# Supplementary material for: Genome-Wide Association Study Reveals Novel Genetic Loci for Quantitative Resistance to Septoria Tritici Blotch in Wheat (Triticum aestivum L.)
Source: Front Plant Sci. 2021 Sep 24;12:671323. doi: 10.3389/fpls.2021.671323 (PMC8500178; doi:10.3389/fpls.2021.671323)
Supplement: Supplementary file 2 [file Table_2.xlsx]

## Sheet: Sheet1
Supplementary Table 2. Mean performance of bread wheat genotypes for SDS traits across enviroments in Ethiopia
Genotypes		SDSH	SDSMM	SDSM	SPC
Name	Code	Mea±SD	Mea±SD	Mea±SD	Mea±SD
EBW001	G1	25.1±4.9	34.31±11.37	44.5517.82	0.66±0.11
EBW002	G2	27.93±12.15	43.62±26.96	51.2323.58	0.72±0.11
EBW003	G3	9.31±7.03	14.45±9.01	15.235.11	0.37±0.12
EBW004	G4	15.59±5.56	27.52±7.56	26.236.73	0.61±0.11
EBW005	G5	31.69±9.8	32.36±13.12	34.5715.69	0.61±0.18
EBW006	G6	27.31±10.25	39.35±16.67	44.2417.42	0.68±0.15
EBW007	G7	18.67±5.09	39.3±8.58	50.6218.92	0.69±0.12
EBW008	G8	33.9±14.21	45.73±18.1	50.8214.06	0.66±0.11
EBW009	G9	28.29±15.55	41.05±25.66	60.0224.93	0.72±0.2
Bika	G10	24.43±2.01	35.96±5.19	41.365.47	0.62±0.11
EBW011	G11	24.54±15.35	36.21±18.45	44.7620.31	0.65±0.09
EBW012	G12	30.92±17.11	36.88±18.57	51.6428.11	0.71±0.12
EBW013	G13	29.27±6.94	34.57±8.56	42.87.5	0.67±0.1
Meraro	G14	20.94±6.1	20.63±8.33	25.216.81	0.52±0.12
EBW015	G15	27.16±9.65	41.41±12.73	50.3114.13	0.68±0.1
EBW016	G16	25.05±7.16	36.01±9.33	42.397.25	0.64±0.1
EBW017	G17	16.31±6.33	28.7±4.84	26.237.77	0.53±0.12
EBW018	G18	27.67±9.72	31.58±15.48	29.8311.67	0.65±0.1
EBW019	G19	24.07±3.66	39.92±238.51	49.5911.82	0.64±0.1
EBW020	G20	23.56±7.04	37.86±7.14	41.6712.92	0.61±0.18
Alidoro	G21	18.52±5.83	26.85±11.91	27.2511.21	0.49±0.14
Medawolabu	G22	34.77±8.71	42.7±11.12	59.0612.41	0.65±0.09
EBW023	G23	22.48±5.91	22.89±6.57	34.3912.36	0.55±0.14
EBW024	G24	24.59±3.69	31.07±6.11	32.5112.42	0.57±0.2
EBW025	G25	21.76±5.72	31.94±10.14	38.6811.69	0.64±0.12
EBW026	G26	20.32±7.13	24.28±14.74	25.3320.97	0.54±0.24
EBW027	G27	20.52±10.07	30.25±7.69	45.378.01	0.66±0.16
EBW028	G28	24.43±7.49	39.2±10.84	40.3321.5	0.68±0.12
EBW029	G29	19.86±5.58	27.31±15.26	43.4110.9	0.69±0.09
EBW030	G30	16.2±7.41	32.51±10.22	38.689.85	0.62±0.11
EBW031	G31	24.8±4.65	38.37±7.64	46.614.61	0.68±0.11
EBW032	G32	17.03±10.51	22.79±10.41	43.4211.11	0.59±0.14
Huluka	G33	24.33±10.98	24.79±10.76	28.176.71	0.57±0.12
EBW034	G34	29.68±11.43	38.27±19.5	48.6621.54	0.69±0.1
EBW035	G35	24.69±4.38	25.82±5.69	36.7315.73	0.63±0.09
EBW036	G36	19.5±6.07	34.26±15.12	47.0218.79	0.65±0.09
EBW037	G37	24.49±12.27	38.73±24.08	54.4225.75	0.7±0.12
EBW038	G38	17.28±2.82	27.06±12.77	36.6316.68	0.64±0.14
EBW039	G39	18.7±6.82	25.21±15.63	29.6313.82	0.58±0.11
King-bird	G40	18.06±2.91	27.62±7.89	41.1511.85	0.62±0.1
EBW041	G41	11.83±2.77	18.36±7.42	20.419.34	0.51±0.14
EBW042	G42	23.82±19.1	40.28±22.22	49.5925.65	0.65±0.13
EBW043	G43	23.61±9.03	33.64±12.7	38.5814.06	0.62±0.15
EBW044	G44	17.44±12.39	23.51±14.64	20.6814.99	0.43±0.25
EBW045	G45	31.38±13.29	34.72±10.69	41.0713.01	0.64±0.13
EBW046	G46	22.48±9.56	33.23±12.43	45.1717.65	0.69±0.11
EBW047	G47	14.61±10.8	17.23±12.51	21.9117	0.39±0.2
EBW048	G48	19.55±5.86	27.57±8.33	38.9913.68	0.58±0.14
EBW049	G49	28.7±2.97	44.39±9.82	59.6711.8	0.7±0.09
EBW050	G50	26.08±5.14	25.87±9.56	33.8512.11	0.57±0.12
EBW051	G51	18.42±5.69	28.7±10.2	38.9915.14	0.64±0.11
EBW052	G52	27.31±3.86	36.78±7.58	40.1211.07	0.64±0.09
EBW053	G53	23.77±6.65	36.93±14.97	54.0722.63	0.69±0.11
EBW054	G54	21.09±6.86	26.13±14.14	32.8227.42	0.54±0.21
EBW055	G55	25.26±15.38	32.05±16.65	41.6721.09	0.62±0.14
EBW056	G56	28.4±9.68	29.48±8.99	34.2616.83	0.6±0.14
EBW057	G57	34.52±20.45	41.05±19.26	51.6518.87	0.71±0.11
EBW058	G58	25.93±11.69	25±6.39	39.1911.39	0.63±0.13
EBW059	G59	16.46±3.35	25.77±9.99	31.598.64	0.57±0.1
EBW060	G60	25.31±9.74	34.47±15.34	46.617.49	0.62±0.13
EBW061	G61	15.74±3.92	20.88±8.79	26.6514.12	0.53±0.19
EBW062	G62	22.74±9.6	22.27±4.12	31.387.88	0.52±0.15
EBW063	G63	21.4±11.31	26.8±7.37	28.0915.66	0.53±0.23
EBW064	G64	21.6±15.46	27.42±14.29	25.3115.7	0.49±0.19
EBW065	G65	29.58±3.08	33.69±6.59	36.219.82	0.63±0.13
EBW066	G66	21.45±3.97	30.35±9.96	37.556.06	0.57±0.12
EBW067	G67	15.07±10.98	26.03±15.69	26.5420.43	0.47±0.28
EBW068	G68	19.86±5.3	22.69±7.58	24.4914.63	0.5±0.11
EBW069	G69	31.48±13.5	46.19±21.6	54.0119.84	0.67±0.14
EBW070	G70	25.15±12.21	34.36±12.16	47.3315.24	0.61±0.08
Danda'a	G71	14.04±3.68	19.24±8.39	22.435.71	0.45±0.12
EBW072	G72	20.94±8.85	26.39±7.37	34.056.9	0.62±0.09
EBW073	G73	31.74±14.82	41.87±14.46	52.2617.35	0.65±0.11
EBW074	G74	23.15±13.14	37.45±21.15	55.5615.75	0.73±0.13
EBW075	G75	21.97±8.42	33.49±9.06	46.314.5	0.65±0.11
EBW076	G76	35.55±12.94	48.46±21.75	55.619.92	0.7±0.13
EBW077	G77	12.65±7.98	21.71±13.6	31.7923.08	0.46±0.26
EBW078	G78	14.71±2.45	30.45±7.16	35.497.97	0.59±0.09
EBW079	G79	22.27±11.16	35.6±23.24	53.6823.34	0.66±0.13
Et-13A2	G80	15.02±10.56	28.29±13.14	34.6712.16	0.47±0.17
EBW081	G81	10.75±8.32	17.03±4.21	22.6410.36	0.41±0.15
EBW082	G82	13.53±4.24	19.6±4.95	26.758.03	0.55±0.11
EBW083	G83	24.18±10.3	29.99±15.28	42.5917.56	0.62±0.1
EBW084	G84	32.25±8.5	41.1±16.64	52.2612.43	0.77±0.1
EBW085	G85	17.39±7.38	18.72±9.12	22.4313.3	0.45±0.24
EBW086	G86	24.38±13.3	39.3±21	42.0815.03	0.64±0.15
EBW087	G87	35.75±22.86	42.7±22.58	61.4223.87	0.71±0.11
EBW088	G88	14.45±1.61	18.42±7.62	24.6910.23	0.48±0.17
EBW089	G89	28.91±10.53	32.3±14.83	43.9317.66	0.61±0.12
EBW090	G90	25.72±8.65	38.32±14.58	49.811.75	0.68±0.11
EBW091	G91	16.82±9.54	21.71±10.33	23.679.9	0.43±0.14
EBW092	G92	10.75±6.57	16.31±4.12	24.075.59	0.51±0.1
EBW093	G93	31.84±16.74	39.66±25.76	57.226.88	0.73±0.15
EBW094	G94	22.84±7.53	31.38±7.23	40.0214.92	0.65±0.16
EBW095	G95	16.41±6.41	24.69±5.22	34.186.91	0.54±0.07
EBW096	G96	13.58±7.18	21.5±6.38	24.3810.86	0.48±0.16
EBW097	G97	15.28±6.78	21.09±11.14	19.6510.59	0.39±0.17
EBW098	G98	25±9.6	34.1±21.57	45.9923.46	0.64±0.19
EBW099	G99	18.93±7.71	28.14±16.53	23.6616.23	0.48±0.24
EBW100	G100	16.82±3.95	25.15±6.07	32.829.33	0.55±0.08
EBW101	G101	30.04±10.9	38.27±19.06	55.0422.2	0.65±0.12
EBW102	G102	21.3±15.76	28.4±17.24	27.2619.88	0.49±0.27
EBW103	G103	32.41±12.01	43.11±19.56	57.4922.97	0.74±0.14
EBW104	G104	39.81±16.64	44.29±22.92	55.2516.36	0.75±0.13
EBW105	G105	26.65±8.21	45.83±15.38	54.9415.99	0.75±0.11
EBW106	G106	33.23±15.02	45.11±22.55	58.3325.37	0.71±0.13
EBW107	G107	18.56±8.5	20.88±11.57	30.7621.92	0.46±0.25
EBW108	G108	18.98±10.41	24.69±10.43	28.0912.64	0.52±0.14
EBW109	G109	33.69±12.68	38.68±10.76	45.1714.76	0.63±0.09
EBW110	G110	35.34±9.7	47.17±10.56	54.0211.86	0.65±0.1
EBW111	G111	38.63±11.19	44.39±13.08	50.5216.86	0.62±0.09
EBW112	G112	30.97±5.76	33.54±16.49	49.0822.72	0.66±0.08
EBW113	G113	19.96±4.14	24.74±6.19	29.739.2	0.58±0.1
EBW114	G114	10.65±1.35	25.77±7.48	34.169.86	0.53±0.1
EBW115	G115	22.58±11.46	25.77±7.09	35.0817.82	0.55±0.14
EBW116	G116	16.46±5.75	28.09±7.31	37.148.54	0.57±0.1
EBW117	G117	25.36±12.52	37.14±11.95	46.519.19	0.62±0.1
EBW118	G118	12.24±2.63	19.19±7.15	27.379.09	0.46±0.1
EBW119	G119	22.48±13.83	29.63±15.24	40.8119.05	0.58±0.16
EBW120	G120	19.82±6.24	29.78±4.42	34.875.28	0.58±0.11
EBW121	G121	18.72±2.81	31.07±10.72	40.3314.85	0.62±0.12
EBW122	G122	21.19±7.31	35.96±14.34	47.6318.78	0.67±0.12
EBW123	G123	29.99±20.74	44.14±25.63	53.432.94	0.72±0.18
EBW124	G124	16.2±6.67	30.25±9.11	35.57.88	0.58±0.09
EBW125	G125	10.34±6.68	21.4±11.43	21.1911.28	0.4±0.16
EBW126	G126	20.37±10.01	36.06±17.14	33.7517.14	0.51±0.2
Paven-76	G127	26.49±5.75	47.69±15.26	65.3313.24	0.74±0.13
EBW128	G128	32.82±8.47	42.95±21.21	53.3924.75	0.68±0.14
EBW129	G129	23.2±8.77	29.48±7.91	49.6918.66	0.62±0.13
EBW130	G130	13.17±6.36	20.27±8.45	20.215.85	0.41±0.18
EBW131	G131	19.8±7.72	29.53±7.5	35.715.58	0.58±0.09
EBW132	G132	36.16±9.38	46.24±24.64	57.6122.16	0.79±0.13
EBW133	G133	8.9±4.61	19.14±12.9	18.8320.86	0.37±0.27
EBW134	G134	27.67±13.57	38.89±20.25	51.4421.21	0.72±0.14
EBW135	G135	21.6±12.16	30.71±9.98	44.7517.57	0.7±0.1
EBW136	G136	21.45±15.91	32.82±11.14	32.8614.17	0.49±0.15
EBW137	G137	14.15±8.23	22.48±4.1	27.677.56	0.51±0.15
EBW138	G138	16.46±3.86	21.04±7.59	27.310.55	0.54±0.17
EBW139	G139	24.02±3.89	32.15±7.2	35.69.03	0.65±0.1
EBW140	G140	14.97±2.51	24.02±7.12	26.0312.68	0.45±0.17
EBW141	G141	8.9±7.01	17.59±7.22	22.127.26	0.44±0.15
EBW142	G142	23.05±5.36	36.11±8.29	42.289.32	0.65±0.11
EBW143	G143	37.5±11.77	45.16±15.27	46.8119.21	0.64±0.12
EBW144	G144	5.86±3.24	14.15±8.1	14.26.86	0.34±0.17
EBW145	G145	28.65±7.11	37.29±11.31	49.0818.7	0.65±0.11
EBW146	G146	18.42±3.37	35.55±4.47	43.2110.54	0.59±0.13
EBW147	G147	26.18±16.72	40.84±20.52	55.6622.04	0.66±0.13
EBW148	G148	31.58±17.62	42.75±20.75	53.2121.04	0.73±0.13
Sofomor	G149	9.1±6.74	26.18±15.23	43.7216.34	0.61±0.12
EBW150	G150	6.07±3.52	16.36±5.61	28.1712.78	0.43±0.15
EBW151	G151	8.45±8.38	15.28±8.39	19.039.49	0.38±0.16
KI6295-4A	G152	14.81±6.17	30.3±13.57	27.5716.78	0.48±0.19
EBW153	G153	5.81±4.33	10.55±6.39	15.9510.09	0.4±0.15
EBW154	G154	13.89±6.35	20.01±9.21	22.226.53	0.38±0.11
EBW155	G155	10.24±7.49	15.74±7.69	19.4423.14	0.37±0.23
EBW156	G156	9.47±3.19	17.75±3.9	18.726.84	0.41±0.13
EBW157	G157	19.44±5.67	25.51±8	37.2412.35	0.63±0.1
EBW158	G158	17.85±5.63	31.79±7.25	33.448.81	0.58±0.14
EBW159	G159	14.25±6.19	18.72±9.45	23.8712.51	0.45±0.17
EBW160	G160	26.44±5.4	33.49±9.65	45.377.33	0.61±0.08
EBW161	G161	26.9±9.27	30.71±6.81	37.4611.36	0.57±0.12
EBW162	G162	18.06±5.11	26.9±7.19	38.5814.76	0.65±0.15
EBW163	G163	13.94±3.87	26.39±11.41	37.1411.84	0.64±0.15
EBW164	G164	13.27±6.62	19.91±5.94	22.729.59	0.47±0.19
EBW165	G165	21.86±8.06	34.67±9.08	34.059.58	0.6±0.11
EBW166	G166	9.57±4.86	24.18±3.46	30.865.95	0.58±0.12
EBW167	G167	19.24±7.84	26.85±9.06	325.46	0.56±0.13
EBW168	G168	19.34±7.8	28.34±8.61	31.596.7	0.53±0.12
EBW169	G169	15.33±6.94	18.21±3.92	26.0310.55	0.51±0.17
EBW170	G170	19.96±6.7	29.17±12.14	45.7823.92	0.6±0.11
EBW171	G171	18.26±7.92	23.61±9.67	28.3911.3	0.52±0.12
EBW172	G172	12.45±6.1	22.89±4.57	26.545.91	0.58±0.14
K-6290-Bulk	G173	24.18±6.73	33.44±13.03	48.7615.51	0.59±0.14
EBW174	G174	5.25±5.68	8.18±9.36	10.69.08	0.31±0.17
Hogana	G175	21.66±10.4	26.34±8.51	24.1815.3	0.52±0.24
EBW176	G176	17.75±2.01	25.67±6.67	33.79.06	0.58±0.11
EBW177	G177	24.28±11.82	26.85±9.75	36.4216.98	0.62±0.11
EBW178	G178	17.54±13.63	22.63±13.51	26.4416.08	0.45±0.21
EBW179	G179	10.55±5.6	28.19±12.54	41.6612.35	0.6±0.11
EBW180	G180	20.52±7.53	29.01±12.42	42.5919.4	0.61±0.11
