# Supplementary material for: Genome-Wide Association Study Reveals Novel Genetic Loci for Quantitative Resistance to Septoria Tritici Blotch in Wheat (Triticum aestivum L.)
Source: Front Plant Sci. 2021 Sep 24;12:671323. doi: 10.3389/fpls.2021.671323 (PMC8500178; doi:10.3389/fpls.2021.671323)
Supplement: Supplementary file 3 [file Table_3.xlsx]

## Sheet: Sheet4
Supplementary Table 3. GWAS complete output for STB resitance combined, and year-specific data. “Trait” indicate measured phenotypes including SDSH, Septoria disease severity at heading; SDSMM, Septoria disease severity at mid-maturity; SDSM, Septoria disease reverity at maturity;SPC, Septoria progress coefficient; and the corresponding year (2015, 2016, or combined). “AlleleID” reports allele id…
Trait	AlleleID	Chromosome	Position	P.value	MAF	nobs	FDR_Adjusted_P-values	Addetive effect
SDSH_Holetta_2015	1016309|F|0-30:A>T-30:A>T	3A	710771071	7.23126e-07	0.129213	178	0.00351765	8.05725
SDSH_Holetta_2015	2333359|F|0-32:G>C-32:G>C	2A	514858369	9.86576e-07	0.205056	178	0.00351765	6.77662
SDSH_Holetta_2015	1087857|F|0-41:T>C-41:T>C	7D	531439751	1.74911e-06	0.0646067	178	0.00351765	11.2007
SDSH_Holetta_2015	3023856|F|0-37:A>T-37:A>T	3D	593664469	1.80949e-06	0.132022	178	0.00351765	8.04911
SDSH_Holetta_2015	2351081|F|0-57:A>G-57:A>G	5A	688359748	1.51731e-05	0.401685	178	0.0235973	5.57231
SDSH_Holetta_2015	1085095|F|0-25:G>C-25:G>C	1D	463434850	3.32604e-05	0.320225	178	0.0431055	-5.14122
SDSH_Holetta_2015	3029958|F|0-26:T>G-26:T>G	2B	67658600	5.29161e-05	0.0533708	178	0.0587822	9.79451
SDSH_Holetta_2015	5323916|F|0-37:T>C-37:T>C	2A	44720712	6.25695e-05	0.185393	178	0.0608176	4.24664
SDSH_Holetta_2015	1102320|F|0-55:C>A-55:C>A	4B	20567784	0.000152553	0.13764	178	0.121368	5.23308
SDSH_Holetta_2015	1007981|F|0-61:G>A-61:G>A	7D	121765584	0.00015608	0.207865	178	0.121368	-4.25537
SDSH_Holetta_2015	3025893|F|0-28:A>G-28:A>G	1B	67020984	0.000214781	0.154494	178	0.151831	5.35306
SDSH_Holetta_2015	1393706|F|0-36:C>T-36:C>T	2B	793146869	0.000368213	0.0617978	178	0.238602	7.81913
SDSH_Holetta_2015	1100801|F|0-17:T>A-17:T>A	2B	786040142	0.000447489	0.19382	178	0.267667	4.54625
SDSH_Holetta_2015	1097693|F|0-65:G>A-65:G>A	7A	56197523	0.000523886	0.182584	178	0.290981	3.75033
SDSH_Holetta_2015	982125|F|0-45:T>A-45:T>A	7B	686989852	0.000582387	0.41573	178	0.301909	3.07472
SDSH_Holetta_2015	1111169|F|0-40:C>A-40:C>A	5D	526570633	0.000760652	0.0337079	178	0.369677	8.70643
SDSH_Holetta_2015	1126488|F|0-21:C>T-21:C>T	2B	769944632	0.00100823	0.446629	178	0.461177	3.94066
SDSH_Holetta_2015	1207068|F|0-31:C>T-31:C>T	2B	167796428	0.00123255	0.311798	178	0.53246	-4.54412
SDSH_Holetta_2015	1212106|F|0-13:T>C-13:T>C	2B	790748970	0.00139297	0.0589888	178	0.570092	7.52059
SDSH_Holetta_2015	988503|F|0-5:C>T-5:C>T	1D	72889931	0.00179884	0.143258	178	0.692281	-4.74931
SDSH_Holetta_2015	1063973|F|0-19:G>C-19:G>C	1B	499899181	0.00191458	0.13764	178	0.692281	-4.78888
SDSH_Holetta_2015	1042822|F|0-20:G>A-20:G>A	1B	622709384	0.00195861	0.0926966	178	0.692281	-6.57927
SDSH_Holetta_2015	2264591|F|0-17:C>T-17:C>T	2A	387675913	0.00276043	0.314607	178	0.908561	4.67304
SDSH_Holetta_2015	1250769|F|0-65:T>G-65:T>G	3A	627828997	0.00297408	0.0898876	178	0.908561	-5.10193
SDSH_Holetta_2015	1676187|F|0-29:G>C-29:G>C	1B	595177492	0.0032147	0.109551	178	0.908561	-4.81395
SDSH_Holetta_2015	1194065|F|0-36:G>C-36:G>C	6B	708021074	0.00323653	0.452247	178	0.908561	-2.88619
SDSH_Holetta_2015	2278742|F|0-57:T>A-57:T>A	0	42057344	0.0033038	0.0561798	178	0.908561	6.53393
SDSH_Holetta_2015	1091880|F|0-62:A>G-62:A>G	0	75268104	0.00332121	0.323034	178	0.908561	-3.48997
SDSH_Holetta_2015	2266225|F|0-36:T>G-36:T>G	1B	504506745	0.00346001	0.140449	178	0.908561	-4.35588
SDSH_Holetta_2015	1094450|F|0-49:G>A-49:G>A	3B	10249151	0.00350525	0.162921	178	0.908561	-4.72356
SDSH_Holetta_2015	2256874|F|0-21:G>A-21:G>A	5B	683352064	0.00365018	0.412921	178	0.915605	-3.48446
SDSH_Holetta_2015	1133492|F|0-42:C>T-42:C>T	1B	5894126	0.00387306	0.379213	178	0.941155	3.12302
SDSH_Holetta_2015	987321|F|0-14:A>C-14:A>C	6A	617654688	0.00418539	0.396067	178	0.986229	3.00303
SDSH_Holetta_2015	1000048|F|0-19:A>G-19:A>G	1B	622062782	0.00497346	0.410112	178	0.996096	-3.16438
SDSH_Holetta_2015	1074158|F|0-5:C>T-5:C>T	1B	615614208	0.00527708	0.426966	178	0.996096	-3.25328
SDSH_Holetta_2015	1237425|F|0-25:T>C-25:T>C	5B	17844915	0.00536402	0.0758427	178	0.996096	6.16728
SDSH_Holetta_2015	1110156|F|0-46:T>C-46:T>C	3A	726107371	0.00538525	0.382022	178	0.996096	3.1599
SDSH_Holetta_2015	1036899|F|0-33:T>A-33:T>A	2D	35057329	0.00555661	0.435393	178	0.996096	-2.99092
SDSH_Holetta_2015	3937515|F|0-36:G>T-36:G>T	3B	9775233	0.00560498	0.0589888	178	0.996096	9.39216
SDSH_Holetta_2015	2257732|F|0-59:T>C-59:T>C	3A	697202220	0.00560601	0.272472	178	0.996096	3.77592
SDSH_Holetta_2015	3028411|F|0-17:A>G-17:A>G	0	0	0.00578013	0.382022	178	0.996096	-3.48928
SDSH_Holetta_2015	7350673|F|0-19:C>T-19:C>T	3B	813403755	0.00588404	0.0561798	178	0.996096	5.70733
SDSH_Holetta_2015	1119917|F|0-34:A>G-34:A>G	7D	85346054	0.00620215	0.0955056	178	0.996096	-6.17684
SDSH_Holetta_2015	3941116|F|0-33:T>G-33:T>G	7D	33990246	0.00632526	0.0702247	178	0.996096	5.46618
SDSH_Holetta_2015	1135131|F|0-38:G>C-38:G>C	5B	531584191	0.00656771	0.0702247	178	0.996096	-6.64081
SDSH_Holetta_2015	1080216|F|0-44:A>G-44:A>G	2A	13438538	0.00671649	0.455056	178	0.996096	3.35689
SDSH_Holetta_2015	1045011|F|0-60:T>A-60:T>A	3D	481067173	0.00686137	0.0730337	178	0.996096	5.40318
SDSH_Holetta_2015	979315|F|0-19:A>G-19:A>G	6A	518782825	0.00687137	0.0505618	178	0.996096	6.38485
SDSH_Holetta_2015	4909719|F|0-66:T>A-66:T>A	7A	86467260	0.00718897	0.13764	178	0.996096	-3.78971
SDSH_Holetta_2015	1125817|F|0-58:G>A-58:G>A	6A	67377724	0.00740689	0.191011	178	0.996096	3.57017
SDSH_Holetta_2015	1216643|F|0-29:G>A-29:G>A	3A	625237502	0.00803718	0.0870787	178	0.996096	4.66032
SDSH_Holetta_2015	5411129|F|0-11:C>T-11:C>T	1B	593916893	0.00816748	0.0758427	178	0.996096	-5.12814
SDSH_Holetta_2015	5580447|F|0-11:A>G-11:A>G	0	0	0.008261	0.0617978	178	0.996096	-7.05813
SDSH_Holetta_2015	1192210|F|0-65:G>A-65:G>A	3A	645406329	0.00875873	0.0505618	178	0.996096	-7.72002
SDSH_Holetta_2015	1034332|F|0-66:A>T-66:A>T	0	0	0.00882249	0.0449438	178	0.996096	-8.60145
SDSH_Holetta_2015	4009027|F|0-47:T>C-47:T>C	3B	607406105	0.00893639	0.0646067	178	0.996096	-5.94893
SDSH_Holetta_2015	1056536|F|0-58:A>G-58:A>G	3B	24817123	0.00904702	0.0393258	178	0.996096	-7.11463
SDSH_Holetta_2015	1260769|F|0-29:T>A-29:T>A	5A	706334186	0.009316	0.0477528	178	0.996096	-5.69569
SDSH_Holetta_2015	1130355|F|0-6:G>C-6:G>C	4D	497906324	0.00964254	0.120787	178	0.996096	4.06
SDSH_Holetta_2015	996385|F|0-7:C>G-7:C>G	1A	579302653	0.0100219	0.219101	178	0.996096	3.2388
SDSH_Holetta_2015	1696675|F|0-10:C>T-10:C>T	1B	603092124	0.0100894	0.303371	178	0.996096	-3.16341
SDSH_Holetta_2015	983311|F|0-41:T>A-41:T>A	1D	73739521	0.010196	0.0365169	178	0.996096	-8.56625
SDSH_Holetta_2015	1029624|F|0-32:T>C-32:T>C	0	7642790	0.010263	0.370787	178	0.996096	-2.91131
SDSH_Holetta_2015	988758|F|0-46:G>A-46:G>A	1B	526750495	0.010447	0.199438	178	0.996096	-3.29581
SDSH_Holetta_2015	1064989|F|0-50:C>G-50:C>G	1B	604147263	0.0107428	0.0617978	178	0.996096	-5.20341
SDSH_Holetta_2015	1117717|F|0-6:G>A-6:G>A	1B	619588077	0.0107571	0.410112	178	0.996096	-3.13883
SDSH_Holetta_2015	1239283|F|0-34:A>C-34:A>C	1B	601252955	0.0108119	0.376404	178	0.996096	-3.38014
SDSH_Holetta_2015	4543091|F|0-13:A>G-13:A>G	0	0	0.0108585	0.435393	178	0.996096	-2.87644
SDSH_Holetta_2015	989756|F|0-46:T>C-46:T>C	2A	585814477	0.0110709	0.0814607	178	0.996096	4.94666
SDSH_Holetta_2015	1106486|F|0-16:C>T-16:C>T	5A	704448422	0.0113081	0.0421348	178	0.996096	-6.03879
SDSH_Holetta_2015	5411825|F|0-22:A>G-22:A>G	1A	568413593	0.0113981	0.19382	178	0.996096	3.19625
SDSH_Holetta_2015	1101092|F|0-61:A>G-61:A>G	4B	599175578	0.0114537	0.132022	178	0.996096	4.1918
SDSH_Holetta_2015	1008890|F|0-27:C>A-27:C>A	7A	89489102	0.0114632	0.154494	178	0.996096	-3.35548
SDSH_Holetta_2015	4909621|F|0-10:C>A-10:C>A	0	0	0.0115195	0.0393258	178	0.996096	-7.66329
SDSH_Holetta_2015	1137212|F|0-32:G>A-32:G>A	2A	691480240	0.0116129	0.308989	178	0.996096	3.70703
SDSH_Holetta_2015	1094239|F|0-18:T>C-18:T>C	1B	593916790	0.0117984	0.157303	178	0.996096	-3.47476
SDSH_Holetta_2015	1215755|F|0-18:T>C-18:T>C	6A	1338546	0.0119316	0.0449438	178	0.996096	5.85222
SDSH_Holetta_2015	1206021|F|0-7:G>C-7:G>C	0	42103334	0.0119525	0.0589888	178	0.996096	5.55965
SDSH_Holetta_2015	5411190|F|0-25:T>C-25:T>C	0	0	0.0126337	0.103933	178	0.996096	-4.47283
SDSH_Holetta_2015	3025720|F|0-34:C>A-34:C>A	6A	594854466	0.0126983	0.365169	178	0.996096	-3.08542
SDSH_Holetta_2015	1091853|F|0-9:T>G-9:T>G	6A	29885404	0.0128826	0.0814607	178	0.996096	5.80315
SDSH_Holetta_2015	5411469|F|0-7:G>A-7:G>A	0	0	0.0132531	0.0870787	178	0.996096	-5.05416
SDSH_Holetta_2015	1056154|F|0-36:G>C-36:G>C	4B	567928697	0.0132679	0.0730337	178	0.996096	6.67917
SDSH_Holetta_2015	1017788|F|0-7:G>C-7:G>C	3B	825886100	0.0132873	0.0758427	178	0.996096	4.9851
SDSH_Holetta_2015	1217781|F|0-17:T>C-17:T>C	4B	49464950	0.0135139	0.11236	178	0.996096	4.81183
SDSH_Holetta_2015	3936813|F|0-32:A>G-32:A>G	1D	44985766	0.0135667	0.0898876	178	0.996096	5.17507
SDSH_Holetta_2015	1018544|F|0-11:G>A-11:G>A	7A	87511511	0.0136364	0.0786517	178	0.996096	-5.727
SDSH_Holetta_2015	1102327|F|0-22:T>A-22:T>A	7B	677785886	0.0137521	0.33427	178	0.996096	-3.51829
SDSH_Holetta_2015	1136337|F|0-25:T>C-25:T>C	1B	615497534	0.013883	0.401685	178	0.996096	-2.76144
SDSH_Holetta_2015	4992830|F|0-46:T>C-46:T>C	3D	388533915	0.0140365	0.0617978	178	0.996096	-6.87291
SDSH_Holetta_2015	1151382|F|0-25:G>C-25:G>C	4B	16804898	0.0141292	0.205056	178	0.996096	3.31131
SDSH_Holetta_2015	1052021|F|0-13:T>G-13:T>G	3A	646584907	0.0143527	0.0337079	178	0.996096	-7.86041
SDSH_Holetta_2015	985752|F|0-28:A>T-28:A>T	0	60456884	0.0149307	0.168539	178	0.996096	3.38123
SDSH_Holetta_2015	3957580|F|0-27:C>G-27:C>G	1A	15807314	0.0150889	0.0617978	178	0.996096	6.89743
SDSH_Holetta_2015	3935155|F|0-14:C>G-14:C>G	1D	475111540	0.0152674	0.179775	178	0.996096	-3.75997
SDSH_Holetta_2015	2280402|F|0-52:G>A-52:G>A	3B	813704010	0.0156827	0.0533708	178	0.996096	5.49136
SDSH_Holetta_2015	1242652|F|0-25:A>G-25:A>G	5B	571635045	0.0157975	0.154494	178	0.996096	3.44803
SDSH_Holetta_2015	1082842|F|0-8:A>G-8:A>G	1B	587138312	0.0158447	0.311798	178	0.996096	-3.16886
SDSH_Holetta_2015	3029503|F|0-32:G>C-32:G>C	0	0	0.0161169	0.0842697	178	0.996096	5.88371
SDSH_Holetta_2015	2248070|F|0-49:A>G-49:A>G	3D	355163205	0.0163299	0.126404	178	0.996096	3.58068
SDSH_Holetta_2015	1110982|F|0-22:G>A-22:G>A	2B	6334065	0.0165064	0.0589888	178	0.996096	-5.58557
SDSH_Holetta_2015	1075369|F|0-8:G>A-8:G>A	7A	693492533	0.0165071	0.0589888	178	0.996096	4.89189
SDSH_Holetta_2015	4909394|F|0-9:A>G-9:A>G	5B	665027137	0.0170199	0.0449438	178	0.996096	-5.93573
SDSH_Holetta_2015	3959035|F|0-34:A>G-34:A>G	1A	537889263	0.0170321	0.283708	178	0.996096	3.00083
SDSH_Holetta_2015	994022|F|0-52:G>C-52:G>C	4A	620745787	0.0170544	0.373596	178	0.996096	-2.77703
SDSH_Holetta_2015	1049959|F|0-58:T>A-58:T>A	4A	82038144	0.0172993	0.0814607	178	0.996096	5.7854
SDSH_Holetta_2015	3064732|F|0-30:A>C-30:A>C	1D	432636879	0.0173596	0.132022	178	0.996096	3.69511
SDSH_Holetta_2015	3534040|F|0-15:C>A-15:C>A	2B	454848925	0.0173869	0.0646067	178	0.996096	-7.32126
SDSH_Holetta_2015	13375739|F|0-42:C>G-42:C>G	1B	614393315	0.0174548	0.367978	178	0.996096	-2.81948
SDSH_Holetta_2015	7487640|F|0-39:C>A-39:C>A	2D	473987772	0.017699	0.407303	178	0.996096	-2.81492
SDSH_Holetta_2015	1055955|F|0-58:C>T-58:C>T	6B	679360702	0.0178736	0.168539	178	0.996096	3.85215
SDSH_Holetta_2015	1091861|F|0-32:A>G-32:A>G	1A	566369413	0.017918	0.205056	178	0.996096	3.37625
SDSH_Holetta_2015	3935704|F|0-23:A>G-23:A>G	0	0	0.0179379	0.337079	178	0.996096	-2.69447
SDSH_Holetta_2015	3022541|F|0-9:T>C-9:T>C	3A	1859474	0.0180233	0.0898876	178	0.996096	-4.61507
SDSH_Holetta_2015	1130292|F|0-61:G>A-61:G>A	7A	86467326	0.0181582	0.151685	178	0.996096	-3.34365
SDSH_Holetta_2015	980051|F|0-44:G>A-44:G>A	3A	24532449	0.0182403	0.463483	178	0.996096	-2.48737
SDSH_Holetta_2015	2249010|F|0-33:G>A-33:G>A	7D	57904761	0.0183595	0.30618	178	0.996096	-2.80462
SDSH_Holetta_2015	3026109|F|0-12:T>C-12:T>C	5A	704833552	0.0183836	0.0393258	178	0.996096	-5.65942
SDSH_Holetta_2015	982670|F|0-8:A>G-8:A>G	3B	7383089	0.0188642	0.398876	178	0.996096	-2.62602
SDSH_Holetta_2015	3948458|F|0-10:G>C-10:G>C	0	0	0.0188983	0.0674157	178	0.996096	6.70532
SDSH_Holetta_2015	2258054|F|0-39:C>G-39:C>G	5B	665685766	0.0193886	0.0589888	178	0.996096	5.09073
SDSH_Holetta_2015	2254240|F|0-35:A>G-35:A>G	3B	6071524	0.0194727	0.0674157	178	0.996096	-4.9987
SDSH_Holetta_2015	4993233|F|0-64:C>A-64:C>A	1B	583684833	0.0194884	0.323034	178	0.996096	-2.77107
SDSH_Holetta_2015	3942658|F|0-25:A>G-25:A>G	1B	625083237	0.0199786	0.297753	178	0.996096	-3.12937
SDSH_Holetta_2015	4991984|F|0-14:C>G-14:C>G	0	0	0.0200357	0.0561798	178	0.996096	-6.84826
SDSH_Holetta_2015	1202815|F|0-10:A>G-10:A>G	2B	651360207	0.0203527	0.401685	178	0.996096	-2.91544
SDSH_Holetta_2015	4989011|F|0-61:C>G-61:C>G	2B	668683107	0.0207277	0.199438	178	0.996096	4.38014
SDSH_Holetta_2015	1017437|F|0-17:G>T-17:G>T	7B	600651857	0.0209638	0.0646067	178	0.996096	4.69419
SDSH_Holetta_2015	1094095|F|0-15:C>T-15:C>T	5A	20998450	0.0212276	0.474719	178	0.996096	2.43589
SDSH_Holetta_2015	1077026|F|0-44:C>G-44:C>G	5D	458459266	0.0214453	0.441011	178	0.996096	-2.70598
SDSH_Holetta_2015	1052827|F|0-30:G>C-30:G>C	5A	27691384	0.0216752	0.407303	178	0.996096	2.43031
SDSH_Holetta_2015	1136932|F|0-49:C>T-49:C>T	3B	6951899	0.0218751	0.376404	178	0.996096	-2.69816
SDSH_Holetta_2015	1341985|F|0-10:G>C-10:G>C	1B	636262813	0.0220183	0.219101	178	0.996096	-2.82944
SDSH_Holetta_2015	5969612|F|0-13:G>A-13:G>A	5A	447656012	0.0220567	0.300562	178	0.996096	-3.09391
SDSH_Holetta_2015	1134646|F|0-9:C>G-9:C>G	2A	768429578	0.0220591	0.0870787	178	0.996096	5.04497
SDSH_Holetta_2015	1233107|F|0-31:A>G-31:A>G	5D	541603929	0.0221538	0.0589888	178	0.996096	-4.99784
SDSH_Holetta_2015	1379368|F|0-54:G>A-54:G>A	7A	32179100	0.0221655	0.0870787	178	0.996096	4.37224
SDSH_Holetta_2015	9724776|F|0-11:G>C-11:G>C	7B	78279927	0.0226534	0.0393258	178	0.996096	-7.3898
SDSH_Holetta_2015	1240203|F|0-56:C>T-56:C>T	5A	4208674	0.0228375	0.0561798	178	0.996096	-5.07642
SDSH_Holetta_2015	4910882|F|0-25:A>G-25:A>G	4B	532438072	0.0229973	0.331461	178	0.996096	3.03928
SDSH_Holetta_2015	1048737|F|0-14:C>G-14:C>G	4B	566260243	0.0231635	0.140449	178	0.996096	3.62241
SDSH_Holetta_2015	5411825|F|0-25:G>C-25:G>C	1A	568413593	0.0232037	0.106742	178	0.996096	4.83636
SDSH_Holetta_2015	1051052|F|0-59:G>C-59:G>C	2B	800127643	0.02358	0.157303	178	0.996096	-3.3299
SDSH_Holetta_2015	4991395|F|0-19:C>G-19:C>G	0	150793813	0.0238891	0.123596	178	0.996096	3.85526
SDSH_Holetta_2015	2289202|F|0-36:T>A-36:T>A	3A	627917231	0.0239899	0.0646067	178	0.996096	-4.73369
SDSH_Holetta_2015	4021160|F|0-39:T>C-39:T>C	0	0	0.0243705	0.0449438	178	0.996096	5.97821
SDSH_Holetta_2015	978089|F|0-46:T>C-46:T>C	1D	433032816	0.0246193	0.103933	178	0.996096	3.94098
SDSH_Holetta_2015	16793605|F|0-20:T>C-20:T>C	0	0	0.0248092	0.0393258	178	0.996096	-7.01867
SDSH_Holetta_2015	1127250|F|0-51:T>G-51:T>G	2A	271909778	0.0248506	0.0646067	178	0.996096	-4.40444
SDSH_Holetta_2015	1228287|F|0-24:T>C-24:T>C	1B	623682261	0.024918	0.393258	178	0.996096	-2.64016
SDSH_Holetta_2015	1099504|F|0-43:C>T-43:C>T	1A	559886943	0.0250304	0.328652	178	0.996096	-2.5784
SDSH_Holetta_2015	995752|F|0-68:G>C-68:G>C	3B	816614118	0.025043	0.0477528	178	0.996096	5.99791
SDSH_Holetta_2015	1044989|F|0-40:C>A-40:C>A	1D	5162314	0.0251709	0.168539	178	0.996096	3.33907
SDSH_Holetta_2015	3946583|F|0-13:C>T-13:C>T	0	0	0.0251905	0.289326	178	0.996096	3.51778
SDSH_Holetta_2015	1161276|F|0-17:C>T-17:C>T	1A	581606846	0.0253331	0.379213	178	0.996096	-2.64439
SDSH_Holetta_2015	1096271|F|0-66:A>T-66:A>T	6D	448643981	0.0254173	0.38764	178	0.996096	2.82864
SDSH_Holetta_2015	1276419|F|0-52:A>C-52:A>C	1B	587276299	0.0254346	0.328652	178	0.996096	-2.88174
SDSH_Holetta_2015	1069135|F|0-57:C>A-57:C>A	3A	13812131	0.0254512	0.182584	178	0.996096	-3.09616
SDSH_Holetta_2015	2242121|F|0-34:A>T-34:A>T	3D	518592889	0.0254531	0.0505618	178	0.996096	-5.89649
SDSH_Holetta_2015	988236|F|0-40:G>A-40:G>A	2D	423291292	0.0256944	0.101124	178	0.996096	4.03686
SDSH_Holetta_2015	1079955|F|0-46:T>C-46:T>C	6B	109155311	0.0260995	0.0674157	178	0.996096	-5.0252
SDSH_Holetta_2015	3023149|F|0-12:T>G-12:T>G	3A	621586722	0.0261452	0.0561798	178	0.996096	-4.61117
SDSH_Holetta_2015	4733556|F|0-46:G>A-46:G>A	0	0	0.0261969	0.44382	178	0.996096	-2.41851
SDSH_Holetta_2015	2242230|F|0-33:T>G-33:T>G	3D	589155243	0.0262489	0.0786517	178	0.996096	-5.56041
SDSH_Holetta_2015	991604|F|0-46:A>G-46:A>G	3A	733330304	0.0263045	0.283708	178	0.996096	2.64383
SDSH_Holetta_2015	1091829|F|0-12:C>T-12:C>T	6D	467011945	0.0267989	0.424157	178	0.996096	-3.09612
SDSH_Holetta_2015	3532774|F|0-23:A>G-23:A>G	2A	17871784	0.0268475	0.438202	178	0.996096	-2.72585
SDSH_Holetta_2015	1028823|F|0-22:T>G-22:T>G	7D	239771949	0.0269556	0.0702247	178	0.996096	5.31556
SDSH_Holetta_2015	4989082|F|0-17:A>G-17:A>G	0	0	0.0270336	0.418539	178	0.996096	-2.86261
SDSH_Holetta_2015	3533998|F|0-17:T>A-17:T>A	0	0	0.027099	0.0898876	178	0.996096	3.99124
SDSH_Holetta_2015	1099093|F|0-38:G>A-38:G>A	7B	469742950	0.027104	0.0702247	178	0.996096	4.56358
SDSH_Holetta_2015	1056700|F|0-68:C>A-68:C>A	0	0	0.027159	0.323034	178	0.996096	-2.63145
SDSH_Holetta_2015	1218019|F|0-65:T>C-65:T>C	6D	354680018	0.0271644	0.0589888	178	0.996096	4.4341
SDSH_Holetta_2015	1080426|F|0-49:G>A-49:G>A	7A	700066970	0.0272516	0.379213	178	0.996096	-2.51239
SDSH_Holetta_2015	4911097|F|0-12:T>C-12:T>C	0	0	0.0273908	0.407303	178	0.996096	-2.51732
SDSH_Holetta_2015	1009130|F|0-42:A>C-42:A>C	1B	620787264	0.0274926	0.373596	178	0.996096	-2.87194
SDSH_Holetta_2015	1211891|F|0-22:C>T-22:C>T	4D	245070554	0.0277891	0.0646067	178	0.996096	-7.19578
SDSH_Holetta_2015	2313230|F|0-54:T>C-54:T>C	6A	5129543	0.0280873	0.0365169	178	0.996096	6.84712
SDSH_Holetta_2015	1218864|F|0-17:A>G-17:A>G	3A	504034273	0.0282914	0.0365169	178	0.996096	6.61577
SDSH_Holetta_2015	983153|F|0-26:G>C-26:G>C	3A	657422205	0.0283111	0.0477528	178	0.996096	-5.10794
SDSH_Holetta_2015	1127444|F|0-22:A>G-22:A>G	7B	630554744	0.0288503	0.297753	178	0.996096	-2.7949
SDSH_Holetta_2015	2245650|F|0-42:C>T-42:C>T	7D	14821031	0.0290052	0.0870787	178	0.996096	-5.63191
SDSH_Holetta_2015	1210852|F|0-46:C>T-46:C>T	5B	43455702	0.0290191	0.0983146	178	0.996096	4.00324
SDSH_Holetta_2015	3024617|F|0-34:T>C-34:T>C	3B	795507031	0.0292905	0.168539	178	0.996096	2.87063
SDSH_Holetta_2015	4405938|F|0-18:G>A-18:G>A	0	0	0.0294407	0.0561798	178	0.996096	-6.91973
SDSH_Holetta_2015	1093136|F|0-65:T>C-65:T>C	1A	566590522	0.0300312	0.210674	178	0.996096	2.97333
SDSH_Holetta_2015	1026861|F|0-32:C>G-32:C>G	4B	413875836	0.0301489	0.146067	178	0.996096	3.83315
SDSH_Holetta_2015	4910422|F|0-32:A>G-32:A>G	1A	537093899	0.0301773	0.19382	178	0.996096	2.86242
SDSH_Holetta_2015	2249518|F|0-58:T>C-58:T>C	3D	522091844	0.0301829	0.0421348	178	0.996096	-7.05956
SDSH_Holetta_2015	4993685|F|0-29:A>G-29:A>G	0	0	0.0302676	0.283708	178	0.996096	2.80954
SDSH_Holetta_2015	1017207|F|0-10:T>C-10:T>C	5D	491680980	0.0304606	0.0842697	178	0.996096	-4.76514
SDSH_Holetta_2015	1033170|F|0-40:C>T-40:C>T	0	320011979	0.0305879	0.314607	178	0.996096	-2.78465
SDSH_Holetta_2015	2242808|F|0-45:C>T-45:C>T	5D	533634832	0.0310299	0.0730337	178	0.996096	-6.03719
SDSH_Holetta_2015	3024027|F|0-39:T>C-39:T>C	4B	32279350	0.0311246	0.11236	178	0.996096	3.38076
SDSH_Holetta_2015	2264205|F|0-44:G>A-44:G>A	7A	4003010	0.0313514	0.19382	178	0.996096	-2.77562
SDSH_Holetta_2015	1020523|F|0-45:G>C-45:G>C	2B	156606774	0.0313854	0.0477528	178	0.996096	-6.37704
SDSH_Holetta_2015	2260819|F|0-29:T>C-29:T>C	6A	610558053	0.0315491	0.373596	178	0.996096	-2.40416
SDSH_Holetta_2015	3024490|F|0-23:C>T-23:C>T	4B	573387568	0.0316098	0.151685	178	0.996096	3.30772
SDSH_Holetta_2015	3022065|F|0-21:G>C-21:G>C	6B	675620421	0.0317306	0.196629	178	0.996096	3.52051
SDSH_Holetta_2015	1126551|F|0-59:G>A-59:G>A	1B	83212147	0.0323861	0.0842697	178	0.996096	4.47366
SDSH_Holetta_2015	3064620|F|0-13:T>C-13:T>C	0	0	0.0327144	0.353933	178	0.996096	2.69106
SDSH_Holetta_2015	994154|F|0-16:C>T-16:C>T	6B	679360768	0.0327529	0.171348	178	0.996096	3.49034
SDSH_Holetta_2015	984789|F|0-7:C>T-7:C>T	2B	236583792	0.0332889	0.132022	178	0.996096	3.78041
SDSH_Holetta_2015	1099060|F|0-31:G>A-31:G>A	5B	12656052	0.0336847	0.348315	178	0.996096	2.60698
SDSH_Holetta_2015	1114510|F|0-28:T>C-28:T>C	5A	698318468	0.0337141	0.0421348	178	0.996096	-5.36104
SDSH_Holetta_2015	5363171|F|0-15:A>G-15:A>G	0	0	0.0338412	0.176966	178	0.996096	3.07207
SDSH_Holetta_2015	1864295|F|0-48:C>G-48:C>G	3B	731136631	0.0341374	0.376404	178	0.996096	-2.29333
SDSH_Holetta_2015	1054439|F|0-11:A>T-11:A>T	1B	615623534	0.0341375	0.41573	178	0.996096	-2.4311
SDSH_Holetta_2015	4989016|F|0-18:T>C-18:T>C	0	0	0.034448	0.426966	178	0.996096	2.69594
SDSH_Holetta_2015	976877|F|0-25:G>A-25:G>A	5B	476806091	0.0346832	0.328652	178	0.996096	-2.56489
SDSH_Holetta_2015	2283342|F|0-10:A>G-10:A>G	7B	638498849	0.0347504	0.0926966	178	0.996096	3.59956
SDSH_Holetta_2015	990037|F|0-54:G>A-54:G>A	3D	37970687	0.0347522	0.308989	178	0.996096	-2.81745
SDSH_Holetta_2015	2280252|F|0-64:T>C-64:T>C	1B	531634765	0.0347991	0.452247	178	0.996096	2.60727
SDSH_Holetta_2015	3956491|F|0-37:G>A-37:G>A	1D	220883994	0.0348656	0.0421348	178	0.996096	6.36529
SDSH_Holetta_2015	5580210|F|0-9:G>A-9:G>A	0	0	0.0350489	0.213483	178	0.996096	2.43717
SDSH_Holetta_2015	9725072|F|0-56:G>A-56:G>A	7A	86248938	0.0351406	0.314607	178	0.996096	-2.62829
SDSH_Holetta_2015	990141|F|0-34:C>T-34:C>T	6B	256338500	0.0351661	0.120787	178	0.996096	4.2201
SDSH_Holetta_2015	1284943|F|0-55:G>A-55:G>A	4A	6489298	0.0354108	0.0617978	178	0.996096	-4.80052
SDSH_Holetta_2015	1297527|F|0-40:T>C-40:T>C	6D	11893171	0.0354374	0.120787	178	0.996096	3.3806
SDSH_Holetta_2015	1055955|F|0-16:C>T-16:C>T	6B	679360702	0.0355057	0.19382	178	0.996096	3.14823
SDSH_Holetta_2015	6041297|F|0-10:C>G-10:C>G	5B	553700122	0.0361983	0.0365169	178	0.996096	-6.88686
SDSH_Holetta_2015	3936367|F|0-29:A>C-29:A>C	2A	554520335	0.0362883	0.0589888	178	0.996096	5.33958
SDSH_Holetta_2015	1203158|F|0-41:T>G-41:T>G	4A	172157756	0.0365946	0.0561798	178	0.996096	-5.77137
SDSH_Holetta_2015	1161504|F|0-60:A>G-60:A>G	6B	234842852	0.036595	0.356742	178	0.996096	-2.65365
SDSH_Holetta_2015	5323913|F|0-10:G>A-10:G>A	5B	668461268	0.0367165	0.120787	178	0.996096	3.37879
SDSH_Holetta_2015	1060771|F|0-16:T>C-16:T>C	7D	605961509	0.0367925	0.219101	178	0.996096	2.383
SDSH_Holetta_2015	2257560|F|0-35:A>G-35:A>G	1B	637894347	0.0371337	0.191011	178	0.996096	2.83895
SDSH_Holetta_2015	981168|F|0-13:G>A-13:G>A	3B	707906591	0.0371504	0.0449438	178	0.996096	4.92978
SDSH_Holetta_2015	3575516|F|0-12:G>T-12:G>T	0	0	0.037358	0.0589888	178	0.996096	5.92111
SDSH_Holetta_2015	1082751|F|0-68:A>T-68:A>T	5A	510887048	0.0376854	0.0449438	178	0.996096	5.14579
SDSH_Holetta_2015	1128233|F|0-62:T>C-62:T>C	7B	509576259	0.0378434	0.0589888	178	0.996096	4.61714
SDSH_Holetta_2015	983080|F|0-25:T>C-25:T>C	1B	302037016	0.0378935	0.0393258	178	0.996096	5.71204
SDSH_Holetta_2015	1219456|F|0-47:A>C-47:A>C	2B	772058406	0.0379283	0.0561798	178	0.996096	-4.97588
SDSH_Holetta_2015	1243161|F|0-10:T>C-10:T>C	6B	109760106	0.0383216	0.115169	178	0.996096	3.80186
SDSH_Holetta_2015	1090002|F|0-29:G>A-29:G>A	3B	8074443	0.0386653	0.129213	178	0.996096	-3.92084
SDSH_Holetta_2015	1104441|F|0-47:A>G-47:A>G	3A	645601934	0.0387686	0.0393258	178	0.996096	7.08467
SDSH_Holetta_2015	2255872|F|0-45:T>G-45:T>G	5B	28386599	0.0388975	0.0730337	178	0.996096	-4.76277
SDSH_Holetta_2015	3022193|F|0-12:T>A-12:T>A	3B	791302474	0.0391275	0.0421348	178	0.996096	6.43189
SDSH_Holetta_2015	5324336|F|0-19:C>A-19:C>A	1D	414941384	0.0392178	0.0730337	178	0.996096	-4.71385
SDSH_Holetta_2015	2275733|F|0-31:T>C-31:T>C	6B	107070800	0.0392649	0.0561798	178	0.996096	-5.29219
SDSH_Holetta_2015	983454|F|0-51:T>C-51:T>C	6B	478752362	0.0393176	0.0898876	178	0.996096	-3.46384
SDSH_Holetta_2015	1107922|F|0-8:T>G-8:T>G	6D	470053531	0.0396421	0.300562	178	0.996096	-2.68628
SDSH_Holetta_2015	984955|F|0-33:G>A-33:G>A	7B	677939935	0.0398719	0.342697	178	0.996096	-2.91111
SDSH_Holetta_2015	1078996|F|0-60:C>G-60:C>G	5B	598319204	0.0398771	0.109551	178	0.996096	3.91293
SDSH_Holetta_2015	1073246|F|0-21:C>A-21:C>A	7A	636900029	0.0400619	0.0505618	178	0.996096	-4.57901
SDSH_Holetta_2015	1057133|F|0-13:C>G-13:C>G	1D	20698660	0.0402219	0.0533708	178	0.996096	5.3257
SDSH_Holetta_2015	1054614|F|0-33:C>T-33:C>T	5B	683514701	0.0402694	0.168539	178	0.996096	-2.7224
SDSH_Holetta_2015	1126395|F|0-56:C>T-56:C>T	0	0	0.040353	0.196629	178	0.996096	2.94735
SDSH_Holetta_2015	4003137|F|0-19:G>A-19:G>A	0	0	0.0405928	0.0393258	178	0.996096	-5.21657
SDSH_Holetta_2015	3022497|F|0-14:T>G-14:T>G	3B	31995400	0.0406927	0.480337	178	0.996096	2.30864
SDSH_Holetta_2015	1075735|F|0-28:C>T-28:C>T	7A	30258354	0.0408105	0.148876	178	0.996096	-3.09888
SDSH_Holetta_2015	4910343|F|0-5:A>G-5:A>G	0	0	0.0408643	0.13764	178	0.996096	2.87198
SDSH_Holetta_2015	5411362|F|0-51:G>A-51:G>A	3A	235367940	0.0409598	0.0983146	178	0.996096	3.60592
SDSH_Holetta_2015	990094|F|0-68:A>G-68:A>G	1D	437432432	0.0410994	0.16573	178	0.996096	2.62489
SDSH_Holetta_2015	1130468|F|0-23:T>C-23:T>C	3B	31063286	0.0413514	0.390449	178	0.996096	-2.23564
SDSH_Holetta_2015	3954213|F|0-21:T>C-21:T>C	0	83577020	0.0414609	0.0589888	178	0.996096	-5.09939
SDSH_Holetta_2015	11315311|F|0-25:A>G-25:A>G	0	0	0.0415724	0.0449438	178	0.996096	5.69439
SDSH_Holetta_2015	3064922|F|0-24:C>A-24:C>A	1B	613419620	0.042023	0.314607	178	0.996096	-2.48574
SDSH_Holetta_2015	1211928|F|0-31:T>C-31:T>C	7A	28556065	0.0420771	0.0758427	178	0.996096	3.74555
SDSH_Holetta_2015	4002318|F|0-7:T>C-7:T>C	6D	47059876	0.0424159	0.0898876	178	0.996096	4.4826
SDSH_Holetta_2015	1027852|F|0-14:C>T-14:C>T	7A	671523278	0.042419	0.185393	178	0.996096	-2.89873
SDSH_Holetta_2015	2244380|F|0-33:T>C-33:T>C	2D	598734519	0.0425311	0.210674	178	0.996096	3.7397
SDSH_Holetta_2015	2259744|F|0-25:T>C-25:T>C	3B	32028640	0.0425363	0.38764	178	0.996096	2.27716
SDSH_Holetta_2015	1070663|F|0-44:T>C-44:T>C	0	150794362	0.0426607	0.117978	178	0.996096	3.60735
SDSH_Holetta_2015	4394863|F|0-5:T>G-5:T>G	0	0	0.042875	0.196629	178	0.996096	2.85964
SDSH_Holetta_2015	3939350|F|0-25:A>T-25:A>T	0	0	0.0429711	0.0365169	178	0.996096	-5.62224
SDSH_Holetta_2015	2247153|F|0-22:T>C-22:T>C	6A	613579909	0.0429769	0.356742	178	0.996096	-2.38591
SDSH_Holetta_2015	1054478|F|0-13:G>A-13:G>A	5B	37978201	0.0432743	0.0870787	178	0.996096	3.93204
SDSH_Holetta_2015	4440311|F|0-9:C>T-9:C>T	0	0	0.0433256	0.0589888	178	0.996096	4.85589
SDSH_Holetta_2015	4261552|F|0-31:G>A-31:G>A	2B	550510466	0.0434558	0.0533708	178	0.996096	-6.22036
SDSH_Holetta_2015	1045563|F|0-40:A>G-40:A>G	3D	389212861	0.0439709	0.120787	178	0.996096	-3.69008
SDSH_Holetta_2015	2264296|F|0-28:C>G-28:C>G	6A	599622748	0.0441122	0.426966	178	0.996096	-2.26202
SDSH_Holetta_2015	4538129|F|0-30:C>G-30:C>G	0	0	0.044596	0.202247	178	0.996096	-2.96119
SDSH_Holetta_2015	1084316|F|0-40:C>T-40:C>T	7A	99673089	0.0446358	0.168539	178	0.996096	-2.52331
SDSH_Holetta_2015	1216184|F|0-27:T>C-27:T>C	6B	102070380	0.045199	0.0617978	178	0.996096	4.65149
SDSH_Holetta_2015	1266994|F|0-29:T>C-29:T>C	7A	80428679	0.0452675	0.123596	178	0.996096	-3.36955
SDSH_Holetta_2015	1104531|F|0-39:T>A-39:T>A	2B	19448572	0.045582	0.466292	178	0.996096	2.31658
SDSH_Holetta_2015	3022687|F|0-27:A>G-27:A>G	2B	96381383	0.0461963	0.199438	178	0.996096	-2.89038
SDSH_Holetta_2015	1215330|F|0-55:T>C-55:T>C	1B	532173695	0.0462998	0.0477528	178	0.996096	-5.6497
SDSH_Holetta_2015	1003864|F|0-61:A>G-61:A>G	1D	5348504	0.0463667	0.0589888	178	0.996096	5.89391
SDSH_Holetta_2015	1300810|F|0-24:C>G-24:C>G	6A	256754851	0.0465773	0.0842697	178	0.996096	3.67138
SDSH_Holetta_2015	1025418|F|0-5:T>C-5:T>C	3B	674665653	0.0468323	0.435393	178	0.996096	-2.33022
SDSH_Holetta_2015	1058892|F|0-53:C>G-53:C>G	2D	288602370	0.046977	0.0589888	178	0.996096	-4.80312
SDSH_Holetta_2015	4989065|F|0-17:C>T-17:C>T	0	0	0.0472343	0.171348	178	0.996096	-2.54666
SDSH_Holetta_2015	1000290|F|0-34:A>C-34:A>C	2A	765056380	0.047249	0.418539	178	0.996096	-2.4727
SDSH_Holetta_2015	988129|F|0-18:G>T-18:G>T	1D	459895752	0.0472559	0.0421348	178	0.996096	5.46344
SDSH_Holetta_2015	2253187|F|0-50:G>A-50:G>A	5D	507377226	0.0474699	0.0842697	178	0.996096	-3.60554
SDSH_Holetta_2015	4989353|F|0-42:C>T-42:C>T	2A	690747730	0.0475064	0.171348	178	0.996096	-3.47624
SDSH_Holetta_2015	2250543|F|0-9:T>C-9:T>C	3D	608565280	0.0476138	0.120787	178	0.996096	3.47521
SDSH_Holetta_2015	4993308|F|0-20:T>C-20:T>C	2A	57840093	0.0476462	0.367978	178	0.996096	-2.63812
SDSH_Holetta_2015	2258021|F|0-10:C>T-10:C>T	1B	615019866	0.0476684	0.410112	178	0.996096	-2.29498
SDSH_Holetta_2015	2293007|F|0-64:G>C-64:G>C	3A	697013590	0.047767	0.117978	178	0.996096	4.30467
SDSH_Holetta_2015	5324619|F|0-47:A>G-47:A>G	6A	583271131	0.0478639	0.123596	178	0.996096	-3.31674
SDSH_Holetta_2015	2256311|F|0-9:C>G-9:C>G	3A	8739414	0.0479833	0.0561798	178	0.996096	-4.61755
SDSH_Holetta_2015	1203970|F|0-15:C>T-15:C>T	7B	602099788	0.0480081	0.0589888	178	0.996096	4.37282
SDSH_Holetta_2015	1218621|F|0-42:C>A-42:C>A	2B	27249632	0.0480761	0.264045	178	0.996096	2.48886
SDSH_Holetta_2015	1201926|F|0-65:G>C-65:G>C	1B	603748567	0.0481587	0.117978	178	0.996096	3.18519
SDSH_Holetta_2015	991852|F|0-46:G>A-46:G>A	3B	742110326	0.0487777	0.0842697	178	0.996096	-4.5672
SDSH_Holetta_2015	1179912|F|0-41:T>G-41:T>G	3B	817060632	0.0489499	0.0589888	178	0.996096	4.03751
SDSH_Holetta_2015	7337314|F|0-16:C>T-16:C>T	0	0	0.0489857	0.160112	178	0.996096	2.78766
SDSH_Holetta_2015	1002874|F|0-29:T>G-29:T>G	6B	621092780	0.0491537	0.275281	178	0.996096	-2.7516
SDSH_Holetta_2015	3953969|F|0-10:G>T-10:G>T	5D	416174018	0.0494676	0.151685	178	0.996096	3.85444
SDSH_Holetta_2015	985133|F|0-15:A>G-15:A>G	1A	564125239	0.0495485	0.396067	178	0.996096	-2.08712
SDSH_Holetta_2015	2260676|F|0-11:C>T-11:C>T	3B	493587949	0.0499127	0.154494	178	0.996096	-3.06101
SDSH_Holetta_2015	1125898|F|0-46:T>C-46:T>C	5B	571321830	0.0500745	0.16573	178	0.996096	3.01765
SDSH_Holetta_2015	2261174|F|0-26:C>T-26:C>T	7A	726771059	0.0501307	0.0533708	178	0.996096	4.55408
SDSH_Holetta_2015	3064698|F|0-14:T>C-14:T>C	5A	315995555	0.0502808	0.0365169	178	0.996096	5.92771
SDSH_Holetta_2015	7351510|F|0-23:C>G-23:C>G	5B	153502375	0.050599	0.469101	178	0.996096	2.22412
SDSH_Holetta_2015	6042782|F|0-60:G>A-60:G>A	1D	433254040	0.0506994	0.0955056	178	0.996096	3.53594
SDSH_Holetta_2015	1101436|F|0-7:G>A-7:G>A	3B	498344378	0.0507782	0.171348	178	0.996096	-2.77583
SDSH_Holetta_2015	1099255|F|0-14:A>C-14:A>C	7A	210851623	0.0508579	0.0842697	178	0.996096	4.98401
SDSH_Holetta_2015	1242104|F|0-6:C>A-6:C>A	1B	512816062	0.0509541	0.143258	178	0.996096	-2.74294
SDSH_Holetta_2015	1124525|F|0-6:G>A-6:G>A	6D	12584252	0.0511002	0.0365169	178	0.996096	-5.55804
SDSH_Holetta_2015	2252750|F|0-38:A>G-38:A>G	7D	517315744	0.0512147	0.134831	178	0.996096	-2.96541
SDSH_Holetta_2015	1019241|F|0-9:T>C-9:T>C	4D	453332007	0.0512535	0.0870787	178	0.996096	4.73275
SDSH_Holetta_2015	1087451|F|0-55:A>G-55:A>G	6A	9045605	0.0514639	0.0449438	178	0.996096	-4.79115
SDSH_Holetta_2015	1108192|F|0-19:C>T-19:C>T	4A	625487822	0.0514895	0.0674157	178	0.996096	4.30865
SDSH_Holetta_2015	4989120|F|0-14:G>C-14:G>C	1B	602234377	0.0517995	0.407303	178	0.996096	-2.46769
SDSH_Holetta_2015	1195310|F|0-6:C>A-6:C>A	7B	626584920	0.0518754	0.342697	178	0.996096	-2.32057
SDSH_Holetta_2015	1074151|F|0-31:A>G-31:A>G	6A	614448932	0.0519533	0.264045	178	0.996096	-2.53817
SDSH_Holetta_2015	1019134|F|0-62:A>G-62:A>G	7D	65604949	0.0520447	0.0926966	178	0.996096	-4.74083
SDSH_Holetta_2015	1208337|F|0-12:G>A-12:G>A	1A	511614672	0.052142	0.0533708	178	0.996096	4.87428
SDSH_Holetta_2015	1109862|F|0-9:T>G-9:T>G	4A	494037274	0.0522363	0.196629	178	0.996096	-3.40145
SDSH_Holetta_2015	2261790|F|0-50:A>G-50:A>G	5A	437391883	0.0526831	0.384831	178	0.996096	2.3485
SDSH_Holetta_2015	1085187|F|0-12:C>T-12:C>T	5A	25072619	0.0533185	0.303371	178	0.996096	2.35939
SDSH_Holetta_2015	3025928|F|0-27:A>G-27:A>G	0	0	0.053712	0.120787	178	0.996096	-2.9268
SDSH_Holetta_2015	1016148|F|0-25:C>G-25:C>G	1D	302264148	0.0538332	0.0617978	178	0.996096	-6.37694
SDSH_Holetta_2015	4393733|F|0-28:G>C-28:G>C	1A	366278319	0.0542543	0.103933	178	0.996096	-3.57605
SDSH_Holetta_2015	3064550|F|0-38:A>G-38:A>G	2A	563947551	0.0542928	0.0926966	178	0.996096	3.58002
SDSH_Holetta_2015	2290866|F|0-9:G>A-9:G>A	7B	620991408	0.0543121	0.0449438	178	0.996096	4.84993
SDSH_Holetta_2015	3943138|F|0-17:T>G-17:T>G	0	0	0.0544167	0.376404	178	0.996096	-2.3923
SDSH_Holetta_2015	994675|F|0-54:A>G-54:A>G	3B	802851724	0.0544416	0.11236	178	0.996096	3.04874
SDSH_Holetta_2015	2284499|F|0-60:T>G-60:T>G	1B	577611390	0.0544598	0.376404	178	0.996096	-2.51103
SDSH_Holetta_2015	1110218|F|0-30:G>A-30:G>A	3B	116601874	0.0544613	0.303371	178	0.996096	2.15834
SDSH_Holetta_2015	2288840|F|0-61:C>T-61:C>T	5B	457121609	0.0544734	0.0674157	178	0.996096	5.29219
SDSH_Holetta_2015	1066471|F|0-15:T>G-15:T>G	2B	44897436	0.0544743	0.210674	178	0.996096	-2.44648
SDSH_Holetta_2015	4910462|F|0-13:A>G-13:A>G	1D	416093937	0.0545578	0.0842697	178	0.996096	-3.78473
SDSH_Holetta_2015	1057485|F|0-28:G>C-28:G>C	6A	609480154	0.0546551	0.0898876	178	0.996096	4.77373
SDSH_Holetta_2015	5411120|F|0-6:C>T-6:C>T	2D	589071000	0.0547993	0.0561798	178	0.996096	4.53256
SDSH_Holetta_2015	4009205|F|0-11:A>T-11:A>T	2A	820401	0.0549	0.421348	178	0.996096	2.40865
SDSH_Holetta_2015	2245315|F|0-43:G>A-43:G>A	3D	519163052	0.0549561	0.0421348	178	0.996096	-5.74235
SDSH_Holetta_2015	1126224|F|0-14:A>G-14:A>G	7D	53710267	0.0553406	0.0589888	178	0.996096	4.43731
SDSH_Holetta_2015	3026731|F|0-5:G>C-5:G>C	0	0	0.0556298	0.16573	178	0.996096	-2.92642
SDSH_Holetta_2015	1093051|F|0-63:C>T-63:C>T	1B	591364728	0.0559101	0.345506	178	0.996096	-2.26418
SDSH_Holetta_2015	1065263|F|0-29:G>A-29:G>A	2B	40820120	0.0559881	0.140449	178	0.996096	-2.63449
SDSH_Holetta_2015	3024945|F|0-13:T>C-13:T>C	3A	471285919	0.0560123	0.0449438	178	0.996096	5.2173
SDSH_Holetta_2015	1219173|F|0-21:A>G-21:A>G	1D	41581295	0.0560574	0.0814607	178	0.996096	4.56101
SDSH_Holetta_2015	1090051|F|0-39:C>A-39:C>A	7D	75357674	0.0561604	0.0561798	178	0.996096	-4.83701
SDSH_Holetta_2015	1114862|F|0-31:C>G-31:C>G	1B	592649046	0.0562714	0.199438	178	0.996096	-2.46739
SDSH_Holetta_2015	2257284|F|0-23:G>C-23:G>C	6B	114883962	0.0566392	0.115169	178	0.996096	3.5482
SDSH_Holetta_2015	4989722|F|0-15:T>C-15:T>C	4B	526935193	0.0567212	0.120787	178	0.996096	3.1907
SDSH_Holetta_2015	978671|F|0-39:T>G-39:T>G	1B	603514652	0.0568533	0.0955056	178	0.996096	3.33853
SDSH_Holetta_2015	1079659|F|0-46:A>T-46:A>T	6A	199016535	0.0568908	0.0842697	178	0.996096	3.71164
SDSH_Holetta_2015	2262899|F|0-5:A>G-5:A>G	5B	20167023	0.0569853	0.0533708	178	0.996096	-4.50488
SDSH_Holetta_2015	2250543|F|0-22:G>C-22:G>C	3D	608565280	0.0570324	0.0561798	178	0.996096	4.84429
SDSH_Holetta_2015	1166302|F|0-55:A>G-55:A>G	1A	529326548	0.0570688	0.396067	178	0.996096	2.21188
SDSH_Holetta_2015	1061426|F|0-55:T>C-55:T>C	0	35203565	0.0573144	0.182584	178	0.996096	-3.30999
SDSH_Holetta_2015	1089148|F|0-28:A>G-28:A>G	6B	515290485	0.0573381	0.0730337	178	0.996096	-3.77825
SDSH_Holetta_2015	1019460|F|0-39:T>C-39:T>C	4B	622425	0.0574755	0.19382	178	0.996096	-2.48998
SDSH_Holetta_2015	2267926|F|0-20:G>A-20:G>A	1B	625164674	0.0576676	0.30618	178	0.996096	-2.64427
SDSH_Holetta_2015	1092462|F|0-10:T>C-10:T>C	3B	33956155	0.0576927	0.179775	178	0.996096	2.53425
SDSH_Holetta_2015	999895|F|0-45:C>A-45:C>A	1A	565187558	0.0577267	0.317416	178	0.996096	-2.33357
SDSH_Holetta_2015	1397352|F|0-18:C>G-18:C>G	4A	601841436	0.0577733	0.0758427	178	0.996096	-3.62797
SDSH_Holetta_2015	1253664|F|0-62:G>A-62:G>A	3A	709660712	0.0577814	0.275281	178	0.996096	-2.53393
SDSH_Holetta_2015	1025762|F|0-13:G>C-13:G>C	5A	493811496	0.0578703	0.0955056	178	0.996096	4.29317
SDSH_Holetta_2015	3935101|F|0-35:C>T-35:C>T	7B	9319070	0.0579229	0.0617978	178	0.996096	-5.57688
SDSH_Holetta_2015	2256950|F|0-59:G>C-59:G>C	2B	45549375	0.0580514	0.337079	178	0.996096	2.3041
SDSH_Holetta_2015	7352014|F|0-9:T>C-9:T>C	0	0	0.0583384	0.0533708	178	0.996096	4.61344
SDSH_Holetta_2015	4007990|F|0-17:A>G-17:A>G	0	0	0.0585077	0.0646067	178	0.996096	4.3665
SDSH_Holetta_2015	1220962|F|0-19:C>G-19:C>G	7B	37361281	0.0586216	0.19382	178	0.996096	3.10019
SDSH_Holetta_2015	1150194|F|0-19:C>T-19:C>T	2B	780013321	0.058662	0.339888	178	0.996096	-2.43284
SDSH_Holetta_2015	2258278|F|0-57:A>T-57:A>T	2A	722060598	0.0586631	0.0758427	178	0.996096	-3.59615
SDSH_Holetta_2015	1234661|F|0-55:C>T-55:C>T	5D	434473135	0.058754	0.176966	178	0.996096	-2.9265
SDSH_Holetta_2015	1118262|F|0-31:A>G-31:A>G	0	12654772	0.0588385	0.109551	178	0.996096	-3.4092
SDSH_Holetta_2015	1213065|F|0-39:T>A-39:T>A	0	362741398	0.0589484	0.13764	178	0.996096	3.24536
SDSH_Holetta_2015	1187863|F|0-45:T>A-45:T>A	1A	48769383	0.0591393	0.182584	178	0.996096	-3.20736
SDSH_Holetta_2015	4410248|F|0-8:T>G-8:T>G	0	0	0.0592225	0.311798	178	0.996096	-2.36869
SDSH_Holetta_2015	1214891|F|0-15:G>A-15:G>A	3A	693567324	0.0594257	0.115169	178	0.996096	4.19814
SDSH_Holetta_2015	1122241|F|0-32:T>G-32:T>G	1B	634242956	0.0598703	0.109551	178	0.996096	3.14897
SDSH_Holetta_2015	4992745|F|0-32:C>T-32:C>T	2B	682193316	0.0599424	0.36236	178	0.996096	-2.50915
SDSH_Holetta_2015	1060341|F|0-21:A>G-21:A>G	5B	324245710	0.0601413	0.342697	178	0.996096	2.19711
SDSH_Holetta_2015	1089197|F|0-46:G>A-46:G>A	5B	388587448	0.0602315	0.101124	178	0.996096	3.43612
SDSH_Holetta_2015	1047040|F|0-10:C>G-10:C>G	2B	40354316	0.0602761	0.109551	178	0.996096	-2.76108
SDSH_Holetta_2015	2336366|F|0-33:G>A-33:G>A	2B	762073843	0.0603565	0.457865	178	0.996096	2.44029
SDSH_Holetta_2015	3026201|F|0-15:A>G-15:A>G	6B	706132890	0.0607008	0.348315	178	0.996096	-3.04347
SDSH_Holetta_2015	1321282|F|0-49:C>T-49:C>T	3B	544966032	0.0607232	0.0533708	178	0.996096	-5.75375
SDSH_Holetta_2015	990015|F|0-31:G>A-31:G>A	2A	734585770	0.0608329	0.323034	178	0.996096	-2.48182
SDSH_Holetta_2015	977578|F|0-25:T>C-25:T>C	5B	596993685	0.0608382	0.157303	178	0.996096	2.79963
SDSH_Holetta_2015	5578491|F|0-24:G>A-24:G>A	0	0	0.0611807	0.11236	178	0.996096	3.06832
SDSH_Holetta_2015	3936367|F|0-32:G>A-32:G>A	2A	554520335	0.0612546	0.0926966	178	0.996096	3.18306
SDSH_Holetta_2015	993186|F|0-51:C>T-51:C>T	2A	691845663	0.0613969	0.382022	178	0.996096	2.51554
SDSH_Holetta_2015	1129197|F|0-50:A>G-50:A>G	0	0	0.061447	0.0955056	178	0.996096	-4.11836
SDSH_Holetta_2015	3020336|F|0-23:C>T-23:C>T	4A	722966060	0.0615384	0.407303	178	0.996096	2.11209
SDSH_Holetta_2015	1068877|F|0-44:C>G-44:C>G	4B	601792297	0.0616526	0.320225	178	0.996096	2.49476
SDSH_Holetta_2015	1095962|F|0-30:A>G-30:A>G	6D	357593819	0.0616957	0.47191	178	0.996096	2.26024
SDSH_Holetta_2015	4009281|F|0-26:A>G-26:A>G	7D	528900507	0.0616993	0.0449438	178	0.996096	4.62178
SDSH_Holetta_2015	1016778|F|0-52:C>T-52:C>T	6D	397083072	0.0618128	0.0589888	178	0.996096	5.33002
SDSH_Holetta_2015	4260609|F|0-17:A>G-17:A>G	1B	613523310	0.0619275	0.0674157	178	0.996096	-3.70886
SDSH_Holetta_2015	1061693|F|0-9:C>G-9:C>G	0	0	0.061933	0.460674	178	0.996096	-2.15007
SDSH_Holetta_2015	1119123|F|0-11:C>G-11:C>G	1D	377576389	0.0620726	0.106742	178	0.996096	-3.71666
SDSH_Holetta_2015	3934431|F|0-11:G>A-11:G>A	0	0	0.0621761	0.0421348	178	0.996096	5.29771
SDSH_Holetta_2015	2244230|F|0-58:A>G-58:A>G	3D	587652800	0.0623116	0.0421348	178	0.996096	6.29942
SDSH_Holetta_2015	3021745|F|0-32:A>T-32:A>T	5B	684700913	0.0623255	0.469101	178	0.996096	2.22875
SDSH_Holetta_2015	1167895|F|0-64:T>C-64:T>C	7B	229211907	0.0623552	0.0477528	178	0.996096	4.78365
SDSH_Holetta_2015	1025717|F|0-68:T>G-68:T>G	2A	733391570	0.0623605	0.16573	178	0.996096	2.99496
SDSH_Holetta_2015	1065783|F|0-5:T>C-5:T>C	6B	115700055	0.0625572	0.151685	178	0.996096	2.73519
SDSH_Holetta_2015	978369|F|0-8:G>A-8:G>A	7A	18084583	0.0626217	0.126404	178	0.996096	-4.6242
SDSH_Holetta_2015	3222132|F|0-31:T>C-31:T>C	7B	426526640	0.0626382	0.0421348	178	0.996096	4.95905
SDSH_Holetta_2015	2245963|F|0-42:A>G-42:A>G	4D	466833260	0.0627479	0.0617978	178	0.996096	4.70878
SDSH_Holetta_2015	4909441|F|0-20:T>C-20:T>C	1A	568013255	0.0628517	0.373596	178	0.996096	-2.28035
SDSH_Holetta_2015	3222186|F|0-13:A>G-13:A>G	7A	514434830	0.0628795	0.300562	178	0.996096	2.66936
SDSH_Holetta_2015	3024454|F|0-36:T>C-36:T>C	6B	657260630	0.0631022	0.0983146	178	0.996096	-3.31988
SDSH_Holetta_2015	2278246|F|0-41:G>C-41:G>C	3A	645105580	0.0631511	0.0533708	178	0.996096	5.13248
SDSH_Holetta_2015	1025445|F|0-31:A>G-31:A>G	5B	245728909	0.0632208	0.379213	178	0.996096	2.2147
SDSH_Holetta_2015	1091457|F|0-57:A>G-57:A>G	5D	391278717	0.0633407	0.171348	178	0.996096	2.79062
SDSH_Holetta_2015	1337355|F|0-25:C>T-25:C>T	2B	748086855	0.0634142	0.412921	178	0.996096	-2.12262
SDSH_Holetta_2015	2290866|F|0-7:C>T-7:C>T	7B	620991408	0.0634672	0.0674157	178	0.996096	3.67689
SDSH_Holetta_2015	1048867|F|0-25:C>T-25:C>T	6A	464718567	0.0635305	0.0589888	178	0.996096	-5.01586
SDSH_Holetta_2015	1001902|F|0-33:C>T-33:C>T	5B	78260556	0.0639557	0.303371	178	0.996096	2.55586
SDSH_Holetta_2015	1092828|F|0-29:C>G-29:C>G	0	0	0.0640214	0.0449438	178	0.996096	5.10183
SDSH_Holetta_2015	978901|F|0-9:T>C-9:T>C	3D	591147412	0.0641568	0.0393258	178	0.996096	5.17892
SDSH_Holetta_2015	3064554|F|0-24:C>T-24:C>T	6A	611293547	0.0642256	0.207865	178	0.996096	-2.4633
SDSH_Holetta_2015	3533967|F|0-22:C>T-22:C>T	6D	28244185	0.0643392	0.109551	178	0.996096	3.55036
SDSH_Holetta_2015	1126449|F|0-32:G>A-32:G>A	1D	404149662	0.0643788	0.0926966	178	0.996096	-4.06269
SDSH_Holetta_2015	2279774|F|0-22:G>A-22:G>A	0	0	0.0644856	0.103933	178	0.996096	-3.17537
SDSH_Holetta_2015	5412011|F|0-9:A>G-9:A>G	0	0	0.0646086	0.160112	178	0.996096	3.29131
SDSH_Holetta_2015	2259257|F|0-11:A>C-11:A>C	6B	675702168	0.0646664	0.148876	178	0.996096	3.17071
SDSH_Holetta_2015	1003314|F|0-53:T>G-53:T>G	1B	16594132	0.06467	0.0842697	178	0.996096	-3.293
SDSH_Holetta_2015	1047233|F|0-17:A>G-17:A>G	7D	71569514	0.0647028	0.103933	178	0.996096	3.01936
SDSH_Holetta_2015	1694841|F|0-66:C>T-66:C>T	3B	141816635	0.0648384	0.123596	178	0.996096	3.13636
SDSH_Holetta_2015	14385515|F|0-63:A>G-63:A>G	7D	373649636	0.0648692	0.129213	178	0.996096	3.70494
SDSH_Holetta_2015	1019363|F|0-28:C>A-28:C>A	4B	420194142	0.0650768	0.151685	178	0.996096	-3.38218
SDSH_Holetta_2015	2280152|F|0-66:A>G-66:A>G	4B	644330822	0.0652441	0.162921	178	0.996096	2.65418
SDSH_Holetta_2015	1095383|F|0-48:T>C-48:T>C	3B	29498622	0.0655683	0.280899	178	0.996096	2.3149
SDSH_Holetta_2015	1695986|F|0-48:T>C-48:T>C	6A	13071131	0.0655884	0.0814607	178	0.996096	3.6003
SDSH_Holetta_2015	5971555|F|0-19:A>G-19:A>G	3A	727518767	0.0656341	0.146067	178	0.996096	2.91974
SDSH_Holetta_2015	1005220|F|0-25:C>G-25:C>G	6B	705474834	0.0657887	0.0983146	178	0.996096	3.79083
SDSH_Holetta_2015	1090300|F|0-38:G>A-38:G>A	2B	773899130	0.0659196	0.41573	178	0.996096	2.12286
SDSH_Holetta_2015	5324988|F|0-14:G>A-14:G>A	0	0	0.0660621	0.300562	178	0.996096	-2.25677
SDSH_Holetta_2015	2257185|F|0-25:A>C-25:A>C	3A	457796953	0.066238	0.199438	178	0.996096	2.43565
SDSH_Holetta_2015	2254538|F|0-13:C>G-13:C>G	3D	609955491	0.0662665	0.151685	178	0.996096	-2.5013
SDSH_Holetta_2015	1163941|F|0-58:G>T-58:G>T	3B	419566516	0.0667495	0.13764	178	0.996096	-2.59242
SDSH_Holetta_2015	1072955|F|0-32:A>G-32:A>G	2B	116410710	0.0668623	0.36236	178	0.996096	2.53527
SDSH_Holetta_2015	993893|F|0-16:G>T-16:G>T	6A	541236996	0.0669475	0.123596	178	0.996096	-2.70962
SDSH_Holetta_2015	985057|F|0-66:A>G-66:A>G	0	1185690	0.0671491	0.342697	178	0.996096	-2.10724
SDSH_Holetta_2015	1346547|F|0-29:G>C-29:G>C	3A	749184681	0.067223	0.0421348	178	0.996096	5.47712
SDSH_Holetta_2015	7352096|F|0-35:G>C-35:G>C	3D	613058422	0.067363	0.0589888	178	0.996096	4.46687
SDSH_Holetta_2015	1071633|F|0-14:G>A-14:G>A	0	0	0.0674146	0.398876	178	0.996096	-1.99729
SDSH_Holetta_2015	2305110|F|0-23:C>T-23:C>T	0	68151009	0.0675955	0.0758427	178	0.996096	3.96313
SDSH_Holetta_2015	1237406|F|0-25:G>A-25:G>A	0	0	0.0676692	0.0842697	178	0.996096	4.17615
SDSH_Holetta_2015	1044894|F|0-56:C>T-56:C>T	3B	743137062	0.0677455	0.0758427	178	0.996096	-4.27323
SDSH_Holetta_2015	2261082|F|0-38:C>T-38:C>T	1A	537541206	0.0677784	0.339888	178	0.996096	2.45968
SDSH_Holetta_2015	3023106|F|0-35:C>T-35:C>T	5B	371889469	0.0678565	0.438202	178	0.996096	2.16032
SDSH_Holetta_2015	1127202|F|0-16:A>T-16:A>T	6B	698020564	0.0678986	0.168539	178	0.996096	2.62029
SDSH_Holetta_2015	4003699|F|0-12:T>C-12:T>C	4A	626440508	0.0679109	0.103933	178	0.996096	3.50923
SDSH_Holetta_2015	1040519|F|0-66:C>T-66:C>T	3D	519320821	0.0681448	0.0421348	178	0.996096	-5.35543
SDSH_Holetta_2015	1129295|F|0-67:A>G-67:A>G	7B	594044027	0.0681753	0.0730337	178	0.996096	3.74491
SDSH_Holetta_2015	1069615|F|0-24:C>T-24:C>T	6B	159952781	0.0682143	0.216292	178	0.996096	2.26622
SDSH_Holetta_2015	2252771|F|0-5:T>C-5:T>C	1A	57173928	0.0684194	0.0674157	178	0.996096	4.56115
SDSH_Holetta_2015	7351102|F|0-10:C>T-10:C>T	0	0	0.068613	0.0393258	178	0.996096	5.19557
SDSH_Holetta_2015	1111772|F|0-33:G>A-33:G>A	7B	576919280	0.0687161	0.0926966	178	0.996096	-3.37
SDSH_Holetta_2015	1035251|F|0-5:A>G-5:A>G	3B	590292239	0.0692601	0.0955056	178	0.996096	-3.76057
SDSH_Holetta_2015	1098094|F|0-46:A>G-46:A>G	1A	577508619	0.0694466	0.157303	178	0.996096	-2.60359
SDSH_Holetta_2015	1351797|F|0-16:C>G-16:C>G	6B	708272196	0.0696695	0.0477528	178	0.996096	-4.1537
SDSH_Holetta_2015	2327344|F|0-47:G>T-47:G>T	5B	430290797	0.0697217	0.146067	178	0.996096	2.81024
SDSH_Holetta_2015	1026454|F|0-25:A>G-25:A>G	7A	640168516	0.0699599	0.289326	178	0.996096	-2.80904
SDSH_Holetta_2015	1127103|F|0-49:G>C-49:G>C	4A	742586748	0.0700951	0.0393258	178	0.996096	-4.49532
SDSH_Holetta_2015	1166094|F|0-38:G>A-38:G>A	1A	540414573	0.0704605	0.33427	178	0.996096	2.25807
SDSH_Holetta_2015	1213119|F|0-45:C>A-45:C>A	7A	675454619	0.0706783	0.106742	178	0.996096	-2.85391
SDSH_Holetta_2015	1053014|F|0-33:G>C-33:G>C	1B	65707550	0.0707519	0.0955056	178	0.996096	3.70978
SDSH_Holetta_2015	1132261|F|0-30:G>C-30:G>C	7D	517341096	0.0713375	0.129213	178	0.996096	-2.75923
SDSH_Holetta_2015	1071186|F|0-67:C>G-67:C>G	7D	54310672	0.0713903	0.160112	178	0.996096	3.05421
SDSH_Holetta_2015	1695188|F|0-35:C>T-35:C>T	1B	582904973	0.0716303	0.0505618	178	0.996096	5.53755
SDSH_Holetta_2015	3064558|F|0-25:G>A-25:G>A	5B	691567018	0.0716717	0.0702247	178	0.996096	-3.47524
SDSH_Holetta_2015	3023688|F|0-32:C>A-32:C>A	0	43361	0.0718557	0.103933	178	0.996096	3.49625
SDSH_Holetta_2015	2252351|F|0-58:G>A-58:G>A	2A	36234739	0.0720049	0.323034	178	0.996096	-2.02115
SDSH_Holetta_2015	995589|F|0-52:C>T-52:C>T	7A	70893696	0.0720628	0.132022	178	0.996096	-2.92374
SDSH_Holetta_2015	1220962|F|0-16:A>C-16:A>C	7B	37361281	0.0720818	0.210674	178	0.996096	2.70699
SDSH_Holetta_2015	4394449|F|0-37:T>C-37:T>C	1A	548956394	0.0721403	0.325843	178	0.996096	2.16005
SDSH_Holetta_2015	1072473|F|0-5:A>T-5:A>T	7B	389007875	0.0722889	0.0421348	178	0.996096	4.79285
SDSH_Holetta_2015	1139478|F|0-44:G>A-44:G>A	1B	585548359	0.0723899	0.435393	178	0.996096	-2.38342
SDSH_Holetta_2015	1026006|F|0-58:C>T-58:C>T	3D	32419275	0.0724888	0.143258	178	0.996096	-3.41283
SDSH_Holetta_2015	991531|F|0-13:A>C-13:A>C	2B	638230965	0.0725876	0.345506	178	0.996096	2.98259
SDSH_Holetta_2015	2254933|F|0-28:G>A-28:G>A	7A	538369580	0.0726514	0.0786517	178	0.996096	4.20958
SDSH_Holetta_2015	2254227|F|0-48:G>C-48:G>C	7B	635677372	0.0728174	0.0814607	178	0.996096	3.24617
SDSH_Holetta_2015	1101425|F|0-12:G>A-12:G>A	3A	739951852	0.0728443	0.213483	178	0.996096	2.2695
SDSH_Holetta_2015	1235465|F|0-36:A>C-36:A>C	1B	626589858	0.0728505	0.359551	178	0.996096	-2.2966
SDSH_Holetta_2015	990293|F|0-7:G>A-7:G>A	7A	621213334	0.0729121	0.0449438	178	0.996096	4.31784
SDSH_Holetta_2015	1078006|F|0-15:G>A-15:G>A	0	169570883	0.0735229	0.0646067	178	0.996096	3.80184
SDSH_Holetta_2015	1113073|F|0-25:C>T-25:C>T	3B	717363505	0.0737855	0.106742	178	0.996096	-3.50483
SDSH_Holetta_2015	989723|F|0-48:C>T-48:C>T	7B	139415649	0.0740554	0.390449	178	0.996096	2.20506
SDSH_Holetta_2015	2265277|F|0-35:A>C-35:A>C	3A	739975284	0.0740981	0.233146	178	0.996096	2.20224
SDSH_Holetta_2015	1067663|F|0-41:C>T-41:C>T	6A	609109662	0.0742255	0.0421348	178	0.996096	5.2151
SDSH_Holetta_2015	1216899|F|0-47:T>C-47:T>C	6A	611075429	0.0742255	0.0421348	178	0.996096	5.2151
SDSH_Holetta_2015	980448|F|0-68:G>C-68:G>C	6A	609480220	0.0742335	0.171348	178	0.996096	3.08014
SDSH_Holetta_2015	997180|F|0-32:C>T-32:C>T	1A	573393055	0.0742671	0.401685	178	0.996096	-1.88741
SDSH_Holetta_2015	998843|F|0-26:C>T-26:C>T	3D	557794980	0.0743073	0.0477528	178	0.996096	-5.61949
SDSH_Holetta_2015	4989011|F|0-67:T>C-67:T>C	2B	668683107	0.0744268	0.38764	178	0.996096	2.52227
SDSH_Holetta_2015	1058230|F|0-52:T>C-52:T>C	6B	683997348	0.074458	0.429775	178	0.996096	-1.9566
SDSH_Holetta_2015	1186707|F|0-54:C>T-54:C>T	2B	522226721	0.07446	0.106742	178	0.996096	-2.81022
SDSH_Holetta_2015	3222187|F|0-34:T>A-34:T>A	3D	596661716	0.0745114	0.0561798	178	0.996096	-5.19608
SDSH_Holetta_2015	1203688|F|0-42:A>C-42:A>C	1B	588295288	0.0746064	0.426966	178	0.996096	-2.21654
SDSH_Holetta_2015	1043336|F|0-47:G>A-47:G>A	1A	1238067	0.0746156	0.132022	178	0.996096	2.98948
SDSH_Holetta_2015	989476|F|0-10:C>G-10:C>G	0	0	0.0748318	0.213483	178	0.996096	2.18603
SDSH_Holetta_2015	5579719|F|0-10:G>C-10:G>C	0	47346707	0.0748558	0.0421348	178	0.996096	-4.27477
SDSH_Holetta_2015	2257531|F|0-14:C>T-14:C>T	3A	431036792	0.0751028	0.0477528	178	0.996096	-4.59034
SDSH_Holetta_2015	983322|F|0-23:C>T-23:C>T	6A	442087055	0.0751738	0.162921	178	0.996096	-2.82305
SDSH_Holetta_2015	1200629|F|0-33:C>T-33:C>T	3A	71537069	0.0752002	0.106742	178	0.996096	-3.43782
SDSH_Holetta_2015	1059415|F|0-9:G>T-9:G>T	0	346271660	0.07522	0.16573	178	0.996096	-2.58506
SDSH_Holetta_2015	1083868|F|0-61:G>A-61:G>A	6A	63580927	0.0752914	0.0646067	178	0.996096	5.00651
SDSH_Holetta_2015	990827|F|0-18:T>G-18:T>G	7A	709756126	0.0753897	0.210674	178	0.996096	-2.34086
SDSH_Holetta_2015	2279307|F|0-33:G>C-33:G>C	5B	546431652	0.0754318	0.0702247	178	0.996096	-3.3282
SDSH_Holetta_2015	1100001|F|0-37:C>G-37:C>G	3D	11980146	0.075505	0.0365169	178	0.996096	5.32763
SDSH_Holetta_2015	991731|F|0-8:C>G-8:C>G	7D	526243772	0.0757219	0.0449438	178	0.996096	5.24185
SDSH_Holetta_2015	4991024|F|0-11:C>A-11:C>A	1A	537889009	0.0757523	0.188202	178	0.996096	2.41382
SDSH_Holetta_2015	4005083|F|0-18:G>A-18:G>A	1B	307004942	0.0757728	0.0617978	178	0.996096	-3.93705
SDSH_Holetta_2015	7353589|F|0-29:C>T-29:C>T	3D	607500860	0.0758759	0.0449438	178	0.996096	4.8069
SDSH_Holetta_2015	5581826|F|0-26:A>G-26:A>G	2B	195663896	0.0760156	0.123596	178	0.996096	2.61818
SDSH_Holetta_2015	1204535|F|0-8:G>T-8:G>T	6B	679244048	0.0761158	0.174157	178	0.996096	2.9174
SDSH_Holetta_2015	2263451|F|0-33:A>G-33:A>G	1A	567987926	0.076152	0.418539	178	0.996096	-1.91865
SDSH_Holetta_2015	992884|F|0-50:A>G-50:A>G	7A	71626911	0.0762909	0.171348	178	0.996096	-2.65638
SDSH_Holetta_2015	992710|F|0-8:T>C-8:T>C	5B	244411095	0.0763052	0.109551	178	0.996096	2.92619
SDSH_Holetta_2015	1020626|F|0-17:G>C-17:G>C	5B	684230304	0.0764374	0.0646067	178	0.996096	5.01381
SDSH_Holetta_2015	980253|F|0-12:G>C-12:G>C	7B	373077326	0.0764918	0.0449438	178	0.996096	4.554
SDSH_Holetta_2015	1018641|F|0-62:T>C-62:T>C	1A	550634105	0.0765897	0.182584	178	0.996096	-2.87704
SDSH_Holetta_2015	1862306|F|0-68:G>C-68:G>C	7B	590806405	0.0769796	0.101124	178	0.996096	-3.95898
SDSH_Holetta_2015	977800|F|0-34:C>T-34:C>T	3D	604635708	0.0770331	0.0505618	178	0.996096	4.57008
SDSH_Holetta_2015	4911242|F|0-20:T>G-20:T>G	7A	244406789	0.0770445	0.176966	178	0.996096	-2.3422
SDSH_Holetta_2015	3939623|F|0-28:C>G-28:C>G	3D	392957146	0.0772035	0.0926966	178	0.996096	-3.47091
SDSH_Holetta_2015	1864030|F|0-52:T>C-52:T>C	1D	35570870	0.0772708	0.140449	178	0.996096	2.77295
SDSH_Holetta_2015	1049564|F|0-26:C>T-26:C>T	7B	635065611	0.0773208	0.0926966	178	0.996096	3.10686
SDSH_Holetta_2015	3027129|F|0-5:T>C-5:T>C	6A	602752656	0.0774245	0.421348	178	0.996096	-2.2798
SDSH_Holetta_2015	981538|F|0-39:A>G-39:A>G	1B	174644041	0.0775543	0.0674157	178	0.996096	-3.31102
SDSH_Holetta_2015	1771998|F|0-11:C>T-11:C>T	5A	521579672	0.0775811	0.0505618	178	0.996096	-4.50466
SDSH_Holetta_2015	2260601|F|0-26:C>G-26:C>G	5B	422525330	0.077622	0.314607	178	0.996096	2.25118
SDSH_Holetta_2015	1228307|F|0-9:A>G-9:A>G	6B	126150317	0.0777846	0.176966	178	0.996096	2.39472
SDSH_Holetta_2015	1394304|F|0-6:T>C-6:T>C	7B	6239722	0.0778213	0.0926966	178	0.996096	-3.64433
SDSH_Holetta_2015	1236562|F|0-46:G>A-46:G>A	7B	638162890	0.0778222	0.103933	178	0.996096	2.8336
SDSH_Holetta_2015	1692911|F|0-12:C>T-12:C>T	3B	819778329	0.0778863	0.292135	178	0.996096	2.14816
SDSH_Holetta_2015	1673902|F|0-17:G>A-17:G>A	7A	612023241	0.0779098	0.0449438	178	0.996096	5.6332
SDSH_Holetta_2015	1050063|F|0-18:C>T-18:C>T	1B	504104159	0.0779991	0.132022	178	0.996096	-2.69161
SDSH_Holetta_2015	4262048|F|0-23:G>A-23:G>A	6A	317623793	0.0784343	0.0617978	178	0.996096	-3.8197
SDSH_Holetta_2015	1192249|F|0-54:A>G-54:A>G	4B	601735550	0.0789103	0.339888	178	0.996096	2.41053
SDSH_Holetta_2015	2279027|F|0-66:G>T-66:G>T	2B	647897009	0.0789646	0.126404	178	0.996096	2.78987
SDSH_Holetta_2015	4008657|F|0-17:G>C-17:G>C	7D	373938	0.0790484	0.0730337	178	0.996096	4.06181
SDSH_Holetta_2015	1072422|F|0-32:T>C-32:T>C	4D	425972831	0.0790892	0.160112	178	0.996096	-2.88997
SDSH_Holetta_2015	2267680|F|0-34:A>G-34:A>G	3B	69361379	0.0790998	0.213483	178	0.996096	2.25275
SDSH_Holetta_2015	3022616|F|0-9:G>C-9:G>C	5A	52711229	0.0791063	0.0983146	178	0.996096	-3.10801
SDSH_Holetta_2015	1160494|F|0-44:C>T-44:C>T	2B	2116271	0.0791612	0.258427	178	0.996096	-2.40092
SDSH_Holetta_2015	1263501|F|0-5:A>C-5:A>C	5A	69140651	0.0793082	0.120787	178	0.996096	-2.77082
SDSH_Holetta_2015	1082843|F|0-43:T>C-43:T>C	1B	57723604	0.0793429	0.19382	178	0.996096	2.71536
SDSH_Holetta_2015	1090474|F|0-26:A>G-26:A>G	2A	722320327	0.0794376	0.0870787	178	0.996096	-3.14903
SDSH_Holetta_2015	3946153|F|0-61:T>C-61:T>C	5B	688709042	0.0795836	0.426966	178	0.996096	1.97656
SDSH_Holetta_2015	1125826|F|0-43:C>A-43:C>A	3D	7019221	0.079614	0.356742	178	0.996096	-2.10787
SDSH_Holetta_2015	3950050|F|0-12:T>C-12:T>C	0	0	0.079636	0.0421348	178	0.996096	-4.85032
SDSH_Holetta_2015	1101755|F|0-29:C>A-29:C>A	4A	650056189	0.0797041	0.351124	178	0.996096	2.02811
SDSH_Holetta_2015	1059578|F|0-37:A>G-37:A>G	4B	565528090	0.0798369	0.188202	178	0.996096	2.46615
SDSH_Holetta_2015	3952137|F|0-9:C>T-9:C>T	0	0	0.0799802	0.0617978	178	0.996096	5.04509
SDSH_Holetta_2015	3064493|F|0-20:T>C-20:T>C	1B	625466708	0.080002	0.233146	178	0.996096	-2.4681
SDSH_Holetta_2015	5324347|F|0-16:A>T-16:A>T	6B	26090539	0.0800686	0.0870787	178	0.996096	3.16381
SDSH_Holetta_2015	978401|F|0-32:C>A-32:C>A	3D	524197814	0.080183	0.0449438	178	0.996096	-5.1198
SDSH_Holetta_2015	993888|F|0-18:C>A-18:C>A	6B	2670446	0.0803591	0.0337079	178	0.996096	-4.47955
SDSH_Holetta_2015	3941116|F|0-7:A>T-7:A>T	7D	33990246	0.0804638	0.0477528	178	0.996096	4.84014
SDSH_Holetta_2015	1072596|F|0-5:A>G-5:A>G	2B	748574967	0.0806401	0.174157	178	0.996096	2.50738
SDSH_Holetta_2015	1180230|F|0-35:A>G-35:A>G	1A	570256019	0.0807078	0.235955	178	0.996096	2.33393
SDSH_Holetta_2015	1211847|F|0-29:G>A-29:G>A	2B	510811993	0.0807121	0.103933	178	0.996096	-2.79803
SDSH_Holetta_2015	3950514|F|0-40:A>T-40:A>T	5B	571725151	0.0807761	0.126404	178	0.996096	2.79446
SDSH_Holetta_2015	1116591|F|0-23:C>T-23:C>T	7A	511714125	0.080875	0.359551	178	0.996096	2.68895
SDSH_Holetta_2015	2264705|F|0-56:C>T-56:C>T	6D	23395024	0.0810121	0.303371	178	0.996096	2.28613
SDSH_Holetta_2015	1123689|F|0-11:C>T-11:C>T	2D	580257441	0.0810402	0.0533708	178	0.996096	4.42751
SDSH_Holetta_2015	5324123|F|0-16:T>C-16:T>C	0	0	0.0811917	0.404494	178	0.996096	1.96279
SDSH_Holetta_2015	1014052|F|0-33:C>G-33:C>G	1B	581199944	0.0813592	0.308989	178	0.996096	-2.01941
SDSH_Holetta_2015	3064727|F|0-17:T>G-17:T>G	0	0	0.0814588	0.345506	178	0.996096	-2.17411
SDSH_Holetta_2015	2245611|F|0-16:T>C-16:T>C	2D	117219912	0.0816632	0.0674157	178	0.996096	-3.94982
SDSH_Holetta_2015	2253865|F|0-58:G>C-58:G>C	5A	487755156	0.081926	0.337079	178	0.996096	2.04663
SDSH_Holetta_2015	4991096|F|0-33:T>C-33:T>C	7A	703895003	0.081974	0.0983146	178	0.996096	2.86611
SDSH_Holetta_2015	979150|F|0-24:G>C-24:G>C	7B	631316548	0.0822012	0.280899	178	0.996096	2.17565
SDSH_Holetta_2015	1247908|F|0-8:G>T-8:G>T	0	15333544	0.0822119	0.373596	178	0.996096	-2.3075
SDSH_Holetta_2015	1094155|F|0-29:T>C-29:T>C	3D	565185900	0.0823734	0.0393258	178	0.996096	-5.28154
SDSH_Holetta_2015	100378184|F|0-25:G>C-25:G>C	7D	65762035	0.0831218	0.0983146	178	0.996096	-3.87539
SDSH_Holetta_2015	2279154|F|0-27:C>T-27:C>T	3A	639656543	0.083248	0.0393258	178	0.996096	5.23174
SDSH_Holetta_2015	1121058|F|0-39:G>A-39:G>A	0	0	0.0834476	0.292135	178	0.996096	1.97316
SDSH_Holetta_2015	1203589|F|0-67:A>G-67:A>G	1B	652458615	0.0834882	0.272472	178	0.996096	-2.47776
SDSH_Holetta_2015	1220656|F|0-67:G>C-67:G>C	2D	92919341	0.0835654	0.0477528	178	0.996096	4.8591
SDSH_Holetta_2015	1129214|F|0-17:T>C-17:T>C	1B	458703195	0.0835817	0.452247	178	0.996096	2.1051
SDSH_Holetta_2015	5325276|F|0-56:G>A-56:G>A	5B	589895160	0.0836612	0.0449438	178	0.996096	4.69176
SDSH_Holetta_2015	988712|F|0-28:G>C-28:G>C	4A	690916906	0.0840103	0.485955	178	0.996096	1.87154
SDSH_Holetta_2015	5971304|F|0-49:G>A-49:G>A	2B	733077296	0.0840194	0.13764	178	0.996096	-2.77511
SDSH_Holetta_2015	3023957|F|0-29:T>C-29:T>C	3B	7479351	0.084129	0.331461	178	0.996096	-2.08401
SDSH_Holetta_2015	1148526|F|0-56:A>G-56:A>G	3B	731136697	0.0841549	0.317416	178	0.996096	-1.92699
SDSH_Holetta_2015	1062024|F|0-58:C>T-58:C>T	3B	206292554	0.0842136	0.143258	178	0.996096	2.5979
SDSH_Holetta_2015	1111956|F|0-28:T>G-28:T>G	4B	567004204	0.0842848	0.154494	178	0.996096	2.6301
SDSH_Holetta_2015	1210170|F|0-28:C>T-28:C>T	3D	10455850	0.0843089	0.0477528	178	0.996096	5.93912
SDSH_Holetta_2015	2265652|F|0-42:G>C-42:G>C	6A	580203475	0.084311	0.0674157	178	0.996096	-3.30645
SDSH_Holetta_2015	1162593|F|0-10:T>C-10:T>C	4D	506496385	0.0845147	0.0449438	178	0.996096	4.12294
SDSH_Holetta_2015	1081366|F|0-22:T>C-22:T>C	3D	421667036	0.0849314	0.0561798	178	0.996096	-4.08783
SDSH_Holetta_2015	1242965|F|0-20:C>T-20:C>T	5A	71124547	0.0849475	0.0898876	178	0.996096	-3.12851
SDSH_Holetta_2015	4993197|F|0-68:G>C-68:G>C	0	370635561	0.0849886	0.0617978	178	0.996096	-4.58662
SDSH_Holetta_2015	1059727|F|0-26:C>T-26:C>T	7A	692280965	0.0850056	0.0842697	178	0.996096	3.59085
SDSH_Holetta_2015	2276242|F|0-10:T>G-10:T>G	4B	551047829	0.0850926	0.162921	178	0.996096	2.59836
SDSH_Holetta_2015	1081825|F|0-46:A>G-46:A>G	5B	81171709	0.0852641	0.182584	178	0.996096	2.28714
SDSH_Holetta_2015	984567|F|0-24:C>G-24:C>G	2A	160931437	0.0854078	0.446629	178	0.996096	1.9714
SDSH_Holetta_2015	1032466|F|0-11:T>A-11:T>A	1D	46337174	0.0855454	0.154494	178	0.996096	2.28395
SDSH_Holetta_2015	1223104|F|0-25:G>A-25:G>A	4B	643492168	0.0855526	0.348315	178	0.996096	2.19209
SDSH_Holetta_2015	1695042|F|0-65:T>A-65:T>A	1A	536653752	0.0857235	0.292135	178	0.996096	2.2283
SDSH_Holetta_2015	2263833|F|0-49:C>T-49:C>T	1A	557886072	0.0858103	0.297753	178	0.996096	-2.29563
SDSH_Holetta_2015	4991020|F|0-26:G>A-26:G>A	6A	1033153	0.0859635	0.0674157	178	0.996096	3.13315
SDSH_Holetta_2015	4911109|F|0-38:T>A-38:T>A	6A	416649800	0.0859703	0.146067	178	0.996096	-2.79629
SDSH_Holetta_2015	1041770|F|0-19:C>T-19:C>T	2D	620582785	0.0860643	0.289326	178	0.996096	-2.54949
SDSH_Holetta_2015	3064474|F|0-34:G>C-34:G>C	2A	557403153	0.0860943	0.0955056	178	0.996096	2.98837
SDSH_Holetta_2015	2249063|F|0-56:G>A-56:G>A	3D	418725625	0.0862317	0.0533708	178	0.996096	-4.01739
SDSH_Holetta_2015	1103976|F|0-68:G>T-68:G>T	7A	573071203	0.0863643	0.168539	178	0.996096	2.47126
SDSH_Holetta_2015	2262083|F|0-22:A>G-22:A>G	3B	542493150	0.0864406	0.266854	178	0.996096	-2.1602
SDSH_Holetta_2015	1106952|F|0-66:C>T-66:C>T	3B	132806430	0.0864717	0.294944	178	0.996096	2.00178
SDSH_Holetta_2015	5576877|F|0-56:T>G-56:T>G	3A	730650978	0.0864889	0.325843	178	0.996096	-2.05547
SDSH_Holetta_2015	1050736|F|0-31:C>A-31:C>A	7B	364697637	0.0865273	0.0393258	178	0.996096	4.65408
SDSH_Holetta_2015	2276326|F|0-9:C>A-9:C>A	7A	124069487	0.0866646	0.0505618	178	0.996096	3.87703
SDSH_Holetta_2015	1220647|F|0-48:G>A-48:G>A	2D	70950265	0.0866674	0.0983146	178	0.996096	3.33964
SDSH_Holetta_2015	995421|F|0-56:C>T-56:C>T	7A	696871376	0.0870456	0.16573	178	0.996096	2.56948
SDSH_Holetta_2015	2266100|F|0-51:G>A-51:G>A	1B	638914756	0.087069	0.188202	178	0.996096	2.15552
SDSH_Holetta_2015	1070012|F|0-8:C>T-8:C>T	2B	788687499	0.0872588	0.474719	178	0.996096	1.88639
SDSH_Holetta_2015	1126203|F|0-20:T>G-20:T>G	0	0	0.0872723	0.390449	178	0.996096	-2.16435
SDSH_Holetta_2015	2252787|F|0-19:C>T-19:C>T	3D	606914051	0.0873163	0.0477528	178	0.996096	4.44561
SDSH_Holetta_2015	1031373|F|0-25:A>T-25:A>T	7B	426531775	0.087568	0.0393258	178	0.996096	-4.36856
SDSH_Holetta_2015	3950994|F|0-32:A>G-32:A>G	2B	779250736	0.0879862	0.0393258	178	0.996096	4.76955
SDSH_Holetta_2015	985572|F|0-25:A>G-25:A>G	7A	720193575	0.088099	0.30618	178	0.996096	-1.96082
SDSH_Holetta_2015	1058759|F|0-25:G>A-25:G>A	7B	377603965	0.0881806	0.0365169	178	0.996096	4.61228
SDSH_Holetta_2015	982062|F|0-55:G>A-55:G>A	5B	400424727	0.0882545	0.286517	178	0.996096	-1.96527
SDSH_Holetta_2015	4538941|F|0-5:G>C-5:G>C	0	0	0.0883046	0.0505618	178	0.996096	-4.84331
SDSH_Holetta_2015	2261832|F|0-17:G>A-17:G>A	1D	412504446	0.0884177	0.0617978	178	0.996096	-4.45195
SDSH_Holetta_2015	2262271|F|0-54:C>G-54:C>G	6A	540143428	0.0884395	0.162921	178	0.996096	2.40719
SDSH_Holetta_2015	2258978|F|0-22:T>C-22:T>C	5B	429885968	0.0884645	0.320225	178	0.996096	1.99767
SDSH_Holetta_2015	1081747|F|0-27:T>C-27:T>C	1B	565566678	0.0885932	0.157303	178	0.996096	-2.55202
SDSH_Holetta_2015	1020090|F|0-42:T>A-42:T>A	5A	51750256	0.0886241	0.0926966	178	0.996096	-3.90701
SDSH_Holetta_2015	4002603|F|0-45:A>G-45:A>G	2A	710353117	0.0888368	0.446629	178	0.996096	-2.07446
SDSH_Holetta_2015	1124371|F|0-64:T>C-64:T>C	6D	122978486	0.0893515	0.0730337	178	0.996096	5.26652
SDSH_Holetta_2015	1050615|F|0-32:C>T-32:C>T	6B	4863112	0.0893771	0.0477528	178	0.996096	4.61307
SDSH_Holetta_2015	995216|F|0-44:C>T-44:C>T	7B	593285120	0.0893848	0.0983146	178	0.996096	-3.48788
SDSH_Holetta_2015	2277795|F|0-61:A>G-61:A>G	7A	26768168	0.0895216	0.0533708	178	0.996096	4.85214
SDSH_Holetta_2015	3953508|F|0-26:T>G-26:T>G	0	0	0.0895838	0.123596	178	0.996096	-3.51882
SDSH_Holetta_2015	1228079|F|0-8:C>T-8:C>T	2A	775734045	0.0896048	0.19382	178	0.996096	2.09837
SDSH_Holetta_2015	1142537|F|0-48:T>C-48:T>C	2B	655306239	0.08965	0.421348	178	0.996096	2.05103
SDSH_Holetta_2015	1028885|F|0-29:G>C-29:G>C	2B	726135901	0.0896842	0.244382	178	0.996096	2.51341
SDSH_Holetta_2015	1193500|F|0-27:A>T-27:A>T	7A	46084927	0.089717	0.191011	178	0.996096	2.21282
SDSH_Holetta_2015	1254459|F|0-8:A>C-8:A>C	6A	602989232	0.0898725	0.370787	178	0.996096	-2.00764
SDSH_Holetta_2015	1262031|F|0-29:G>A-29:G>A	2B	9283046	0.0899094	0.390449	178	0.996096	-2.14357
SDSH_Holetta_2015	1016270|F|0-55:T>C-55:T>C	5A	440262198	0.0899287	0.120787	178	0.996096	-2.8285
SDSH_Holetta_2015	1216017|F|0-68:T>C-68:T>C	7B	162779025	0.0900127	0.0617978	178	0.996096	-3.62715
SDSH_Holetta_2015	1700461|F|0-17:A>G-17:A>G	0	0	0.0900483	0.109551	178	0.996096	2.62848
SDSH_Holetta_2015	1016489|F|0-36:C>T-36:C>T	2A	750201766	0.0901425	0.0561798	178	0.996096	-3.82967
SDSH_Holetta_2015	1007107|F|0-21:T>C-21:T>C	5A	698127260	0.0901698	0.0533708	178	0.996096	-4.26265
SDSH_Holetta_2015	1066988|F|0-27:C>G-27:C>G	0	0	0.0903344	0.345506	178	0.996096	1.90219
SDSH_Holetta_2015	978762|F|0-53:T>G-53:T>G	5A	680113396	0.0904424	0.435393	178	0.996096	-2.37629
SDSH_Holetta_2015	1003866|F|0-14:C>G-14:C>G	4B	169795812	0.0904543	0.0955056	178	0.996096	3.21806
SDSH_Holetta_2015	1243075|F|0-39:A>G-39:A>G	2A	762415720	0.0905103	0.455056	178	0.996096	2.28996
SDSH_Holetta_2015	1101749|F|0-32:A>G-32:A>G	5B	595162118	0.0905349	0.0337079	178	0.996096	-5.17305
SDSH_Holetta_2015	1039347|F|0-61:A>G-61:A>G	7A	664701768	0.0905352	0.0786517	178	0.996096	3.11801
SDSH_Holetta_2015	10592648|F|0-44:G>C-44:G>C	6D	472525099	0.0905852	0.0814607	178	0.996096	4.09668
SDSH_Holetta_2015	2278391|F|0-64:T>C-64:T>C	3B	798466893	0.0906469	0.0393258	178	0.996096	4.83681
SDSH_Holetta_2015	5324914|F|0-25:C>G-25:C>G	3D	9292491	0.0906511	0.120787	178	0.996096	-3.25176
SDSH_Holetta_2015	2263601|F|0-28:T>C-28:T>C	6B	152196806	0.0910422	0.365169	178	0.996096	1.9344
SDSH_Holetta_2015	989549|F|0-15:G>A-15:G>A	3B	32028836	0.0910928	0.376404	178	0.996096	1.96445
SDSH_Holetta_2015	2280856|F|0-39:C>T-39:C>T	0	325728089	0.0911488	0.115169	178	0.996096	2.71543
SDSH_Holetta_2015	980942|F|0-23:C>T-23:C>T	3A	46003917	0.0912122	0.365169	178	0.996096	1.9898
SDSH_Holetta_2015	1090686|F|0-37:A>C-37:A>C	3A	711688085	0.0912797	0.367978	178	0.996096	-2.04855
SDSH_Holetta_2015	3027317|F|0-25:A>G-25:A>G	2D	635210437	0.09132	0.0814607	178	0.996096	4.41652
SDSH_Holetta_2015	4989964|F|0-12:A>G-12:A>G	4B	649678971	0.0913407	0.0646067	178	0.996096	3.78166
SDSH_Holetta_2015	982439|F|0-53:C>A-53:C>A	3B	78940107	0.0915769	0.398876	178	0.996096	-1.80682
SDSH_Holetta_2015	1124657|F|0-6:C>G-6:C>G	6A	83183004	0.091874	0.13764	178	0.996096	-2.6118
SDSH_Holetta_2015	3937733|F|0-11:G>A-11:G>A	5B	529381068	0.092225	0.255618	178	0.996096	-2.58746
SDSH_Holetta_2015	1074114|F|0-45:T>A-45:T>A	0	0	0.0923624	0.320225	178	0.996096	-1.98828
SDSH_Holetta_2015	1060548|F|0-10:A>G-10:A>G	0	175733601	0.092571	0.0702247	178	0.996096	3.32848
SDSH_Holetta_2015	1126431|F|0-41:A>G-41:A>G	7A	25367241	0.0925967	0.174157	178	0.996096	-2.44991
SDSH_Holetta_2015	1074817|F|0-11:A>G-11:A>G	0	0	0.0926394	0.460674	178	0.996096	-1.88246
SDSH_Holetta_2015	1097167|F|0-9:G>A-9:G>A	1A	568003094	0.092814	0.308989	178	0.996096	-2.07058
SDSH_Holetta_2015	1051887|F|0-6:A>G-6:A>G	1B	59962325	0.0929334	0.160112	178	0.996096	3.04825
SDSH_Holetta_2015	1134387|F|0-8:G>T-8:G>T	6A	607054406	0.0930168	0.0730337	178	0.996096	-3.45011
SDSH_Holetta_2015	1077671|F|0-25:C>T-25:C>T	3B	810974343	0.0930625	0.0365169	178	0.996096	5.6551
SDSH_Holetta_2015	2278778|F|0-10:T>A-10:T>A	2B	143243986	0.0933061	0.0870787	178	0.996096	3.12977
SDSH_Holetta_2015	1132563|F|0-8:T>C-8:T>C	7A	130079234	0.0934217	0.0758427	178	0.996096	-3.19306
SDSH_Holetta_2015	1126511|F|0-66:G>A-66:G>A	7B	271250635	0.0934969	0.0393258	178	0.996096	-4.35874
SDSH_Holetta_2015	1008044|F|0-15:A>G-15:A>G	6A	615775115	0.0935922	0.311798	178	0.996096	-2.00525
SDSH_Holetta_2015	3937149|F|0-9:C>A-9:C>A	0	0	0.0936183	0.0589888	178	0.996096	-5.00777
SDSH_Holetta_2015	1104356|F|0-45:A>C-45:A>C	2B	772149581	0.0938278	0.41573	178	0.996096	-1.95207
SDSH_Holetta_2015	4993329|F|0-22:G>A-22:G>A	0	0	0.093845	0.0674157	178	0.996096	4.31274
SDSH_Holetta_2015	2275761|F|0-32:A>G-32:A>G	7A	561603997	0.0939598	0.0702247	178	0.996096	3.62787
SDSH_Holetta_2015	1006957|F|0-36:T>A-36:T>A	6A	454675587	0.0939704	0.126404	178	0.996096	-2.79222
SDSH_Holetta_2015	1062730|F|0-14:T>G-14:T>G	7D	592313393	0.0940957	0.0449438	178	0.996096	-4.68539
SDSH_Holetta_2015	3025355|F|0-10:T>C-10:T>C	5A	382294092	0.0945545	0.120787	178	0.996096	2.54245
SDSH_Holetta_2015	1101790|F|0-16:C>A-16:C>A	0	0	0.0948541	0.0505618	178	0.996096	-4.80173
SDSH_Holetta_2015	4988910|F|0-15:T>C-15:T>C	0	0	0.0950573	0.404494	178	0.996096	-1.89113
SDSH_Holetta_2015	1089240|F|0-11:A>G-11:A>G	6A	611715102	0.0951854	0.188202	178	0.996096	-2.3465
SDSH_Holetta_2015	989599|F|0-45:G>C-45:G>C	5B	536324005	0.095286	0.261236	178	0.996096	-2.35831
SDSH_Holetta_2015	1006956|F|0-50:A>G-50:A>G	1B	640852004	0.0953297	0.176966	178	0.996096	-2.45659
SDSH_Holetta_2015	1097943|F|0-16:T>C-16:T>C	7B	630651362	0.0955641	0.280899	178	0.996096	2.1518
SDSH_Holetta_2015	3532952|F|0-38:G>A-38:G>A	7A	690860873	0.0956019	0.109551	178	0.996096	3.15778
SDSH_Holetta_2015	2256563|F|0-28:G>A-28:G>A	3A	729897788	0.0956084	0.317416	178	0.996096	-2.21846
SDSH_Holetta_2015	3020779|F|0-10:A>G-10:A>G	3D	450544402	0.0959762	0.0617978	178	0.996096	-4.10143
SDSH_Holetta_2015	1862853|F|0-68:A>G-68:A>G	1B	526750429	0.0960919	0.106742	178	0.996096	-2.55467
SDSH_Holetta_2015	4992375|F|0-62:A>G-62:A>G	2B	163977714	0.0960972	0.0393258	178	0.996096	-4.32549
SDSH_Holetta_2015	5324857|F|0-19:A>G-19:A>G	2D	638615216	0.0961738	0.0365169	178	0.996096	-6.22384
SDSH_Holetta_2015	4992613|F|0-20:A>G-20:A>G	7A	232331524	0.0961966	0.455056	178	0.996096	-1.9381
SDSH_Holetta_2015	2258861|F|0-24:A>C-24:A>C	7A	68893205	0.0964786	0.146067	178	0.996096	-2.7354
SDSH_Holetta_2015	1081834|F|0-30:G>A-30:G>A	4B	599036274	0.0968282	0.0786517	178	0.996096	4.05623
SDSH_Holetta_2015	3945580|F|0-6:T>C-6:T>C	4A	45530414	0.0968944	0.36236	178	0.996096	2.12883
SDSH_Holetta_2015	2264298|F|0-16:C>T-16:C>T	3A	624928879	0.0970069	0.0533708	178	0.996096	3.47751
SDSH_Holetta_2015	5412052|F|0-12:T>C-12:T>C	0	0	0.0970499	0.0477528	178	0.996096	5.62911
SDSH_Holetta_2015	1194685|F|0-38:A>G-38:A>G	2A	265275105	0.0970748	0.0337079	178	0.996096	4.77729
SDSH_Holetta_2015	1060989|F|0-17:C>T-17:C>T	3B	829296037	0.0972162	0.0365169	178	0.996096	4.64107
SDSH_Holetta_2015	1107071|F|0-54:T>C-54:T>C	2B	636543387	0.0972859	0.33427	178	0.996096	2.80523
SDSH_Holetta_2015	3953247|F|0-6:G>A-6:G>A	0	0	0.0973306	0.117978	178	0.996096	-3.17246
SDSH_Holetta_2015	4405146|F|0-14:A>G-14:A>G	6A	554509126	0.0976141	0.0842697	178	0.996096	3.42161
SDSH_Holetta_2015	1104558|F|0-33:C>G-33:C>G	1B	45375536	0.0978243	0.11236	178	0.996096	2.93511
SDSH_Holetta_2015	1048643|F|0-11:C>T-11:C>T	1B	488038181	0.097975	0.123596	178	0.996096	-2.61857
SDSH_Holetta_2015	1101462|F|0-33:G>A-33:G>A	7A	69893167	0.0980098	0.146067	178	0.996096	-2.63486
SDSH_Holetta_2015	1073286|F|0-38:A>G-38:A>G	4B	602403624	0.0981702	0.328652	178	0.996096	2.30985
SDSH_Holetta_2015	1863903|F|0-16:A>G-16:A>G	3B	143666791	0.0981902	0.308989	178	0.996096	1.88992
SDSH_Holetta_2015	1385075|F|0-11:C>T-11:C>T	3B	65705367	0.0982672	0.126404	178	0.996096	3.18761
SDSH_Holetta_2015	1020566|F|0-61:C>T-61:C>T	0	316545194	0.0986711	0.0561798	178	0.996096	-3.76662
SDSH_Holetta_2015	3023566|F|0-23:C>A-23:C>A	6B	720519099	0.0987308	0.328652	178	0.996096	-2.39807
SDSH_Holetta_2015	3943764|F|0-15:G>C-15:G>C	0	0	0.0987447	0.13764	178	0.996096	2.48668
SDSH_Holetta_2015	986329|F|0-16:C>A-16:C>A	2B	15462130	0.0987507	0.185393	178	0.996096	-2.19301
SDSH_Holetta_2015	1162997|F|0-25:C>G-25:C>G	2B	799254261	0.0989513	0.289326	178	0.996096	-2.05762
SDSH_Holetta_2015	3934006|F|0-22:T>C-22:T>C	0	0	0.0990791	0.0505618	178	0.996096	4.87881
SDSH_Holetta_2015	1004576|F|0-49:C>T-49:C>T	1D	18994698	0.0995153	0.311798	178	0.996096	2.1241
SDSH_Holetta_2015	1201086|F|0-57:A>G-57:A>G	3D	528613442	0.0995291	0.0505618	178	0.996096	-4.70847
SDSH_Holetta_2015	1120739|F|0-17:G>A-17:G>A	3D	609849684	0.0997122	0.275281	178	0.996096	-2.08406
SDSH_Holetta_2015	1010023|F|0-43:A>G-43:A>G	1B	198617642	0.0997378	0.0505618	178	0.996096	-4.5677
SDSH_Holetta_2015	979562|F|0-33:G>C-33:G>C	7A	694049602	0.0997766	0.311798	178	0.996096	1.97851
SDSH_Holetta_2015	1209679|F|0-67:A>T-67:A>T	3A	703904952	0.0998072	0.0477528	178	0.996096	-4.18524
SDSH_Holetta_2015	4909943|F|0-10:A>G-10:A>G	0	0	0.0999234	0.148876	178	0.996096	2.50236
SDSH_Holetta_2015	1060154|F|0-7:A>T-7:A>T	1D	413406127	0.100831	0.129213	178	0.996096	-2.77668
SDSH_Holetta_2015	1042356|F|0-45:T>C-45:T>C	3B	629591126	0.101104	0.317416	178	0.996096	-1.87596
SDSH_Holetta_2015	3954185|F|0-17:T>C-17:T>C	7B	638162408	0.101121	0.0786517	178	0.996096	2.94304
SDSH_Holetta_2015	998843|F|0-8:C>G-8:C>G	3D	557794980	0.101121	0.0814607	178	0.996096	-3.76362
SDSH_Holetta_2015	1863450|F|0-37:T>G-37:T>G	7B	646343478	0.101142	0.146067	178	0.996096	3.02168
SDSH_Holetta_2015	980103|F|0-49:T>C-49:T>C	5B	20652972	0.1012	0.367978	178	0.996096	-1.97447
SDSH_Holetta_2015	1033032|F|0-44:A>G-44:A>G	1B	573008193	0.101203	0.0926966	178	0.996096	-2.77384
SDSH_Holetta_2015	1219329|F|0-7:C>G-7:C>G	2B	777513313	0.101341	0.0505618	178	0.996096	3.98597
SDSH_Holetta_2015	1069193|F|0-15:A>G-15:A>G	5B	494029946	0.101489	0.168539	178	0.996096	-2.68291
SDSH_Holetta_2015	2248059|F|0-23:C>T-23:C>T	7D	26858795	0.101766	0.0730337	178	0.996096	-4.08449
SDSH_Holetta_2015	5582825|F|0-13:T>C-13:T>C	0	0	0.101875	0.0646067	178	0.996096	-3.15474
SDSH_Holetta_2015	1696485|F|0-65:G>A-65:G>A	1A	10132748	0.101957	0.210674	178	0.996096	-2.13069
SDSH_Holetta_2015	3948536|F|0-19:T>C-19:T>C	2D	637901842	0.101972	0.0393258	178	0.996096	5.58276
SDSH_Holetta_2015	4003899|F|0-31:C>G-31:C>G	2D	423304425	0.10209	0.0505618	178	0.996096	-5.73811
SDSH_Holetta_2015	1046551|F|0-43:A>T-43:A>T	7B	481660548	0.102212	0.0477528	178	0.996096	4.0461
SDSH_Holetta_2015	1089724|F|0-40:A>C-40:A>C	1A	549851141	0.1027	0.331461	178	0.996096	-1.96826
SDSH_Holetta_2015	1220783|F|0-38:C>T-38:C>T	5A	574714154	0.102849	0.38764	178	0.996096	-2.08931
SDSH_Holetta_2015	1080608|F|0-31:T>C-31:T>C	1A	588261371	0.102881	0.0337079	178	0.996096	4.88935
SDSH_Holetta_2015	1020196|F|0-10:C>G-10:C>G	1A	449179880	0.103318	0.0702247	178	0.996096	4.04558
SDSH_Holetta_2015	1040728|F|0-65:T>C-65:T>C	3A	640448153	0.103432	0.196629	178	0.996096	-2.02124
SDSH_Holetta_2015	3570180|F|0-13:G>A-13:G>A	2A	767950699	0.103632	0.0926966	178	0.996096	3.58868
SDSH_Holetta_2015	1000215|F|0-22:G>T-22:G>T	2A	772984442	0.103651	0.0730337	178	0.996096	3.66211
SDSH_Holetta_2015	4398023|F|0-22:A>T-22:A>T	0	0	0.103779	0.202247	178	0.996096	-2.04567
SDSH_Holetta_2015	1221301|F|0-22:G>C-22:G>C	3D	400992257	0.103797	0.0983146	178	0.996096	-3.39174
SDSH_Holetta_2015	993225|F|0-27:C>T-27:C>T	6B	679285878	0.103838	0.207865	178	0.996096	2.40704
SDSH_Holetta_2015	3023448|F|0-8:C>T-8:C>T	3A	45088130	0.10393	0.0477528	178	0.996096	4.67954
SDSH_Holetta_2015	1215756|F|0-8:G>A-8:G>A	7D	65824561	0.104205	0.0617978	178	0.996096	3.40972
SDSH_Holetta_2015	5971264|F|0-38:C>A-38:C>A	3B	5580600	0.104434	0.300562	178	0.996096	-2.58948
SDSH_Holetta_2015	1002975|F|0-22:T>C-22:T>C	0	41929812	0.104802	0.129213	178	0.996096	2.40532
SDSH_Holetta_2015	1028976|F|0-58:A>G-58:A>G	5A	440676377	0.104813	0.13764	178	0.996096	-2.54503
SDSH_Holetta_2015	1211105|F|0-7:T>C-7:T>C	4A	670976495	0.105155	0.0730337	178	0.996096	-3.37355
SDSH_Holetta_2015	1220542|F|0-38:G>A-38:G>A	7B	248509565	0.105157	0.0449438	178	0.996096	4.05577
SDSH_Holetta_2015	1106634|F|0-13:A>G-13:A>G	2A	678026134	0.105186	0.11236	178	0.996096	3.46921
SDSH_Holetta_2015	1091011|F|0-15:T>C-15:T>C	4B	571049356	0.105344	0.151685	178	0.996096	2.58345
SDSH_Holetta_2015	2349699|F|0-39:C>T-39:C>T	1B	566983115	0.105639	0.0533708	178	0.996096	4.27257
SDSH_Holetta_2015	1036435|F|0-19:C>T-19:C>T	6A	322542306	0.105774	0.0533708	178	0.996096	-3.6104
SDSH_Holetta_2015	2278863|F|0-40:G>A-40:G>A	1B	648792411	0.106159	0.0393258	178	0.996096	-4.28986
SDSH_Holetta_2015	2261368|F|0-25:G>A-25:G>A	6A	148248423	0.106347	0.0646067	178	0.996096	-3.45862
SDSH_Holetta_2015	4990208|F|0-58:G>A-58:G>A	4B	576499993	0.106517	0.160112	178	0.996096	2.46887
SDSH_Holetta_2015	1321794|F|0-23:A>G-23:A>G	3B	6131211	0.106593	0.0786517	178	0.996096	-4.90132
SDSH_Holetta_2015	1387320|F|0-9:A>G-9:A>G	6D	428697764	0.106886	0.0617978	178	0.996096	-5.02381
SDSH_Holetta_2015	990692|F|0-61:C>T-61:C>T	3A	617340558	0.106892	0.151685	178	0.996096	2.32463
SDSH_Holetta_2015	1084069|F|0-10:T>C-10:T>C	6B	598448732	0.106949	0.224719	178	0.996096	-2.24465
SDSH_Holetta_2015	1092387|F|0-35:C>G-35:C>G	5B	583910434	0.1071	0.176966	178	0.996096	2.32294
SDSH_Holetta_2015	1046618|F|0-33:G>T-33:G>T	2D	559831798	0.107215	0.182584	178	0.996096	2.89898
SDSH_Holetta_2015	1105570|F|0-9:T>C-9:T>C	0	31723750	0.107455	0.272472	178	0.996096	-2.01555
SDSH_Holetta_2015	4910896|F|0-5:T>G-5:T>G	2B	529593192	0.107474	0.0955056	178	0.996096	-2.71176
SDSH_Holetta_2015	3934599|F|0-17:T>C-17:T>C	0	0	0.107537	0.455056	178	0.996096	1.91005
SDSH_Holetta_2015	2260751|F|0-13:C>G-13:C>G	7A	130233823	0.10756	0.0646067	178	0.996096	-3.24424
SDSH_Holetta_2015	1216209|F|0-16:A>G-16:A>G	5B	577365562	0.107764	0.0674157	178	0.996096	3.34958
SDSH_Holetta_2015	986965|F|0-32:A>G-32:A>G	7D	6445656	0.107863	0.0955056	178	0.996096	-3.76708
SDSH_Holetta_2015	1123112|F|0-11:C>T-11:C>T	3D	609917443	0.107996	0.146067	178	0.996096	-2.28431
SDSH_Holetta_2015	1073442|F|0-44:C>T-44:C>T	4A	725266628	0.108282	0.0646067	178	0.996096	-3.34153
SDSH_Holetta_2015	1211261|F|0-25:T>C-25:T>C	1A	513209052	0.108289	0.0814607	178	0.996096	-2.95191
SDSH_Holetta_2015	1023328|F|0-19:C>A-19:C>A	5D	520347766	0.108305	0.0365169	178	0.996096	-5.08122
SDSH_Holetta_2015	1078069|F|0-41:T>C-41:T>C	1B	462799871	0.108624	0.41573	178	0.996096	1.72411
SDSH_Holetta_2015	3064684|F|0-37:T>C-37:T>C	1A	559780847	0.108687	0.370787	178	0.996096	-1.88943
SDSH_Holetta_2015	1058879|F|0-41:C>T-41:C>T	2B	700740191	0.108802	0.30618	178	0.996096	-2.18553
SDSH_Holetta_2015	3022087|F|0-25:G>T-25:G>T	0	0	0.108836	0.0561798	178	0.996096	-3.69739
SDSH_Holetta_2015	989662|F|0-20:T>A-20:T>A	7A	8799442	0.108846	0.146067	178	0.996096	-2.35485
SDSH_Holetta_2015	1109015|F|0-43:T>A-43:T>A	3D	571935286	0.108888	0.0505618	178	0.996096	-4.02239
SDSH_Holetta_2015	1210686|F|0-44:T>C-44:T>C	0	0	0.108934	0.0870787	178	0.996096	3.20253
SDSH_Holetta_2015	1233470|F|0-8:G>C-8:G>C	5D	559363821	0.109073	0.314607	178	0.996096	-2.15097
SDSH_Holetta_2015	1122650|F|0-51:A>G-51:A>G	7B	643702376	0.109182	0.289326	178	0.996096	2.40724
SDSH_Holetta_2015	1237046|F|0-5:T>G-5:T>G	2B	800780319	0.109216	0.140449	178	0.996096	2.38456
SDSH_Holetta_2015	1276397|F|0-26:T>G-26:T>G	6B	670210091	0.109535	0.0842697	178	0.996096	-2.69088
SDSH_Holetta_2015	2277617|F|0-14:A>G-14:A>G	3B	750359764	0.109577	0.19382	178	0.996096	-2.02716
SDSH_Holetta_2015	1026653|F|0-6:A>C-6:A>C	5B	641429243	0.109879	0.134831	178	0.996096	2.53778
SDSH_Holetta_2015	3064473|F|0-6:G>A-6:G>A	2A	31851898	0.110114	0.185393	178	0.996096	-2.15966
SDSH_Holetta_2015	2257064|F|0-24:A>G-24:A>G	1B	654609738	0.110231	0.370787	178	0.996096	-2.09233
SDSH_Holetta_2015	1042220|F|0-66:A>T-66:A>T	4B	607638063	0.110287	0.412921	178	0.996096	2.16162
SDSH_Holetta_2015	1089538|F|0-15:A>G-15:A>G	6B	457216443	0.110308	0.317416	178	0.996096	1.89593
SDSH_Holetta_2015	2263008|F|0-28:A>C-28:A>C	1D	441750806	0.110341	0.103933	178	0.996096	-2.82741
SDSH_Holetta_2015	1130229|F|0-7:T>C-7:T>C	3B	741968021	0.11058	0.0814607	178	0.996096	-3.32735
SDSH_Holetta_2015	1128658|F|0-27:G>A-27:G>A	2B	569137747	0.110625	0.457865	178	0.996096	2.02974
SDSH_Holetta_2015	1021077|F|0-60:C>T-60:C>T	3B	822039464	0.110633	0.303371	178	0.996096	1.98209
SDSH_Holetta_2015	1203745|F|0-23:T>G-23:T>G	2B	29045988	0.110635	0.0955056	178	0.996096	2.65046
SDSH_Holetta_2015	13375680|F|0-14:T>G-14:T>G	1A	26050918	0.110636	0.123596	178	0.996096	-2.26923
SDSH_Holetta_2015	2268582|F|0-31:A>C-31:A>C	6B	619025137	0.110777	0.233146	178	0.996096	-2.24639
SDSH_Holetta_2015	986118|F|0-66:A>T-66:A>T	5B	392142476	0.110962	0.0926966	178	0.996096	-3.28606
SDSH_Holetta_2015	1201362|F|0-29:C>T-29:C>T	7B	113197867	0.111014	0.117978	178	0.996096	-2.56424
SDSH_Holetta_2015	1204378|F|0-11:G>C-11:G>C	5A	6290379	0.111213	0.0561798	178	0.996096	-3.39281
SDSH_Holetta_2015	2255989|F|0-28:C>A-28:C>A	1B	420692245	0.111341	0.0814607	178	0.996096	3.30333
SDSH_Holetta_2015	4910258|F|0-53:T>A-53:T>A	3B	129438801	0.112404	0.323034	178	0.996096	1.85238
SDSH_Holetta_2015	1863994|F|0-40:A>G-40:A>G	4B	548185365	0.112603	0.151685	178	0.996096	2.46808
SDSH_Holetta_2015	1025957|F|0-22:G>A-22:G>A	5B	408225420	0.112726	0.157303	178	0.996096	2.48193
SDSH_Holetta_2015	1105575|F|0-35:T>C-35:T>C	6A	610402426	0.11286	0.0561798	178	0.996096	3.96058
SDSH_Holetta_2015	4397910|F|0-44:G>A-44:G>A	4A	410389258	0.113023	0.0589888	178	0.996096	3.23305
SDSH_Holetta_2015	2259333|F|0-45:G>A-45:G>A	3B	778138428	0.113138	0.101124	178	0.996096	2.75218
SDSH_Holetta_2015	1112894|F|0-18:C>T-18:C>T	4B	609486968	0.113139	0.421348	178	0.996096	1.98505
SDSH_Holetta_2015	3024177|F|0-6:C>G-6:C>G	5B	422121027	0.113171	0.207865	178	0.996096	1.91528
SDSH_Holetta_2015	1055305|F|0-41:A>C-41:A>C	3B	501653667	0.113265	0.120787	178	0.996096	-2.6185
SDSH_Holetta_2015	1094096|F|0-12:T>C-12:T>C	7D	11950588	0.113291	0.168539	178	0.996096	-2.28195
SDSH_Holetta_2015	3064670|F|0-45:C>T-45:C>T	7B	630656731	0.113357	0.303371	178	0.996096	1.90524
SDSH_Holetta_2015	1021818|F|0-15:C>A-15:C>A	2D	426929805	0.113422	0.0449438	178	0.996096	-5.53177
SDSH_Holetta_2015	979844|F|0-16:C>T-16:C>T	1B	403186540	0.113559	0.101124	178	0.996096	3.13408
SDSH_Holetta_2015	1019934|F|0-14:C>T-14:C>T	1D	53679029	0.113581	0.106742	178	0.996096	3.12705
SDSH_Holetta_2015	982742|F|0-24:T>C-24:T>C	1B	627098722	0.113816	0.477528	178	0.996096	-1.8463
SDSH_Holetta_2015	1017888|F|0-9:G>A-9:G>A	0	360831014	0.113953	0.11236	178	0.996096	-4.23833
SDSH_Holetta_2015	989353|F|0-5:C>T-5:C>T	1D	237149717	0.114007	0.0674157	178	0.996096	4.70399
SDSH_Holetta_2015	1094990|F|0-12:T>C-12:T>C	1B	503344795	0.114129	0.129213	178	0.996096	-2.29863
SDSH_Holetta_2015	1004262|F|0-21:A>G-21:A>G	6A	67125305	0.114161	0.339888	178	0.996096	-1.84261
SDSH_Holetta_2015	1203698|F|0-47:T>C-47:T>C	7A	143077788	0.114464	0.0477528	178	0.996096	3.75063
SDSH_Holetta_2015	2263956|F|0-45:T>C-45:T>C	4A	619156052	0.114469	0.398876	178	0.996096	1.76288
SDSH_Holetta_2015	1145691|F|0-20:G>T-20:G>T	7A	580656999	0.114529	0.179775	178	0.996096	2.33721
SDSH_Holetta_2015	987806|F|0-16:A>G-16:A>G	5D	77015512	0.114884	0.179775	178	0.996096	2.22866
SDSH_Holetta_2015	1042669|F|0-18:A>C-18:A>C	2A	705341007	0.115373	0.0505618	178	0.996096	3.63046
SDSH_Holetta_2015	994309|F|0-28:C>T-28:C>T	7A	41818138	0.115379	0.328652	178	0.996096	1.89648
SDSH_Holetta_2015	2256752|F|0-57:T>C-57:T>C	1A	462617106	0.115696	0.115169	178	0.996096	2.52288
SDSH_Holetta_2015	2263080|F|0-66:G>A-66:G>A	6B	76325103	0.115837	0.185393	178	0.996096	2.02493
SDSH_Holetta_2015	1019580|F|0-66:C>G-66:C>G	7A	642939812	0.115852	0.393258	178	0.996096	1.74157
SDSH_Holetta_2015	7352717|F|0-17:T>G-17:T>G	3A	729947929	0.115864	0.0561798	178	0.996096	3.76171
SDSH_Holetta_2015	991057|F|0-40:T>C-40:T>C	3D	17145082	0.1159	0.0337079	178	0.996096	4.26948
SDSH_Holetta_2015	4260954|F|0-26:C>T-26:C>T	5A	417313880	0.116236	0.120787	178	0.996096	-2.48533
SDSH_Holetta_2015	1115561|F|0-18:G>C-18:G>C	0	35796740	0.116343	0.185393	178	0.996096	-2.58421
SDSH_Holetta_2015	1023139|F|0-33:T>C-33:T>C	6B	678810000	0.116352	0.292135	178	0.996096	2.30962
SDSH_Holetta_2015	3938303|F|0-20:A>G-20:A>G	0	0	0.116391	0.103933	178	0.996096	-3.30386
SDSH_Holetta_2015	4910938|F|0-6:T>A-6:T>A	0	0	0.116472	0.0449438	178	0.996096	3.63621
SDSH_Holetta_2015	1074934|F|0-6:C>T-6:C>T	6B	515186463	0.116802	0.0983146	178	0.996096	-2.59109
SDSH_Holetta_2015	1072727|F|0-44:T>C-44:T>C	6B	708675578	0.11705	0.469101	178	0.996096	-2.1679
SDSH_Holetta_2015	1133018|F|0-55:C>G-55:C>G	6B	715680678	0.117156	0.188202	178	0.996096	-2.17033
SDSH_Holetta_2015	2257067|F|0-34:G>A-34:G>A	3D	23547912	0.117171	0.0561798	178	0.996096	-5.23024
SDSH_Holetta_2015	3952137|F|0-31:G>A-31:G>A	0	0	0.117506	0.106742	178	0.996096	2.68444
SDSH_Holetta_2015	986428|F|0-42:G>C-42:G>C	4D	25424634	0.11759	0.0814607	178	0.996096	4.18574
SDSH_Holetta_2015	1218916|F|0-58:G>A-58:G>A	3A	646854718	0.117664	0.0449438	178	0.996096	4.47512
SDSH_Holetta_2015	1350598|F|0-38:G>A-38:G>A	5B	533016674	0.118079	0.117978	178	0.996096	-2.60785
SDSH_Holetta_2015	2257853|F|0-12:T>C-12:T>C	7A	458764594	0.118738	0.325843	178	0.996096	2.43317
SDSH_Holetta_2015	1099387|F|0-5:G>C-5:G>C	3D	23746654	0.118777	0.0730337	178	0.996096	-4.05672
SDSH_Holetta_2015	1109894|F|0-14:G>C-14:G>C	6B	705491433	0.118799	0.294944	178	0.996096	1.98456
SDSH_Holetta_2015	1048778|F|0-62:C>T-62:C>T	5D	458809731	0.118917	0.373596	178	0.996096	-1.8034
SDSH_Holetta_2015	9722634|F|0-11:G>C-11:G>C	3D	14140330	0.118975	0.0365169	178	0.996096	-5.08164
SDSH_Holetta_2015	9724495|F|0-60:A>G-60:A>G	3A	749432509	0.119103	0.342697	178	0.996096	-1.9961
SDSH_Holetta_2015	1088726|F|0-25:T>A-25:T>A	3B	752050706	0.119167	0.154494	178	0.996096	2.47989
SDSH_Holetta_2015	1219856|F|0-37:C>G-37:C>G	6B	92662754	0.119303	0.0449438	178	0.996096	4.59164
SDSH_Holetta_2015	993566|F|0-65:C>T-65:C>T	1A	5172624	0.119443	0.134831	178	0.996096	2.73591
SDSH_Holetta_2015	1208792|F|0-39:C>T-39:C>T	5A	27916508	0.119665	0.410112	178	0.996096	1.69172
SDSH_Holetta_2015	1683258|F|0-38:T>C-38:T>C	5A	684647811	0.119818	0.429775	178	0.996096	-2.42824
SDSH_Holetta_2015	1025278|F|0-55:C>G-55:C>G	7D	589392410	0.120005	0.0505618	178	0.996096	-4.15406
SDSH_Holetta_2015	1086584|F|0-42:G>C-42:G>C	5B	668461626	0.120248	0.126404	178	0.996096	2.53923
SDSH_Holetta_2015	2280343|F|0-29:T>C-29:T>C	7A	657374385	0.120514	0.0674157	178	0.996096	4.01646
SDSH_Holetta_2015	3953947|F|0-8:A>T-8:A>T	7B	374441329	0.120591	0.0898876	178	0.996096	3.49664
SDSH_Holetta_2015	1041855|F|0-50:C>T-50:C>T	3A	493706157	0.120713	0.126404	178	0.996096	4.66593
SDSH_Holetta_2015	7940568|F|0-22:A>G-22:A>G	0	0	0.120934	0.0393258	178	0.996096	4.74175
SDSH_Holetta_2015	1108420|F|0-34:T>C-34:T>C	4B	573215588	0.121126	0.134831	178	0.996096	2.44932
SDSH_Holetta_2015	992991|F|0-9:G>T-9:G>T	1B	647195583	0.121233	0.365169	178	0.996096	-1.77629
SDSH_Holetta_2015	1089027|F|0-31:A>T-31:A>T	3D	428968973	0.121384	0.0617978	178	0.996096	-3.49758
SDSH_Holetta_2015	1204133|F|0-36:G>C-36:G>C	7B	528872043	0.121516	0.0337079	178	0.996096	3.97188
SDSH_Holetta_2015	988575|F|0-61:C>A-61:C>A	3A	731219536	0.121625	0.182584	178	0.996096	2.21814
SDSH_Holetta_2015	3534221|F|0-50:A>G-50:A>G	2B	765297108	0.121675	0.157303	178	0.996096	2.54261
SDSH_Holetta_2015	3958480|F|0-33:A>G-33:A>G	5D	308626580	0.121995	0.0561798	178	0.996096	4.29919
SDSH_Holetta_2015	4988920|F|0-67:G>A-67:G>A	6A	108215894	0.122316	0.0842697	178	0.996096	2.9007
SDSH_Holetta_2015	4440311|F|0-12:C>G-12:C>G	0	0	0.122328	0.0533708	178	0.996096	3.92722
SDSH_Holetta_2015	2255164|F|0-67:G>C-67:G>C	7A	96563541	0.122402	0.457865	178	0.996096	1.96516
SDSH_Holetta_2015	1100530|F|0-35:T>C-35:T>C	7A	630247934	0.122769	0.0702247	178	0.996096	3.47576
SDSH_Holetta_2015	7350510|F|0-6:T>A-6:T>A	3D	598927627	0.122869	0.0421348	178	0.996096	4.34341
SDSH_Holetta_2015	3064427|F|0-35:G>A-35:G>A	5B	536592536	0.122879	0.292135	178	0.996096	-2.54078
SDSH_Holetta_2015	1086428|F|0-35:T>A-35:T>A	5B	71955405	0.123167	0.176966	178	0.996096	2.07304
SDSH_Holetta_2015	1128678|F|0-37:C>T-37:C>T	1B	46004837	0.123171	0.0449438	178	0.996096	-3.64642
SDSH_Holetta_2015	1067632|F|0-46:C>T-46:C>T	7D	191799271	0.12326	0.0365169	178	0.996096	4.57938
SDSH_Holetta_2015	1097706|F|0-10:C>T-10:C>T	6A	91869334	0.123342	0.0617978	178	0.996096	-3.76182
SDSH_Holetta_2015	1059948|F|0-35:C>T-35:C>T	3A	41617458	0.123539	0.426966	178	0.996096	1.65286
SDSH_Holetta_2015	978347|F|0-30:T>C-30:T>C	3B	495235808	0.123555	0.162921	178	0.996096	-2.25826
SDSH_Holetta_2015	985601|F|0-55:A>G-55:A>G	4A	658036034	0.123598	0.101124	178	0.996096	3.2778
SDSH_Holetta_2015	991389|F|0-29:C>T-29:C>T	1B	533096804	0.123772	0.0646067	178	0.996096	-3.80551
SDSH_Holetta_2015	1022299|F|0-7:A>G-7:A>G	3D	600135047	0.123799	0.0533708	178	0.996096	3.85312
SDSH_Holetta_2015	1202803|F|0-35:T>G-35:T>G	2B	730676865	0.123818	0.255618	178	0.996096	2.27295
SDSH_Holetta_2015	1019460|F|0-45:C>G-45:C>G	4B	622425	0.123834	0.16573	178	0.996096	-2.40299
SDSH_Holetta_2015	2246041|F|0-37:T>C-37:T>C	7D	592392390	0.123864	0.0421348	178	0.996096	-4.73357
SDSH_Holetta_2015	1395917|F|0-60:T>C-60:T>C	5B	271940196	0.124166	0.0477528	178	0.996096	3.90242
SDSH_Holetta_2015	981172|F|0-18:A>C-18:A>C	0	35088663	0.124256	0.0674157	178	0.996096	-3.56398
SDSH_Holetta_2015	984076|F|0-35:G>A-35:G>A	7A	726770648	0.124361	0.0477528	178	0.996096	3.6595
SDSH_Holetta_2015	5580336|F|0-8:T>C-8:T>C	0	0	0.124368	0.0365169	178	0.996096	-3.97976
SDSH_Holetta_2015	2253156|F|0-16:A>G-16:A>G	1A	578933488	0.124419	0.359551	178	0.996096	1.78611
SDSH_Holetta_2015	1211331|F|0-16:A>C-16:A>C	2B	598559595	0.124831	0.457865	178	0.996096	-1.84264
SDSH_Holetta_2015	2261229|F|0-10:C>A-10:C>A	2B	727221588	0.124844	0.27809	178	0.996096	2.38651
SDSH_Holetta_2015	988178|F|0-6:C>T-6:C>T	4B	414969103	0.124996	0.311798	178	0.996096	1.91339
SDSH_Holetta_2015	1151573|F|0-10:A>T-10:A>T	5B	684446901	0.125533	0.140449	178	0.996096	-2.32894
SDSH_Holetta_2015	1215538|F|0-42:T>G-42:T>G	5A	586297186	0.125601	0.393258	178	0.996096	2.46155
SDSH_Holetta_2015	5324711|F|0-8:T>C-8:T>C	7B	616508834	0.125604	0.426966	178	0.996096	1.83432
SDSH_Holetta_2015	1209509|F|0-33:A>G-33:A>G	4A	626963248	0.125731	0.269663	178	0.996096	-2.05059
SDSH_Holetta_2015	3570078|F|0-13:G>C-13:G>C	6B	151681483	0.125739	0.205056	178	0.996096	-1.98849
SDSH_Holetta_2015	1064357|F|0-67:G>C-67:G>C	1B	654609804	0.125944	0.154494	178	0.996096	-2.20258
SDSH_Holetta_2015	5582460|F|0-50:G>A-50:G>A	7B	399794695	0.126245	0.0561798	178	0.996096	3.49921
SDSH_Holetta_2015	5411754|F|0-14:T>G-14:T>G	0	0	0.126323	0.0842697	178	0.996096	-2.85826
SDSH_Holetta_2015	1074676|F|0-30:G>T-30:G>T	5D	551446740	0.12638	0.120787	178	0.996096	-2.49731
SDSH_Holetta_2015	1004225|F|0-30:G>A-30:G>A	7D	526490113	0.126498	0.168539	178	0.996096	-2.0791
SDSH_Holetta_2015	1012201|F|0-22:C>G-22:C>G	7A	652922578	0.126535	0.289326	178	0.996096	-1.89739
SDSH_Holetta_2015	1164032|F|0-20:G>C-20:G>C	0	0	0.126613	0.16573	178	0.996096	-1.97857
SDSH_Holetta_2015	1010193|F|0-37:T>C-37:T>C	7A	714340795	0.126969	0.207865	178	0.996096	-2.00155
SDSH_Holetta_2015	3943116|F|0-25:C>T-25:C>T	6A	522743757	0.126985	0.0589888	178	0.996096	-3.15519
SDSH_Holetta_2015	2278877|F|0-64:G>A-64:G>A	2B	765542924	0.127013	0.205056	178	0.996096	2.27777
SDSH_Holetta_2015	2257982|F|0-37:C>G-37:C>G	2D	159852415	0.127035	0.171348	178	0.996096	-2.73916
SDSH_Holetta_2015	3570176|F|0-24:C>G-24:C>G	0	0	0.127124	0.455056	178	0.996096	-1.67476
SDSH_Holetta_2015	1218546|F|0-12:C>T-12:C>T	2A	751197679	0.12726	0.0477528	178	0.996096	3.73881
SDSH_Holetta_2015	4990036|F|0-21:G>A-21:G>A	0	0	0.127262	0.0870787	178	0.996096	3.19951
SDSH_Holetta_2015	4440343|F|0-17:C>A-17:C>A	0	0	0.127296	0.115169	178	0.996096	-2.48833
SDSH_Holetta_2015	2250672|F|0-8:G>A-8:G>A	3D	577820808	0.127297	0.0449438	178	0.996096	-4.65169
SDSH_Holetta_2015	1366134|F|0-31:G>A-31:G>A	2B	753771943	0.127438	0.0870787	178	0.996096	3.87921
SDSH_Holetta_2015	2331792|F|0-23:C>A-23:C>A	3B	22053919	0.127592	0.162921	178	0.996096	-2.57059
SDSH_Holetta_2015	4910865|F|0-61:G>A-61:G>A	5A	611547136	0.12765	0.280899	178	0.996096	2.12433
SDSH_Holetta_2015	1087828|F|0-8:G>C-8:G>C	3B	553098587	0.127767	0.0505618	178	0.996096	-4.26272
SDSH_Holetta_2015	1064277|F|0-35:C>T-35:C>T	3B	586142000	0.127935	0.146067	178	0.996096	-2.15058
SDSH_Holetta_2015	1109995|F|0-18:C>A-18:C>A	7B	128308797	0.127936	0.373596	178	0.996096	-1.7893
SDSH_Holetta_2015	7353983|F|0-44:T>G-44:T>G	3A	480154228	0.127994	0.0365169	178	0.996096	4.46032
SDSH_Holetta_2015	3064638|F|0-33:T>C-33:T>C	7B	632272593	0.128155	0.303371	178	0.996096	1.94954
SDSH_Holetta_2015	3064874|F|0-22:G>T-22:G>T	3B	794315843	0.128235	0.390449	178	0.996096	1.69165
SDSH_Holetta_2015	1039951|F|0-19:C>G-19:C>G	7B	668029569	0.128291	0.0674157	178	0.996096	-3.18369
SDSH_Holetta_2015	1116302|F|0-6:G>C-6:G>C	3B	567807774	0.128352	0.132022	178	0.996096	-2.18937
SDSH_Holetta_2015	2253336|F|0-52:T>C-52:T>C	3B	23173625	0.12867	0.129213	178	0.996096	-2.5486
SDSH_Holetta_2015	1014512|F|0-7:C>G-7:C>G	0	97251729	0.128747	0.0561798	178	0.996096	4.51564
SDSH_Holetta_2015	3533796|F|0-34:T>G-34:T>G	2B	296109009	0.12893	0.0955056	178	0.996096	-3.01636
SDSH_Holetta_2015	986136|F|0-32:T>A-32:T>A	3A	745517190	0.128992	0.0842697	178	0.996096	-2.68901
SDSH_Holetta_2015	1235467|F|0-11:A>T-11:A>T	1D	413406186	0.129015	0.0983146	178	0.996096	-2.80459
SDSH_Holetta_2015	7326457|F|0-17:C>T-17:C>T	0	0	0.129176	0.0449438	178	0.996096	4.27895
SDSH_Holetta_2015	1109315|F|0-25:C>G-25:C>G	0	0	0.129395	0.393258	178	0.996096	1.90723
SDSH_Holetta_2015	1061093|F|0-18:G>A-18:G>A	1D	81460610	0.129588	0.101124	178	0.996096	-2.6672
SDSH_Holetta_2015	983758|F|0-38:G>A-38:G>A	1B	117178240	0.1296	0.0533708	178	0.996096	-3.89251
SDSH_Holetta_2015	1250741|F|0-64:T>C-64:T>C	7D	18914010	0.129708	0.0477528	178	0.996096	-3.37082
SDSH_Holetta_2015	994331|F|0-8:A>G-8:A>G	6D	12019181	0.129802	0.0561798	178	0.996096	-3.55545
SDSH_Holetta_2015	1288012|F|0-44:G>T-44:G>T	5A	666596315	0.129947	0.140449	178	0.996096	2.39819
SDSH_Holetta_2015	1006460|F|0-46:A>C-46:A>C	1B	576223882	0.129948	0.348315	178	0.996096	-1.93291
SDSH_Holetta_2015	3222366|F|0-29:C>A-29:C>A	7D	579535857	0.129979	0.0449438	178	0.996096	-5.05681
SDSH_Holetta_2015	1051386|F|0-13:A>G-13:A>G	7D	353496936	0.13014	0.0617978	178	0.996096	-5.14348
SDSH_Holetta_2015	5325296|F|0-20:T>C-20:T>C	7A	8530051	0.130171	0.0477528	178	0.996096	4.20516
SDSH_Holetta_2015	2263217|F|0-44:T>C-44:T>C	4B	17018296	0.130177	0.382022	178	0.996096	1.94392
SDSH_Holetta_2015	998973|F|0-51:G>C-51:G>C	2B	93702398	0.130401	0.179775	178	0.996096	-2.38346
SDSH_Holetta_2015	1126836|F|0-17:C>T-17:C>T	1B	183258655	0.130461	0.0393258	178	0.996096	-4.37843
SDSH_Holetta_2015	1103013|F|0-48:T>C-48:T>C	3D	516384712	0.130641	0.0449438	178	0.996096	-4.60352
SDSH_Holetta_2015	5358564|F|0-28:G>A-28:G>A	0	0	0.130756	0.0842697	178	0.996096	-4.26684
SDSH_Holetta_2015	4992583|F|0-23:C>G-23:C>G	0	0	0.131151	0.148876	178	0.996096	2.6766
SDSH_Holetta_2015	2266544|F|0-57:G>C-57:G>C	5B	478514010	0.131282	0.469101	178	0.996096	-2.01153
SDSH_Holetta_2015	1097543|F|0-17:G>C-17:G>C	2B	767121912	0.131358	0.162921	178	0.996096	-1.96638
SDSH_Holetta_2015	2293044|F|0-37:T>C-37:T>C	0	323793011	0.131656	0.0589888	178	0.996096	3.33968
SDSH_Holetta_2015	1039896|F|0-14:T>A-14:T>A	2B	100848221	0.131767	0.176966	178	0.996096	-2.20137
SDSH_Holetta_2015	2347291|F|0-21:T>G-21:T>G	5A	65354744	0.131772	0.126404	178	0.996096	-2.59194
SDSH_Holetta_2015	1197042|F|0-64:C>T-64:C>T	7A	709998504	0.132253	0.0758427	178	0.996096	2.89499
SDSH_Holetta_2015	1675499|F|0-9:T>C-9:T>C	0	0	0.132273	0.0477528	178	0.996096	3.98305
SDSH_Holetta_2015	5573186|F|0-11:G>C-11:G>C	0	0	0.132336	0.0505618	178	0.996096	3.85132
SDSH_Holetta_2015	1079244|F|0-52:C>T-52:C>T	4B	601932693	0.132633	0.30618	178	0.996096	2.09131
SDSH_Holetta_2015	1863120|F|0-61:T>C-61:T>C	1D	4820895	0.132636	0.13764	178	0.996096	2.36652
SDSH_Holetta_2015	2254063|F|0-22:G>A-22:G>A	3D	596664666	0.132824	0.0533708	178	0.996096	-4.57343
SDSH_Holetta_2015	1196031|F|0-62:A>G-62:A>G	3A	739791338	0.132831	0.188202	178	0.996096	2.18321
SDSH_Holetta_2015	1233813|F|0-32:G>A-32:G>A	6A	388357307	0.132908	0.0955056	178	0.996096	2.57071
SDSH_Holetta_2015	3937001|F|0-16:T>A-16:T>A	1B	288644612	0.133082	0.0449438	178	0.996096	4.46942
SDSH_Holetta_2015	1237592|F|0-11:G>C-11:G>C	0	24021644	0.133089	0.106742	178	0.996096	-2.36101
SDSH_Holetta_2015	1113027|F|0-46:C>G-46:C>G	0	0	0.133358	0.0393258	178	0.996096	4.68321
SDSH_Holetta_2015	1092079|F|0-19:G>C-19:G>C	7D	486105674	0.133514	0.0421348	178	0.996096	4.26872
SDSH_Holetta_2015	3024514|F|0-9:G>A-9:G>A	1B	532692753	0.133533	0.134831	178	0.996096	-2.66393
SDSH_Holetta_2015	7342697|F|0-30:G>A-30:G>A	4A	189632929	0.133547	0.0505618	178	0.996096	3.27106
SDSH_Holetta_2015	1215093|F|0-49:T>A-49:T>A	5A	548387180	0.133737	0.412921	178	0.996096	-1.67765
SDSH_Holetta_2015	994750|F|0-47:T>C-47:T>C	4A	17889469	0.133742	0.101124	178	0.996096	2.5496
SDSH_Holetta_2015	983819|F|0-20:G>A-20:G>A	6B	113768715	0.133951	0.0786517	178	0.996096	3.52506
SDSH_Holetta_2015	4910141|F|0-31:G>C-31:G>C	0	0	0.134053	0.109551	178	0.996096	-2.62948
SDSH_Holetta_2015	2251731|F|0-23:C>G-23:C>G	3D	604565580	0.134159	0.0505618	178	0.996096	3.80285
SDSH_Holetta_2015	4005019|F|0-25:G>C-25:G>C	7A	540798790	0.13419	0.0589888	178	0.996096	-3.49148
SDSH_Holetta_2015	1142275|F|0-44:C>G-44:C>G	2D	563157381	0.134276	0.446629	178	0.996096	2.31884
SDSH_Holetta_2015	1090091|F|0-66:A>G-66:A>G	3B	144493943	0.134415	0.0505618	178	0.996096	-4.08106
SDSH_Holetta_2015	1696335|F|0-13:C>G-13:C>G	6B	633685696	0.134432	0.0983146	178	0.996096	-1.7295
SDSH_Holetta_2015	1207349|F|0-53:T>G-53:T>G	1D	304841043	0.134694	0.0646067	178	0.996096	4.34206
SDSH_Holetta_2015	998626|F|0-7:G>T-7:G>T	3A	653959369	0.134716	0.390449	178	0.996096	-1.94485
SDSH_Holetta_2015	1010753|F|0-5:G>C-5:G>C	1A	540667742	0.134925	0.348315	178	0.996096	1.98344
SDSH_Holetta_2015	4993434|F|0-12:T>C-12:T>C	6B	202749088	0.135175	0.123596	178	0.996096	-2.27538
SDSH_Holetta_2015	3064607|F|0-58:G>T-58:G>T	6B	258013592	0.135303	0.317416	178	0.996096	-1.85295
SDSH_Holetta_2015	4991862|F|0-26:C>T-26:C>T	0	0	0.135439	0.196629	178	0.996096	-2.0376
SDSH_Holetta_2015	3064615|F|0-6:C>T-6:C>T	0	0	0.135467	0.345506	178	0.996096	-1.7491
SDSH_Holetta_2015	996312|F|0-8:A>G-8:A>G	3B	804547047	0.135558	0.0617978	178	0.996096	3.03637
SDSH_Holetta_2015	1003915|F|0-32:G>A-32:G>A	7B	539879700	0.136087	0.0533708	178	0.996096	-3.51381
SDSH_Holetta_2015	3570038|F|0-18:C>T-18:C>T	6D	5815028	0.136463	0.0365169	178	0.996096	-4.09205
SDSH_Holetta_2015	1082315|F|0-16:T>C-16:T>C	3B	153650205	0.136678	0.280899	178	0.996096	1.72364
SDSH_Holetta_2015	2263809|F|0-17:G>C-17:G>C	1A	475708664	0.136782	0.292135	178	0.996096	-2.03081
SDSH_Holetta_2015	1127468|F|0-22:T>C-22:T>C	3A	712322257	0.137057	0.134831	178	0.996096	-2.227
SDSH_Holetta_2015	1084711|F|0-49:A>G-49:A>G	5B	47584409	0.137091	0.219101	178	0.996096	1.98131
SDSH_Holetta_2015	5324778|F|0-17:G>T-17:G>T	4B	601934074	0.137316	0.308989	178	0.996096	2.06614
SDSH_Holetta_2015	1032788|F|0-39:C>T-39:C>T	3D	9312378	0.137406	0.0870787	178	0.996096	-3.7453
SDSH_Holetta_2015	1143801|F|0-11:A>G-11:A>G	3B	636444735	0.137528	0.0955056	178	0.996096	-2.90516
SDSH_Holetta_2015	1113306|F|0-13:G>A-13:G>A	0	22651790	0.137539	0.0589888	178	0.996096	3.51088
SDSH_Holetta_2015	1090067|F|0-44:T>A-44:T>A	6A	596176929	0.138041	0.38764	178	0.996096	1.84664
SDSH_Holetta_2015	4261463|F|0-24:T>C-24:T>C	0	0	0.138062	0.0674157	178	0.996096	-3.22799
SDSH_Holetta_2015	1269866|F|0-5:C>T-5:C>T	4A	714142331	0.138166	0.160112	178	0.996096	-2.67773
SDSH_Holetta_2015	3024443|F|0-49:A>G-49:A>G	2A	579584012	0.138171	0.0421348	178	0.996096	3.95957
SDSH_Holetta_2015	1049191|F|0-23:C>T-23:C>T	3A	712285937	0.138181	0.0589888	178	0.996096	-3.473
SDSH_Holetta_2015	1217853|F|0-61:C>G-61:C>G	2B	66667038	0.138385	0.410112	178	0.996096	-1.6749
SDSH_Holetta_2015	982610|F|0-7:T>C-7:T>C	5B	241516687	0.138437	0.0786517	178	0.996096	2.8987
SDSH_Holetta_2015	3958546|F|0-14:G>T-14:G>T	5A	380823807	0.138944	0.115169	178	0.996096	2.33522
SDSH_Holetta_2015	1050902|F|0-8:T>C-8:T>C	5B	532182377	0.138953	0.109551	178	0.996096	-2.38656
SDSH_Holetta_2015	5323398|F|0-64:G>A-64:G>A	7B	46769637	0.139224	0.0730337	178	0.996096	-2.89008
SDSH_Holetta_2015	979931|F|0-65:T>G-65:T>G	7A	97402806	0.13954	0.455056	178	0.996096	1.98539
SDSH_Holetta_2015	1090345|F|0-8:T>A-8:T>A	6B	646747103	0.13957	0.0646067	178	0.996096	-2.92238
SDSH_Holetta_2015	985800|F|0-25:G>A-25:G>A	3D	546706726	0.13959	0.353933	178	0.996096	1.65589
SDSH_Holetta_2015	4992592|F|0-43:T>A-43:T>A	3B	7282295	0.139602	0.272472	178	0.996096	-2.07011
SDSH_Holetta_2015	1119340|F|0-34:C>T-34:C>T	2D	611529244	0.13976	0.0646067	178	0.996096	3.36408
SDSH_Holetta_2015	1016808|F|0-7:T>C-7:T>C	3B	815458969	0.139917	0.0617978	178	0.996096	3.33031
SDSH_Holetta_2015	1089962|F|0-56:C>T-56:C>T	1B	340462174	0.139923	0.134831	178	0.996096	2.44006
SDSH_Holetta_2015	1038571|F|0-67:G>A-67:G>A	1A	540053915	0.140009	0.261236	178	0.996096	2.0678
SDSH_Holetta_2015	1102506|F|0-5:C>G-5:C>G	3D	578404952	0.140149	0.0561798	178	0.996096	-3.87312
SDSH_Holetta_2015	10983981|F|0-8:A>G-8:A>G	6D	106049187	0.14044	0.117978	178	0.996096	2.82572
SDSH_Holetta_2015	1217751|F|0-41:G>A-41:G>A	7B	181032589	0.140529	0.106742	178	0.996096	2.66725
SDSH_Holetta_2015	2263138|F|0-28:C>G-28:C>G	2D	584540275	0.140981	0.351124	178	0.996096	1.83086
SDSH_Holetta_2015	1128327|F|0-11:G>A-11:G>A	7A	55923095	0.140986	0.30618	178	0.996096	2.21683
SDSH_Holetta_2015	1116079|F|0-22:C>G-22:C>G	3B	760387658	0.141027	0.134831	178	0.996096	2.644
SDSH_Holetta_2015	2259775|F|0-7:T>C-7:T>C	7B	1753527	0.141161	0.0449438	178	0.996096	-3.77622
SDSH_Holetta_2015	1071933|F|0-7:A>C-7:A>C	2B	105985751	0.141201	0.0365169	178	0.996096	4.14779
SDSH_Holetta_2015	10984169|F|0-24:A>G-24:A>G	0	0	0.141592	0.0393258	178	0.996096	-4.05962
SDSH_Holetta_2015	994624|F|0-56:T>C-56:T>C	7D	554279094	0.141603	0.0421348	178	0.996096	3.68313
SDSH_Holetta_2015	3953601|F|0-7:G>A-7:G>A	6B	20821124	0.141606	0.0646067	178	0.996096	-4.29303
SDSH_Holetta_2015	993947|F|0-10:C>T-10:C>T	4A	650048487	0.141732	0.179775	178	0.996096	1.92098
SDSH_Holetta_2015	3022930|F|0-13:A>G-13:A>G	6B	703152803	0.141988	0.0589888	178	0.996096	-3.01298
SDSH_Holetta_2015	1068364|F|0-51:G>C-51:G>C	0	0	0.141997	0.0393258	178	0.996096	-3.73666
SDSH_Holetta_2015	1252165|F|0-13:A>C-13:A>C	5D	498186123	0.142102	0.0870787	178	0.996096	3.00727
SDSH_Holetta_2015	1298914|F|0-22:T>C-22:T>C	3A	711365579	0.142182	0.0758427	178	0.996096	-2.80546
SDSH_Holetta_2015	5050449|F|0-40:C>A-40:C>A	5A	65354744	0.142194	0.132022	178	0.996096	-2.40987
SDSH_Holetta_2015	1088511|F|0-7:T>C-7:T>C	2A	16730048	0.142335	0.449438	178	0.996096	-1.70308
SDSH_Holetta_2015	996273|F|0-19:G>T-19:G>T	5B	118527146	0.142345	0.160112	178	0.996096	2.12061
SDSH_Holetta_2015	4909429|F|0-55:T>C-55:T>C	7D	41831538	0.142428	0.117978	178	0.996096	2.726
SDSH_Holetta_2015	988156|F|0-17:C>T-17:C>T	6B	652761584	0.142743	0.0477528	178	0.996096	-3.97045
SDSH_Holetta_2015	1150369|F|0-7:C>A-7:C>A	2A	149965848	0.142839	0.466292	178	0.996096	1.7346
SDSH_Holetta_2015	4537987|F|0-6:T>C-6:T>C	0	0	0.142923	0.286517	178	0.996096	2.47916
SDSH_Holetta_2015	1138588|F|0-50:T>C-50:T>C	2B	11189847	0.143023	0.174157	178	0.996096	-2.25147
SDSH_Holetta_2015	5369436|F|0-19:T>C-19:T>C	0	0	0.14311	0.0674157	178	0.996096	-3.44853
SDSH_Holetta_2015	1228081|F|0-20:G>C-20:G>C	4A	650057171	0.143137	0.325843	178	0.996096	1.72347
SDSH_Holetta_2015	1214796|F|0-44:G>C-44:G>C	7B	626037281	0.143414	0.0533708	178	0.996096	3.44483
SDSH_Holetta_2015	2263968|F|0-11:G>C-11:G>C	6B	680302916	0.143421	0.36236	178	0.996096	2.02558
SDSH_Holetta_2015	1128751|F|0-57:A>G-57:A>G	4B	652980092	0.143617	0.404494	178	0.996096	1.68549
SDSH_Holetta_2015	1124116|F|0-51:C>T-51:C>T	5B	17844666	0.143689	0.11236	178	0.996096	2.54076
SDSH_Holetta_2015	1091565|F|0-52:C>T-52:C>T	6A	435310101	0.14375	0.140449	178	0.996096	-2.49333
SDSH_Holetta_2015	982709|F|0-31:G>A-31:G>A	7A	128969214	0.143902	0.154494	178	0.996096	-2.12495
SDSH_Holetta_2015	3024021|F|0-10:G>A-10:G>A	0	0	0.143928	0.455056	178	0.996096	1.6144
SDSH_Holetta_2015	4911245|F|0-46:A>G-46:A>G	6B	140863639	0.143993	0.0421348	178	0.996096	3.69883
SDSH_Holetta_2015	1085562|F|0-18:G>A-18:G>A	7B	68562795	0.144313	0.106742	178	0.996096	-2.64946
SDSH_Holetta_2015	3533961|F|0-27:A>G-27:A>G	6A	610211692	0.1446	0.126404	178	0.996096	2.35494
SDSH_Holetta_2015	4909723|F|0-8:C>G-8:C>G	0	0	0.144853	0.0898876	178	0.996096	-4.39161
SDSH_Holetta_2015	996713|F|0-17:T>C-17:T>C	1A	298646383	0.144884	0.0421348	178	0.996096	-3.99641
SDSH_Holetta_2015	3022362|F|0-19:C>G-19:C>G	5D	247076681	0.145044	0.0505618	178	0.996096	4.32584
SDSH_Holetta_2015	1037387|F|0-24:T>A-24:T>A	3A	700960935	0.145141	0.0983146	178	0.996096	2.60769
SDSH_Holetta_2015	1089114|F|0-34:A>G-34:A>G	0	355244568	0.145328	0.13764	178	0.996096	2.42466
SDSH_Holetta_2015	1067245|F|0-62:T>C-62:T>C	4A	619148627	0.145341	0.469101	178	0.996096	-1.65646
SDSH_Holetta_2015	4910661|F|0-36:A>C-36:A>C	1D	459020695	0.145494	0.351124	178	0.996096	-1.77384
SDSH_Holetta_2015	1277233|F|0-12:A>G-12:A>G	6B	112905636	0.145923	0.0561798	178	0.996096	-3.64525
SDSH_Holetta_2015	5411810|F|0-6:C>T-6:C>T	0	0	0.146177	0.0730337	178	0.996096	-3.50229
SDSH_Holetta_2015	2254920|F|0-47:G>A-47:G>A	4A	624610612	0.146215	0.103933	178	0.996096	-2.93128
SDSH_Holetta_2015	3064396|F|0-30:A>G-30:A>G	3B	729922064	0.14632	0.421348	178	0.996096	-1.58785
SDSH_Holetta_2015	4989964|F|0-18:T>C-18:T>C	4B	649678971	0.146327	0.0926966	178	0.996096	2.52392
SDSH_Holetta_2015	3064537|F|0-50:C>T-50:C>T	2B	164642274	0.146353	0.356742	178	0.996096	2.60377
SDSH_Holetta_2015	1090061|F|0-30:C>T-30:C>T	3A	583239352	0.146515	0.0505618	178	0.996096	-3.86256
SDSH_Holetta_2015	1256516|F|0-49:A>G-49:A>G	3B	804561404	0.146562	0.0702247	178	0.996096	2.91493
SDSH_Holetta_2015	979688|F|0-68:G>T-68:G>T	2A	102903997	0.14662	0.460674	178	0.996096	1.69245
SDSH_Holetta_2015	983265|F|0-17:A>G-17:A>G	3A	716253290	0.147192	0.426966	178	0.996096	1.66495
SDSH_Holetta_2015	5324915|F|0-11:A>C-11:A>C	5B	595018456	0.147228	0.294944	178	0.996096	1.96105
SDSH_Holetta_2015	1202435|F|0-65:A>C-65:A>C	1D	433140936	0.148133	0.120787	178	0.996096	2.36981
SDSH_Holetta_2015	1253664|F|0-24:T>A-24:T>A	3A	709660712	0.14829	0.182584	178	0.996096	-1.9348
SDSH_Holetta_2015	1048337|F|0-6:A>T-6:A>T	2A	2998780	0.148363	0.44382	178	0.996096	1.71507
SDSH_Holetta_2015	1095048|F|0-53:G>A-53:G>A	0	0	0.148365	0.219101	178	0.996096	-1.83766
SDSH_Holetta_2015	1125215|F|0-27:C>T-27:C>T	2B	767024523	0.148458	0.103933	178	0.996096	-2.35903
SDSH_Holetta_2015	3064387|F|0-19:T>C-19:T>C	2B	703619329	0.148649	0.351124	178	0.996096	-1.84316
SDSH_Holetta_2015	1140973|F|0-45:A>C-45:A>C	7D	169806102	0.148979	0.0449438	178	0.996096	4.01451
SDSH_Holetta_2015	2261182|F|0-61:C>T-61:C>T	3A	722465555	0.149125	0.353933	178	0.996096	-1.87519
SDSH_Holetta_2015	1300349|F|0-36:T>C-36:T>C	7B	581344245	0.149406	0.410112	178	0.996096	-1.4894
SDSH_Holetta_2015	1081189|F|0-30:T>C-30:T>C	5B	48311248	0.149558	0.325843	178	0.996096	1.72985
SDSH_Holetta_2015	1263371|F|0-58:G>A-58:G>A	3B	59529686	0.149623	0.126404	178	0.996096	2.30196
SDSH_Holetta_2015	3025833|F|0-30:T>C-30:T>C	6B	624691658	0.149679	0.19382	178	0.996096	-2.13609
SDSH_Holetta_2015	4991461|F|0-41:A>G-41:A>G	1B	575712646	0.149701	0.382022	178	0.996096	-1.84213
SDSH_Holetta_2015	1205857|F|0-21:T>A-21:T>A	6B	47986687	0.150074	0.0393258	178	0.996096	3.76356
SDSH_Holetta_2015	2328288|F|0-13:G>C-13:G>C	6A	607425967	0.150669	0.0617978	178	0.996096	-2.95197
SDSH_Holetta_2015	4544533|F|0-13:C>G-13:C>G	0	0	0.150684	0.432584	178	0.996096	1.96783
SDSH_Holetta_2015	1033688|F|0-47:C>A-47:C>A	7B	711427865	0.150779	0.292135	178	0.996096	1.88598
SDSH_Holetta_2015	1094752|F|0-49:C>G-49:C>G	3B	147794872	0.150784	0.303371	178	0.996096	1.65443
SDSH_Holetta_2015	2260678|F|0-59:G>C-59:G>C	5B	678684071	0.150815	0.191011	178	0.996096	1.94493
SDSH_Holetta_2015	3954825|F|0-6:T>C-6:T>C	5A	458670823	0.151056	0.452247	178	0.996096	-1.72859
SDSH_Holetta_2015	1239504|F|0-44:A>G-44:A>G	2A	737791941	0.151351	0.0926966	178	0.996096	2.4544
SDSH_Holetta_2015	1002325|F|0-62:A>G-62:A>G	5A	393257266	0.152167	0.0955056	178	0.996096	2.64514
SDSH_Holetta_2015	1043873|F|0-67:C>T-67:C>T	7A	50346076	0.152172	0.0393258	178	0.996096	-3.57858
SDSH_Holetta_2015	4992512|F|0-26:C>G-26:C>G	7D	10150766	0.15224	0.342697	178	0.996096	-2.00385
SDSH_Holetta_2015	5580931|F|0-22:T>C-22:T>C	0	0	0.152299	0.115169	178	0.996096	2.77073
SDSH_Holetta_2015	1130416|F|0-38:A>G-38:A>G	3B	124354979	0.152397	0.146067	178	0.996096	2.48943
SDSH_Holetta_2015	1088391|F|0-17:C>A-17:C>A	2A	768930684	0.152415	0.351124	178	0.996096	1.88811
SDSH_Holetta_2015	1235724|F|0-29:T>C-29:T>C	1B	632670376	0.152441	0.30618	178	0.996096	-1.82049
SDSH_Holetta_2015	2321822|F|0-6:T>C-6:T>C	7D	197185140	0.152443	0.0365169	178	0.996096	-5.48904
SDSH_Holetta_2015	2259269|F|0-32:C>T-32:C>T	6B	48106820	0.152694	0.0589888	178	0.996096	3.06733
SDSH_Holetta_2015	19484471|F|0-29:C>T-29:C>T	6A	51769657	0.152785	0.213483	178	0.996096	1.82502
SDSH_Holetta_2015	1376548|F|0-19:A>G-19:A>G	3D	145193863	0.152879	0.199438	178	0.996096	-2.13728
SDSH_Holetta_2015	4989650|F|0-25:C>G-25:C>G	0	0	0.15306	0.0477528	178	0.996096	-3.81769
SDSH_Holetta_2015	1289432|F|0-35:A>T-35:A>T	2A	77933233	0.153109	0.33427	178	0.996096	1.86453
SDSH_Holetta_2015	7940740|F|0-29:A>T-29:A>T	1A	8574992	0.153169	0.168539	178	0.996096	-2.27299
SDSH_Holetta_2015	2260798|F|0-22:G>A-22:G>A	1A	545892538	0.153179	0.345506	178	0.996096	1.7749
SDSH_Holetta_2015	3027058|F|0-13:A>G-13:A>G	2D	648639392	0.153287	0.140449	178	0.996096	2.0692
SDSH_Holetta_2015	1125700|F|0-28:C>A-28:C>A	3D	462837007	0.153548	0.359551	178	0.996096	1.72689
SDSH_Holetta_2015	3029109|F|0-8:G>A-8:G>A	2B	143000173	0.153767	0.0617978	178	0.996096	3.19652
SDSH_Holetta_2015	3939520|F|0-68:T>G-68:T>G	2A	561848369	0.153828	0.0898876	178	0.996096	2.56102
SDSH_Holetta_2015	2247399|F|0-15:G>C-15:G>C	3D	593491704	0.15386	0.0365169	178	0.996096	5.3617
SDSH_Holetta_2015	1076901|F|0-44:A>G-44:A>G	3B	42369234	0.15417	0.129213	178	0.996096	2.21914
SDSH_Holetta_2015	979934|F|0-39:T>C-39:T>C	4B	46952980	0.154172	0.191011	178	0.996096	2.12526
SDSH_Holetta_2015	1059785|F|0-65:A>G-65:A>G	2A	445023974	0.154194	0.311798	178	0.996096	2.32068
SDSH_Holetta_2015	1086520|F|0-13:T>C-13:T>C	3B	136095733	0.155152	0.317416	178	0.996096	1.67354
SDSH_Holetta_2015	1160330|F|0-29:T>A-29:T>A	3A	32642266	0.15523	0.0617978	178	0.996096	3.16593
SDSH_Holetta_2015	3025953|F|0-25:G>A-25:G>A	4A	521603853	0.15525	0.151685	178	0.996096	2.26263
SDSH_Holetta_2015	1058301|F|0-48:C>A-48:C>A	4B	531487203	0.15526	0.132022	178	0.996096	2.26385
SDSH_Holetta_2015	1264915|F|0-12:T>C-12:T>C	4B	565092101	0.155558	0.143258	178	0.996096	2.22847
SDSH_Holetta_2015	4910049|F|0-10:C>T-10:C>T	0	0	0.155701	0.320225	178	0.996096	-1.89522
SDSH_Holetta_2015	2251796|F|0-11:T>C-11:T>C	5B	383204555	0.155743	0.452247	178	0.996096	-1.8558
SDSH_Holetta_2015	1304411|F|0-42:G>A-42:G>A	5B	533947113	0.155954	0.148876	178	0.996096	2.08079
SDSH_Holetta_2015	5050360|F|0-10:G>A-10:G>A	1B	16427758	0.156223	0.38764	178	0.996096	-1.79451
SDSH_Holetta_2015	1139663|F|0-9:C>T-9:C>T	5B	707477330	0.156325	0.0926966	178	0.996096	-2.53139
SDSH_Holetta_2015	1018735|F|0-13:T>C-13:T>C	5B	671873541	0.1564	0.11236	178	0.996096	-2.32069
SDSH_Holetta_2015	993815|F|0-22:C>T-22:C>T	2D	646044572	0.156449	0.0786517	178	0.996096	3.13817
SDSH_Holetta_2015	1124486|F|0-53:T>A-53:T>A	3B	148893708	0.15668	0.317416	178	0.996096	1.62035
SDSH_Holetta_2015	1076415|F|0-41:G>A-41:G>A	3B	736747193	0.156976	0.412921	178	0.996096	-1.47639
SDSH_Holetta_2015	1160644|F|0-37:G>A-37:G>A	2B	30465897	0.157049	0.337079	178	0.996096	-1.75147
SDSH_Holetta_2015	1253381|F|0-47:C>T-47:C>T	5A	46505672	0.157159	0.154494	178	0.996096	-2.07046
SDSH_Holetta_2015	985863|F|0-37:A>G-37:A>G	7A	617732973	0.157204	0.154494	178	0.996096	-2.00118
SDSH_Holetta_2015	2263950|F|0-59:T>C-59:T>C	3B	123034805	0.157315	0.337079	178	0.996096	1.57075
SDSH_Holetta_2015	1127112|F|0-48:T>C-48:T>C	3A	713539246	0.157347	0.132022	178	0.996096	-2.11812
SDSH_Holetta_2015	5324640|F|0-34:T>C-34:T>C	3B	3911499	0.15746	0.129213	178	0.996096	-2.80067
SDSH_Holetta_2015	999810|F|0-9:A>G-9:A>G	6A	578926931	0.157564	0.0505618	178	0.996096	3.60417
SDSH_Holetta_2015	2247399|F|0-43:T>C-43:T>C	3D	593491704	0.157584	0.0674157	178	0.996096	-3.99351
SDSH_Holetta_2015	1031455|F|0-32:C>A-32:C>A	7A	516152042	0.157852	0.320225	178	0.996096	2.06907
SDSH_Holetta_2015	1021034|F|0-8:T>C-8:T>C	2A	560680109	0.157928	0.0926966	178	0.996096	2.47941
SDSH_Holetta_2015	1091357|F|0-41:T>C-41:T>C	3B	23945411	0.158035	0.196629	178	0.996096	1.72557
SDSH_Holetta_2015	4535981|F|0-21:G>C-21:G>C	3B	787554627	0.158165	0.0421348	178	0.996096	-3.9795
SDSH_Holetta_2015	2260976|F|0-9:A>G-9:A>G	6A	598634990	0.158176	0.412921	178	0.996096	-1.77772
SDSH_Holetta_2015	1039511|F|0-9:T>C-9:T>C	5B	8959204	0.15818	0.191011	178	0.996096	1.9518
SDSH_Holetta_2015	1239403|F|0-34:A>C-34:A>C	2B	773777410	0.158218	0.129213	178	0.996096	2.09479
SDSH_Holetta_2015	1236276|F|0-24:A>G-24:A>G	7A	728660371	0.158417	0.0870787	178	0.996096	-2.66586
SDSH_Holetta_2015	1205054|F|0-57:T>C-57:T>C	4D	465587647	0.158628	0.143258	178	0.996096	-2.61885
SDSH_Holetta_2015	1142593|F|0-13:C>T-13:C>T	6B	153539431	0.158688	0.452247	178	0.996096	1.66553
SDSH_Holetta_2015	4536428|F|0-9:A>G-9:A>G	0	0	0.158703	0.0898876	178	0.996096	-2.84912
SDSH_Holetta_2015	4992546|F|0-16:G>A-16:G>A	7D	18808820	0.158896	0.294944	178	0.996096	1.71233
SDSH_Holetta_2015	1218601|F|0-18:C>A-18:C>A	2B	65669737	0.158924	0.0561798	178	0.996096	3.36446
SDSH_Holetta_2015	3949123|F|0-8:C>T-8:C>T	2D	6706033	0.159063	0.0983146	178	0.996096	-3.17996
SDSH_Holetta_2015	1001590|F|0-34:G>A-34:G>A	7B	653890489	0.159097	0.390449	178	0.996096	1.59403
SDSH_Holetta_2015	1112402|F|0-37:C>T-37:C>T	4B	653614624	0.15916	0.308989	178	0.996096	1.7488
SDSH_Holetta_2015	1022873|F|0-16:G>A-16:G>A	1B	442959053	0.159186	0.162921	178	0.996096	-2.10875
SDSH_Holetta_2015	1093080|F|0-36:G>C-36:G>C	1A	504420047	0.159187	0.376404	178	0.996096	-1.6615
SDSH_Holetta_2015	2288958|F|0-22:T>G-22:T>G	2B	748704128	0.159572	0.289326	178	0.996096	1.88224
SDSH_Holetta_2015	2262288|F|0-33:A>G-33:A>G	5A	3972705	0.159625	0.373596	178	0.996096	1.67023
SDSH_Holetta_2015	2247033|F|0-5:A>T-5:A>T	1D	238997014	0.159974	0.0477528	178	0.996096	4.04056
SDSH_Holetta_2015	1121860|F|0-64:C>G-64:C>G	5B	538037358	0.160095	0.348315	178	0.996096	-2.19214
SDSH_Holetta_2015	1009228|F|0-63:C>T-63:C>T	1A	514770962	0.160169	0.398876	178	0.996096	-1.72008
SDSH_Holetta_2015	1186401|F|0-34:C>G-34:C>G	2B	147496778	0.160314	0.398876	178	0.996096	-1.79527
SDSH_Holetta_2015	1076441|F|0-5:G>C-5:G>C	2A	750822429	0.160412	0.0533708	178	0.996096	3.33519
SDSH_Holetta_2015	1159803|F|0-29:A>G-29:A>G	3D	582703697	0.16066	0.0674157	178	0.996096	-3.9386
SDSH_Holetta_2015	5579700|F|0-63:T>G-63:T>G	7B	590840557	0.160951	0.382022	178	0.996096	-1.4692
SDSH_Holetta_2015	1103011|F|0-20:A>G-20:A>G	0	0	0.161009	0.0758427	178	0.996096	-3.70862
SDSH_Holetta_2015	1163312|F|0-17:C>G-17:C>G	6B	120318172	0.161697	0.185393	178	0.996096	1.89391
SDSH_Holetta_2015	4911069|F|0-17:C>G-17:C>G	0	0	0.161739	0.0505618	178	0.996096	4.5336
SDSH_Holetta_2015	2281182|F|0-22:G>A-22:G>A	1B	587501357	0.161824	0.106742	178	0.996096	-2.30098
SDSH_Holetta_2015	1153776|F|0-27:G>A-27:G>A	2A	150448181	0.161836	0.47191	178	0.996096	-1.61997
SDSH_Holetta_2015	1351590|F|0-5:T>C-5:T>C	7A	613700575	0.161894	0.0955056	178	0.996096	3.82149
SDSH_Holetta_2015	2242640|F|0-34:G>C-34:G>C	3D	525538149	0.161933	0.0842697	178	0.996096	-3.53597
SDSH_Holetta_2015	1093233|F|0-24:T>C-24:T>C	0	0	0.16225	0.393258	178	0.996096	-1.70145
SDSH_Holetta_2015	1011620|F|0-63:C>A-63:C>A	1A	49245438	0.162769	0.148876	178	0.996096	-2.11603
SDSH_Holetta_2015	1054222|F|0-8:G>A-8:G>A	1D	424727025	0.162877	0.0842697	178	0.996096	2.81238
SDSH_Holetta_2015	1092810|F|0-24:G>A-24:G>A	4B	415113490	0.162955	0.351124	178	0.996096	1.64843
SDSH_Holetta_2015	1127274|F|0-46:G>T-46:G>T	5B	594614239	0.163025	0.0758427	178	0.996096	-2.70184
SDSH_Holetta_2015	2254608|F|0-60:C>A-60:C>A	6D	335992974	0.163055	0.0561798	178	0.996096	-5.30495
SDSH_Holetta_2015	1124360|F|0-52:G>A-52:G>A	1B	573217493	0.163088	0.16573	178	0.996096	-2.12862
SDSH_Holetta_2015	2262604|F|0-11:C>G-11:C>G	2B	705328322	0.163167	0.162921	178	0.996096	-2.04514
SDSH_Holetta_2015	2294227|F|0-34:T>C-34:T>C	2B	653620553	0.16319	0.275281	178	0.996096	-1.87113
SDSH_Holetta_2015	987419|F|0-36:C>T-36:C>T	4D	467794920	0.163273	0.0617978	178	0.996096	3.73604
SDSH_Holetta_2015	1140659|F|0-10:C>G-10:C>G	1A	49154755	0.163293	0.0898876	178	0.996096	-3.42972
SDSH_Holetta_2015	1126619|F|0-21:A>T-21:A>T	5D	442495902	0.163704	0.410112	178	0.996096	1.58292
SDSH_Holetta_2015	1084509|F|0-34:T>C-34:T>C	2B	600003900	0.163935	0.160112	178	0.996096	-2.82298
SDSH_Holetta_2015	1048674|F|0-18:G>C-18:G>C	6A	3909000	0.164015	0.0477528	178	0.996096	3.67284
SDSH_Holetta_2015	1006547|F|0-29:C>T-29:C>T	3D	297592314	0.164204	0.0617978	178	0.996096	-3.54791
SDSH_Holetta_2015	1076524|F|0-9:C>A-9:C>A	3A	603900761	0.164365	0.376404	178	0.996096	1.83125
SDSH_Holetta_2015	999044|F|0-5:T>C-5:T>C	7A	81124905	0.164453	0.11236	178	0.996096	-2.25398
SDSH_Holetta_2015	1087672|F|0-53:T>C-53:T>C	2B	17493420	0.164567	0.373596	178	0.996096	-1.58233
SDSH_Holetta_2015	987538|F|0-38:T>A-38:T>A	6A	100730106	0.164593	0.466292	178	0.996096	-1.69705
SDSH_Holetta_2015	1136582|F|0-40:T>C-40:T>C	2B	40530085	0.164654	0.101124	178	0.996096	-2.11448
SDSH_Holetta_2015	1134457|F|0-24:G>A-24:G>A	1B	532396257	0.164717	0.0870787	178	0.996096	-2.55377
SDSH_Holetta_2015	1002784|F|0-40:C>A-40:C>A	4A	2636669	0.164719	0.0758427	178	0.996096	2.89996
SDSH_Holetta_2015	3064476|F|0-32:T>G-32:T>G	1A	556090171	0.164793	0.438202	178	0.996096	1.61941
SDSH_Holetta_2015	1103503|F|0-68:T>C-68:T>C	5B	43688894	0.16489	0.13764	178	0.996096	2.15081
SDSH_Holetta_2015	1088949|F|0-40:C>G-40:C>G	2A	746924732	0.165314	0.0393258	178	0.996096	4.54944
SDSH_Holetta_2015	4910213|F|0-32:C>A-32:C>A	5B	696963071	0.165916	0.0308989	178	0.996096	-4.33478
SDSH_Holetta_2015	994818|F|0-18:A>C-18:A>C	1A	536664269	0.166255	0.205056	178	0.996096	-1.68845
SDSH_Holetta_2015	3064736|F|0-16:T>C-16:T>C	5A	528124515	0.166324	0.0702247	178	0.996096	2.58042
SDSH_Holetta_2015	1216047|F|0-8:A>G-8:A>G	7B	666099934	0.166332	0.466292	178	0.996096	1.58724
SDSH_Holetta_2015	2261156|F|0-38:A>G-38:A>G	7B	490708467	0.166484	0.126404	178	0.996096	-2.33635
SDSH_Holetta_2015	1103382|F|0-47:G>A-47:G>A	5B	411540943	0.166495	0.0617978	178	0.996096	3.46532
SDSH_Holetta_2015	7353112|F|0-64:G>A-64:G>A	3D	430051476	0.166788	0.0533708	178	0.996096	-3.2119
SDSH_Holetta_2015	1196718|F|0-66:A>C-66:A>C	1B	404522768	0.166806	0.0983146	178	0.996096	2.55889
SDSH_Holetta_2015	1071933|F|0-52:T>C-52:T>C	2B	105985751	0.166994	0.0561798	178	0.996096	-2.77194
SDSH_Holetta_2015	1221658|F|0-27:G>A-27:G>A	0	329115438	0.167144	0.11236	178	0.996096	-2.05536
SDSH_Holetta_2015	1240536|F|0-39:G>A-39:G>A	5B	579076944	0.167451	0.109551	178	0.996096	2.16361
SDSH_Holetta_2015	1093498|F|0-43:G>T-43:G>T	2A	750550903	0.167452	0.0533708	178	0.996096	3.19495
SDSH_Holetta_2015	1218208|F|0-29:C>T-29:C>T	6D	6232287	0.167665	0.0505618	178	0.996096	-3.42952
SDSH_Holetta_2015	3064763|F|0-37:A>G-37:A>G	2D	598851735	0.167703	0.109551	178	0.996096	-2.82247
SDSH_Holetta_2015	1099597|F|0-40:G>T-40:G>T	3D	575766264	0.167704	0.0561798	178	0.996096	-3.41822
SDSH_Holetta_2015	1202032|F|0-10:G>A-10:G>A	7A	696292349	0.167886	0.210674	178	0.996096	1.59284
SDSH_Holetta_2015	1033423|F|0-49:G>A-49:G>A	5B	400097283	0.167945	0.356742	178	0.996096	-1.66189
SDSH_Holetta_2015	2262614|F|0-16:T>C-16:T>C	3B	567404373	0.167979	0.117978	178	0.996096	-2.04228
SDSH_Holetta_2015	2259299|F|0-24:G>T-24:G>T	1B	589890270	0.168609	0.337079	178	0.996096	-1.66302
SDSH_Holetta_2015	4990953|F|0-12:G>A-12:G>A	1D	485981078	0.168946	0.0842697	178	0.996096	-2.66502
SDSH_Holetta_2015	1000138|F|0-25:G>C-25:G>C	5B	682372099	0.168968	0.424157	178	0.996096	-1.63286
SDSH_Holetta_2015	3953491|F|0-8:C>G-8:C>G	3D	560942822	0.169202	0.0730337	178	0.996096	-3.87588
SDSH_Holetta_2015	1025717|F|0-22:T>G-22:T>G	2A	733391570	0.169507	0.16573	178	0.996096	2.37957
SDSH_Holetta_2015	1051396|F|0-42:T>G-42:T>G	4B	559284095	0.169515	0.129213	178	0.996096	2.20673
SDSH_Holetta_2015	1036259|F|0-35:A>G-35:A>G	5B	688224445	0.169826	0.396067	178	0.996096	-1.69169
SDSH_Holetta_2015	1041292|F|0-13:C>G-13:C>G	1D	416610556	0.169939	0.0477528	178	0.996096	-4.75593
SDSH_Holetta_2015	1115452|F|0-30:C>G-30:C>G	2B	760853647	0.170038	0.460674	178	0.996096	1.61704
SDSH_Holetta_2015	2276356|F|0-43:C>T-43:C>T	3B	671524846	0.170114	0.0477528	178	0.996096	-3.58632
SDSH_Holetta_2015	2262270|F|0-28:C>G-28:C>G	3B	59645976	0.170287	0.115169	178	0.996096	-2.63838
SDSH_Holetta_2015	3935258|F|0-5:A>G-5:A>G	0	0	0.170351	0.103933	178	0.996096	2.38346
SDSH_Holetta_2015	980019|F|0-38:C>T-38:C>T	6A	613935101	0.170379	0.0646067	178	0.996096	2.99697
SDSH_Holetta_2015	5410777|F|0-20:C>T-20:C>T	0	0	0.170381	0.134831	178	0.996096	2.24011
SDSH_Holetta_2015	1051483|F|0-7:A>T-7:A>T	7A	34520428	0.170402	0.0898876	178	0.996096	-2.54112
SDSH_Holetta_2015	1051900|F|0-14:T>C-14:T>C	2B	661444789	0.170428	0.0421348	178	0.996096	3.71436
SDSH_Holetta_2015	2324055|F|0-17:C>A-17:C>A	3A	640624183	0.170508	0.0393258	178	0.996096	-3.93727
SDSH_Holetta_2015	1136901|F|0-5:T>C-5:T>C	1D	44652596	0.170547	0.101124	178	0.996096	2.63713
SDSH_Holetta_2015	1128195|F|0-48:G>A-48:G>A	2B	615886571	0.170615	0.0421348	178	0.996096	-3.33389
SDSH_Holetta_2015	1139293|F|0-20:T>A-20:T>A	7A	62187895	0.170649	0.0842697	178	0.996096	-2.47824
SDSH_Holetta_2015	1144428|F|0-14:G>A-14:G>A	5B	536317851	0.170952	0.269663	178	0.996096	-2.27989
SDSH_Holetta_2015	1108778|F|0-53:A>G-53:A>G	0	94045128	0.171354	0.171348	178	0.996096	-2.00127
SDSH_Holetta_2015	2261497|F|0-31:C>G-31:C>G	6B	173653384	0.171484	0.393258	178	0.996096	1.52674
SDSH_Holetta_2015	1117920|F|0-56:T>C-56:T>C	3D	557633710	0.171552	0.0814607	178	0.996096	-3.06775
SDSH_Holetta_2015	5971594|F|0-9:C>T-9:C>T	0	0	0.171558	0.0589888	178	0.996096	-2.86806
SDSH_Holetta_2015	984908|F|0-65:C>T-65:C>T	7A	12099978	0.171633	0.16573	178	0.996096	-1.94053
SDSH_Holetta_2015	2290357|F|0-54:G>C-54:G>C	0	242439357	0.171711	0.0561798	178	0.996096	-3.06771
SDSH_Holetta_2015	1194422|F|0-18:G>A-18:G>A	6A	14006260	0.171939	0.0589888	178	0.996096	3.59673
SDSH_Holetta_2015	2249048|F|0-35:T>C-35:T>C	3D	446197894	0.17238	0.0505618	178	0.996096	-3.92278
SDSH_Holetta_2015	1328377|F|0-19:A>C-19:A>C	3A	732935333	0.172608	0.0505618	178	0.996096	3.66851
SDSH_Holetta_2015	1118460|F|0-20:T>A-20:T>A	2A	745066732	0.172658	0.0898876	178	0.996096	-3.40542
SDSH_Holetta_2015	1055650|F|0-14:C>T-14:C>T	0	147145241	0.172774	0.0898876	178	0.996096	-2.40025
SDSH_Holetta_2015	2282236|F|0-56:G>C-56:G>C	1A	577805416	0.17286	0.410112	178	0.996096	1.44825
SDSH_Holetta_2015	2343174|F|0-50:C>G-50:C>G	3B	10237246	0.172989	0.0589888	178	0.996096	-3.01611
SDSH_Holetta_2015	1039602|F|0-21:G>C-21:G>C	0	0	0.173014	0.0533708	178	0.996096	-2.8855
SDSH_Holetta_2015	1097869|F|0-67:T>C-67:T>C	7A	27479178	0.173095	0.27809	178	0.996096	-1.76687
SDSH_Holetta_2015	2302635|F|0-37:G>A-37:G>A	3B	51802389	0.173111	0.264045	178	0.996096	2.1181
SDSH_Holetta_2015	1000632|F|0-66:T>C-66:T>C	2A	562636225	0.173198	0.0926966	178	0.996096	2.55708
SDSH_Holetta_2015	979218|F|0-44:T>C-44:T>C	7A	435827100	0.173235	0.0505618	178	0.996096	3.71575
SDSH_Holetta_2015	1213518|F|0-6:G>C-6:G>C	6A	431196228	0.173237	0.11236	178	0.996096	-2.62779
SDSH_Holetta_2015	1294979|F|0-5:G>C-5:G>C	1D	432808014	0.173408	0.103933	178	0.996096	2.51748
SDSH_Holetta_2015	1090622|F|0-16:A>G-16:A>G	2D	585501135	0.173598	0.0983146	178	0.996096	3.0483
SDSH_Holetta_2015	5411642|F|0-46:T>C-46:T>C	7A	13179034	0.173677	0.303371	178	0.996096	-1.92459
SDSH_Holetta_2015	1050323|F|0-29:T>C-29:T>C	5D	527615966	0.173847	0.0393258	178	0.996096	4.33499
SDSH_Holetta_2015	2266596|F|0-11:T>G-11:T>G	7B	727631277	0.173878	0.314607	178	0.996096	1.80375
SDSH_Holetta_2015	3534296|F|0-6:T>C-6:T>C	7D	89732429	0.174214	0.230337	178	0.996096	-1.80244
SDSH_Holetta_2015	992697|F|0-49:C>A-49:C>A	5B	412665286	0.174386	0.269663	178	0.996096	-1.52952
SDSH_Holetta_2015	993622|F|0-21:C>T-21:C>T	5B	228277789	0.174459	0.101124	178	0.996096	2.27739
SDSH_Holetta_2015	978326|F|0-6:G>A-6:G>A	5A	481889942	0.174479	0.120787	178	0.996096	2.08907
SDSH_Holetta_2015	1145382|F|0-61:A>G-61:A>G	3B	630307312	0.174658	0.325843	178	0.996096	-1.65455
SDSH_Holetta_2015	1094453|F|0-30:T>C-30:T>C	2A	44720646	0.17469	0.132022	178	0.996096	2.62006
SDSH_Holetta_2015	1205487|F|0-45:C>G-45:C>G	3A	57804796	0.174727	0.11236	178	0.996096	-2.57642
SDSH_Holetta_2015	1082376|F|0-34:G>C-34:G>C	0	0	0.175033	0.233146	178	0.996096	1.6552
SDSH_Holetta_2015	5971318|F|0-24:G>A-24:G>A	2D	588434693	0.175065	0.0898876	178	0.996096	-2.98865
SDSH_Holetta_2015	1020555|F|0-24:G>A-24:G>A	1B	585167355	0.17522	0.0702247	178	0.996096	3.11389
SDSH_Holetta_2015	1217888|F|0-36:G>A-36:G>A	1B	184220516	0.175449	0.0561798	178	0.996096	-3.48018
SDSH_Holetta_2015	1261005|F|0-21:A>G-21:A>G	0	0	0.17552	0.0786517	178	0.996096	-2.62379
SDSH_Holetta_2015	3021844|F|0-26:T>G-26:T>G	3B	821827764	0.175684	0.27809	178	0.996096	2.02353
SDSH_Holetta_2015	996535|F|0-14:G>C-14:G>C	5D	352454245	0.175876	0.0337079	178	0.996096	-4.15455
SDSH_Holetta_2015	2248376|F|0-64:A>G-64:A>G	2D	75260741	0.175914	0.151685	178	0.996096	1.79191
SDSH_Holetta_2015	1110683|F|0-33:C>T-33:C>T	6B	696019501	0.175953	0.13764	178	0.996096	-1.98873
SDSH_Holetta_2015	1107919|F|0-34:C>G-34:C>G	4D	39205751	0.176231	0.0674157	178	0.996096	2.8331
SDSH_Holetta_2015	1696976|F|0-34:T>C-34:T>C	5A	415624136	0.176378	0.483146	178	0.996096	1.43446
SDSH_Holetta_2015	1019934|F|0-50:T>C-50:T>C	1D	83123706	0.176463	0.0870787	178	0.996096	3.18804
SDSH_Holetta_2015	1127204|F|0-57:A>G-57:A>G	1A	381273827	0.176541	0.129213	178	0.996096	2.01239
SDSH_Holetta_2015	3936550|F|0-20:A>T-20:A>T	0	473206821	0.176614	0.0477528	178	0.996096	3.96349
SDSH_Holetta_2015	15434754|F|0-33:A>G-33:A>G	2D	613325684	0.176711	0.176966	178	0.996096	2.12704
SDSH_Holetta_2015	994398|F|0-62:C>T-62:C>T	1A	402236550	0.176784	0.0702247	178	0.996096	2.921
SDSH_Holetta_2015	1067620|F|0-7:C>T-7:C>T	1D	206100463	0.176892	0.0561798	178	0.996096	3.29278
SDSH_Holetta_2015	1103554|F|0-8:C>G-8:C>G	6A	5124270	0.176899	0.0533708	178	0.996096	-2.94711
SDSH_Holetta_2015	4989036|F|0-33:G>A-33:G>A	5A	548999128	0.177068	0.286517	178	0.996096	-1.9941
SDSH_Holetta_2015	1045662|F|0-38:T>C-38:T>C	3D	548726114	0.177113	0.0449438	178	0.996096	3.43599
SDSH_Holetta_2015	9766785|F|0-17:C>T-17:C>T	0	0	0.177414	0.0646067	178	0.996096	3.12246
SDSH_Holetta_2015	5346692|F|0-24:T>C-24:T>C	3A	705230527	0.17745	0.0702247	178	0.996096	3.08544
SDSH_Holetta_2015	1118950|F|0-32:C>A-32:C>A	4A	603746204	0.177463	0.294944	178	0.996096	1.71755
SDSH_Holetta_2015	1122990|F|0-15:G>A-15:G>A	0	0	0.177565	0.168539	178	0.996096	2.30092
SDSH_Holetta_2015	998103|F|0-62:G>A-62:G>A	1A	577377225	0.17815	0.44382	178	0.996096	1.46625
SDSH_Holetta_2015	1209118|F|0-7:G>C-7:G>C	0	84017689	0.178168	0.429775	178	0.996096	-1.81606
SDSH_Holetta_2015	1218370|F|0-30:T>C-30:T>C	5D	75726349	0.178285	0.0449438	178	0.996096	-3.85924
SDSH_Holetta_2015	2261029|F|0-17:T>C-17:T>C	3A	56853667	0.178372	0.300562	178	0.996096	1.77599
SDSH_Holetta_2015	2257915|F|0-16:G>A-16:G>A	3A	25036353	0.178544	0.353933	178	0.996096	-1.44945
SDSH_Holetta_2015	1024540|F|0-67:C>A-67:C>A	5B	317292898	0.178573	0.311798	178	0.996096	1.73158
SDSH_Holetta_2015	1212005|F|0-54:T>C-54:T>C	6A	3750309	0.178771	0.0702247	178	0.996096	2.94753
SDSH_Holetta_2015	1219067|F|0-44:G>C-44:G>C	5B	690702090	0.178818	0.0561798	178	0.996096	-2.91194
SDSH_Holetta_2015	2262270|F|0-64:C>A-64:C>A	3B	59645976	0.179143	0.176966	178	0.996096	1.82082
SDSH_Holetta_2015	2268359|F|0-39:C>G-39:C>G	6A	599245649	0.17952	0.441011	178	0.996096	-1.58006
SDSH_Holetta_2015	1089997|F|0-66:A>G-66:A>G	2B	134997787	0.179755	0.373596	178	0.996096	1.71774
SDSH_Holetta_2015	979743|F|0-67:C>A-67:C>A	1A	589872805	0.179882	0.117978	178	0.996096	1.95892
SDSH_Holetta_2015	1142848|F|0-37:T>C-37:T>C	7B	36990987	0.179892	0.297753	178	0.996096	1.85235
SDSH_Holetta_2015	1090904|F|0-66:A>C-66:A>C	6B	51749638	0.17995	0.0449438	178	0.996096	3.34496
SDSH_Holetta_2015	1105748|F|0-62:C>G-62:C>G	2A	70983353	0.180205	0.438202	178	0.996096	1.76617
SDSH_Holetta_2015	7350218|F|0-32:A>C-32:A>C	6A	49768532	0.18021	0.41573	178	0.996096	-1.59496
SDSH_Holetta_2015	3957258|F|0-12:T>C-12:T>C	0	0	0.180396	0.115169	178	0.996096	-2.23631
SDSH_Holetta_2015	3957764|F|0-18:T>A-18:T>A	0	0	0.180416	0.401685	178	0.996096	-1.50435
SDSH_Holetta_2015	1127856|F|0-50:A>G-50:A>G	3B	243250762	0.180529	0.182584	178	0.996096	1.81349
SDSH_Holetta_2015	1018311|F|0-43:T>C-43:T>C	7A	577491914	0.180629	0.101124	178	0.996096	2.25893
SDSH_Holetta_2015	1083545|F|0-23:G>A-23:G>A	5B	429897205	0.180658	0.272472	178	0.996096	1.63737
SDSH_Holetta_2015	1161493|F|0-7:C>G-7:C>G	5B	531590025	0.180835	0.103933	178	0.996096	-2.32529
SDSH_Holetta_2015	980036|F|0-41:C>A-41:C>A	2D	174331622	0.181158	0.0561798	178	0.996096	-2.71272
SDSH_Holetta_2015	2251437|F|0-36:C>T-36:C>T	7A	449335770	0.181213	0.303371	178	0.996096	1.89072
SDSH_Holetta_2015	3956119|F|0-29:T>A-29:T>A	1B	587501291	0.181417	0.317416	178	0.996096	-1.69533
SDSH_Holetta_2015	994282|F|0-29:A>G-29:A>G	7A	628520173	0.181657	0.328652	178	0.996096	1.63346
SDSH_Holetta_2015	1016586|F|0-55:T>A-55:T>A	7B	40953419	0.181773	0.117978	178	0.996096	-2.34829
SDSH_Holetta_2015	4910157|F|0-22:C>T-22:C>T	6A	84067186	0.181799	0.480337	178	0.996096	-1.61976
SDSH_Holetta_2015	1211695|F|0-6:C>T-6:C>T	3A	709780393	0.181837	0.154494	178	0.996096	-1.85223
SDSH_Holetta_2015	1162330|F|0-63:C>T-63:C>T	1B	505061911	0.181991	0.199438	178	0.996096	-1.71368
SDSH_Holetta_2015	3028796|F|0-29:T>C-29:T>C	6A	601032358	0.182043	0.0533708	178	0.996096	-3.33765
SDSH_Holetta_2015	1078865|F|0-14:T>G-14:T>G	2A	13438538	0.182139	0.463483	178	0.996096	1.63644
SDSH_Holetta_2015	1090158|F|0-51:T>G-51:T>G	7B	12716375	0.182279	0.30618	178	0.996096	-1.69215
SDSH_Holetta_2015	1065681|F|0-17:C>T-17:C>T	4A	623968684	0.182425	0.11236	178	0.996096	2.59589
SDSH_Holetta_2015	1218172|F|0-15:T>C-15:T>C	5A	680073474	0.18254	0.356742	178	0.996096	-1.68805
SDSH_Holetta_2015	1070090|F|0-38:C>T-38:C>T	7B	630606607	0.182639	0.255618	178	0.996096	1.78103
SDSH_Holetta_2015	3533372|F|0-40:A>G-40:A>G	3B	18992710	0.182831	0.235955	178	0.996096	1.54661
SDSH_Holetta_2015	2241863|F|0-27:A>G-27:A>G	3D	551386466	0.183067	0.0337079	178	0.996096	4.80047
SDSH_Holetta_2015	3946892|F|0-14:G>C-14:G>C	0	0	0.183253	0.227528	178	0.996096	1.85675
SDSH_Holetta_2015	4910393|F|0-20:G>A-20:G>A	0	0	0.183263	0.264045	178	0.996096	2.12255
SDSH_Holetta_2015	1074129|F|0-23:T>C-23:T>C	2B	11416837	0.183314	0.0477528	178	0.996096	-3.08304
SDSH_Holetta_2015	2325438|F|0-27:A>G-27:A>G	2B	122267367	0.183399	0.0449438	178	0.996096	4.7069
SDSH_Holetta_2015	4539511|F|0-8:A>G-8:A>G	1A	577538229	0.18344	0.132022	178	0.996096	-2.0147
SDSH_Holetta_2015	1204907|F|0-12:C>T-12:C>T	6A	595918103	0.183598	0.323034	178	0.996096	1.80307
SDSH_Holetta_2015	1042424|F|0-57:T>C-57:T>C	1D	437449427	0.183616	0.106742	178	0.996096	-2.6596
SDSH_Holetta_2015	2258159|F|0-25:T>A-25:T>A	6B	150666328	0.18374	0.292135	178	0.996096	-1.74399
SDSH_Holetta_2015	1080413|F|0-12:C>T-12:C>T	0	0	0.183835	0.0730337	178	0.996096	-2.92206
SDSH_Holetta_2015	1273302|F|0-18:C>A-18:C>A	0	0	0.183839	0.0449438	178	0.996096	3.36808
SDSH_Holetta_2015	2301379|F|0-64:C>G-64:C>G	7B	82700031	0.184034	0.162921	178	0.996096	-2.04093
SDSH_Holetta_2015	1864498|F|0-33:T>C-33:T>C	1D	46644205	0.184226	0.0983146	178	0.996096	2.27652
SDSH_Holetta_2015	4989030|F|0-6:A>C-6:A>C	1A	441842133	0.184283	0.123596	178	0.996096	2.19658
SDSH_Holetta_2015	1209708|F|0-39:C>T-39:C>T	1B	604837044	0.184419	0.13764	178	0.996096	2.11402
SDSH_Holetta_2015	1694734|F|0-34:G>A-34:G>A	2D	589523538	0.18466	0.0477528	178	0.996096	5.75188
SDSH_Holetta_2015	989669|F|0-31:C>T-31:C>T	2A	28784582	0.184697	0.404494	178	0.996096	1.42104
SDSH_Holetta_2015	4910949|F|0-25:A>G-25:A>G	5A	415193702	0.18472	0.441011	178	0.996096	1.49054
SDSH_Holetta_2015	1091390|F|0-20:G>A-20:G>A	1B	659659997	0.18472	0.0842697	178	0.996096	-2.28022
SDSH_Holetta_2015	3034420|F|0-20:A>G-20:A>G	1B	336353718	0.184862	0.0870787	178	0.996096	2.44673
SDSH_Holetta_2015	1268498|F|0-6:T>C-6:T>C	1B	646476073	0.184916	0.0505618	178	0.996096	-3.04521
SDSH_Holetta_2015	3030194|F|0-13:A>G-13:A>G	3D	614023013	0.185004	0.0646067	178	0.996096	-3.03118
SDSH_Holetta_2015	1221660|F|0-37:A>G-37:A>G	0	82177106	0.185139	0.109551	178	0.996096	2.19193
SDSH_Holetta_2015	3959976|F|0-10:T>C-10:T>C	0	0	0.185145	0.365169	178	0.996096	-1.74167
SDSH_Holetta_2015	984477|F|0-22:C>A-22:C>A	0	0	0.185168	0.191011	178	0.996096	1.59328
SDSH_Holetta_2015	1056781|F|0-8:C>A-8:C>A	3B	623157994	0.18538	0.0617978	178	0.996096	-3.41167
SDSH_Holetta_2015	1099296|F|0-6:A>T-6:A>T	6B	429704139	0.185391	0.0533708	178	0.996096	3.2634
SDSH_Holetta_2015	5324465|F|0-30:G>C-30:G>C	0	0	0.185702	0.151685	178	0.996096	-2.24881
SDSH_Holetta_2015	1204918|F|0-25:T>C-25:T>C	5A	441486802	0.185834	0.13764	178	0.996096	-2.06493
SDSH_Holetta_2015	1231806|F|0-13:G>C-13:G>C	6A	609480481	0.186145	0.117978	178	0.996096	2.10211
SDSH_Holetta_2015	4412174|F|0-10:T>C-10:T>C	3A	21799560	0.186168	0.379213	178	0.996096	1.53654
SDSH_Holetta_2015	3026365|F|0-18:A>G-18:A>G	0	0	0.186232	0.11236	178	0.996096	2.45369
SDSH_Holetta_2015	1103392|F|0-50:A>G-50:A>G	2A	718163255	0.186508	0.0477528	178	0.996096	4.4746
SDSH_Holetta_2015	1009915|F|0-65:C>G-65:C>G	0	46253636	0.186601	0.0393258	178	0.996096	4.0254
SDSH_Holetta_2015	995705|F|0-63:C>T-63:C>T	7A	49486719	0.186607	0.353933	178	0.996096	1.48665
SDSH_Holetta_2015	1038214|F|0-52:G>A-52:G>A	6A	599622814	0.187017	0.424157	178	0.996096	-1.52116
SDSH_Holetta_2015	1104419|F|0-17:C>T-17:C>T	2A	596001841	0.187159	0.0617978	178	0.996096	-3.77447
SDSH_Holetta_2015	2278777|F|0-22:A>G-22:A>G	7B	191684648	0.187325	0.0393258	178	0.996096	3.49401
SDSH_Holetta_2015	3029921|F|0-22:A>G-22:A>G	1A	60575326	0.187329	0.0477528	178	0.996096	3.24783
SDSH_Holetta_2015	990824|F|0-37:C>A-37:C>A	7A	68211926	0.187355	0.182584	178	0.996096	-1.86529
SDSH_Holetta_2015	1120924|F|0-52:G>A-52:G>A	7B	646606610	0.18747	0.297753	178	0.996096	1.61435
SDSH_Holetta_2015	1329523|F|0-25:A>T-25:A>T	4A	584408733	0.187538	0.261236	178	0.996096	1.86818
SDSH_Holetta_2015	2280416|F|0-6:T>C-6:T>C	7A	690377106	0.187616	0.0393258	178	0.996096	4.84216
SDSH_Holetta_2015	100631710|F|0-19:A>G-19:A>G	3A	627865071	0.188225	0.0393258	178	0.996096	-4.62713
SDSH_Holetta_2015	1280297|F|0-26:C>A-26:C>A	7A	698677701	0.18841	0.0730337	178	0.996096	3.22782
SDSH_Holetta_2015	1233894|F|0-27:C>A-27:C>A	0	96300158	0.188432	0.0589888	178	0.996096	3.29962
SDSH_Holetta_2015	1070486|F|0-10:A>G-10:A>G	1B	646450872	0.188844	0.0505618	178	0.996096	-3.07646
SDSH_Holetta_2015	1074862|F|0-65:C>A-65:C>A	6D	10683749	0.18892	0.168539	178	0.996096	-2.08806
SDSH_Holetta_2015	4989147|F|0-33:A>G-33:A>G	3B	25416478	0.189002	0.455056	178	0.996096	1.54795
SDSH_Holetta_2015	1280642|F|0-41:G>A-41:G>A	3A	509564298	0.18927	0.0449438	178	0.996096	-3.05272
SDSH_Holetta_2015	1053840|F|0-38:T>C-38:T>C	3A	532468640	0.189287	0.185393	178	0.996096	-1.77072
SDSH_Holetta_2015	986959|F|0-25:T>C-25:T>C	7A	148415833	0.189368	0.0926966	178	0.996096	-2.67142
SDSH_Holetta_2015	5359855|F|0-13:G>T-13:G>T	0	0	0.1894	0.0561798	178	0.996096	3.66932
SDSH_Holetta_2015	1244315|F|0-62:C>T-62:C>T	1D	21641587	0.189456	0.0533708	178	0.996096	2.85006
SDSH_Holetta_2015	992248|F|0-39:T>C-39:T>C	5B	208728682	0.189499	0.123596	178	0.996096	2.03177
SDSH_Holetta_2015	1020705|F|0-34:C>T-34:C>T	3A	730382107	0.189905	0.0477528	178	0.996096	-4.84753
SDSH_Holetta_2015	1098802|F|0-13:T>G-13:T>G	4A	708083352	0.190003	0.429775	178	0.996096	-1.46386
SDSH_Holetta_2015	3064831|F|0-56:A>C-56:A>C	3B	130186332	0.190072	0.308989	178	0.996096	1.46665
SDSH_Holetta_2015	1284180|F|0-31:G>C-31:G>C	3B	172704179	0.190302	0.199438	178	0.996096	1.76549
SDSH_Holetta_2015	1016261|F|0-62:G>A-62:G>A	2D	563787294	0.190349	0.216292	178	0.996096	2.38969
SDSH_Holetta_2015	9766407|F|0-34:T>G-34:T>G	2B	748982898	0.19041	0.297753	178	0.996096	1.66478
SDSH_Holetta_2015	1093901|F|0-44:G>T-44:G>T	1D	293607657	0.19062	0.0646067	178	0.996096	4.02042
SDSH_Holetta_2015	5412090|F|0-12:T>C-12:T>C	0	0	0.190689	0.308989	178	0.996096	1.6047
SDSH_Holetta_2015	3064584|F|0-45:T>C-45:T>C	7A	41468627	0.190739	0.202247	178	0.996096	1.77414
SDSH_Holetta_2015	1020028|F|0-46:G>C-46:G>C	2A	761282537	0.190842	0.0674157	178	0.996096	2.95322
SDSH_Holetta_2015	1068148|F|0-23:G>C-23:G>C	0	0	0.190915	0.0561798	178	0.996096	2.79439
SDSH_Holetta_2015	1201176|F|0-27:G>A-27:G>A	2A	102051868	0.191008	0.463483	178	0.996096	1.61577
SDSH_Holetta_2015	1071077|F|0-18:G>A-18:G>A	1B	592853021	0.191064	0.0561798	178	0.996096	-2.78784
SDSH_Holetta_2015	1307137|F|0-58:T>A-58:T>A	5B	391758397	0.191107	0.207865	178	0.996096	-1.61956
SDSH_Holetta_2015	1079791|F|0-41:G>A-41:G>A	7A	448594215	0.191281	0.303371	178	0.996096	1.8954
SDSH_Holetta_2015	1165350|F|0-26:G>C-26:G>C	0	0	0.191346	0.16573	178	0.996096	1.66443
SDSH_Holetta_2015	4909406|F|0-17:G>C-17:G>C	1B	33009312	0.191507	0.0702247	178	0.996096	3.06017
SDSH_Holetta_2015	19483833|F|0-31:T>G-31:T>G	3D	37373443	0.191523	0.0421348	178	0.996096	-3.88126
SDSH_Holetta_2015	2258325|F|0-14:G>A-14:G>A	5A	475599859	0.191545	0.300562	178	0.996096	2.0169
SDSH_Holetta_2015	1696559|F|0-49:C>A-49:C>A	7A	144168963	0.191579	0.120787	178	0.996096	-2.15766
SDSH_Holetta_2015	5578715|F|0-11:C>T-11:C>T	0	0	0.191733	0.126404	178	0.996096	2.3983
SDSH_Holetta_2015	999647|F|0-25:T>C-25:T>C	7D	591284678	0.191947	0.0533708	178	0.996096	-3.122
SDSH_Holetta_2015	3064849|F|0-37:G>A-37:G>A	7B	37846430	0.191965	0.213483	178	0.996096	1.94959
SDSH_Holetta_2015	1240574|F|0-16:C>T-16:C>T	0	263837344	0.192005	0.227528	178	0.996096	-1.64893
SDSH_Holetta_2015	2264790|F|0-19:G>A-19:G>A	6A	63109056	0.192124	0.0449438	178	0.996096	3.2796
SDSH_Holetta_2015	5325166|F|0-14:G>A-14:G>A	3B	737667588	0.192206	0.0308989	178	0.996096	-4.0976
SDSH_Holetta_2015	982036|F|0-43:A>C-43:A>C	6A	604539151	0.192365	0.460674	178	0.996096	-1.71126
SDSH_Holetta_2015	2258782|F|0-59:T>A-59:T>A	4A	649885889	0.192431	0.196629	178	0.996096	1.63412
SDSH_Holetta_2015	999289|F|0-58:T>C-58:T>C	7A	71144990	0.192707	0.171348	178	0.996096	-1.88046
SDSH_Holetta_2015	3937855|F|0-23:T>G-23:T>G	3D	597096465	0.19281	0.0393258	178	0.996096	-3.31688
SDSH_Holetta_2015	997675|F|0-16:A>G-16:A>G	3B	810415705	0.192845	0.171348	178	0.996096	1.85784
SDSH_Holetta_2015	1216361|F|0-33:C>T-33:C>T	6D	12435844	0.192862	0.0365169	178	0.996096	-3.51604
SDSH_Holetta_2015	3026250|F|0-48:C>T-48:C>T	1A	520420723	0.19307	0.0955056	178	0.996096	-2.38451
SDSH_Holetta_2015	2279707|F|0-54:T>G-54:T>G	3B	621935530	0.1934	0.115169	178	0.996096	-2.3084
SDSH_Holetta_2015	3222192|F|0-37:T>C-37:T>C	6A	600913158	0.193606	0.0477528	178	0.996096	-3.3202
SDSH_Holetta_2015	4988954|F|0-40:T>G-40:T>G	4B	610244192	0.19399	0.435393	178	0.996096	1.8611
SDSH_Holetta_2015	2252592|F|0-41:C>T-41:C>T	3D	66247370	0.193999	0.351124	178	0.996096	1.51834
SDSH_Holetta_2015	3945638|F|0-26:C>G-26:C>G	6D	456829572	0.194264	0.134831	178	0.996096	-1.9293
SDSH_Holetta_2015	1023836|F|0-42:T>C-42:T>C	6B	460540816	0.194583	0.41573	178	0.996096	-1.49986
SDSH_Holetta_2015	981564|F|0-54:T>A-54:T>A	5D	566056916	0.194651	0.0758427	178	0.996096	3.12649
SDSH_Holetta_2015	994240|F|0-43:G>A-43:G>A	6A	616029620	0.195052	0.384831	178	0.996096	2.00305
SDSH_Holetta_2015	1082841|F|0-62:A>C-62:A>C	3A	627917165	0.195092	0.0393258	178	0.996096	-3.31199
SDSH_Holetta_2015	1127110|F|0-20:C>T-20:C>T	3B	747622261	0.195568	0.404494	178	0.996096	-1.54665
SDSH_Holetta_2015	1112337|F|0-36:G>A-36:G>A	3D	585008189	0.195704	0.0477528	178	0.996096	-3.58942
SDSH_Holetta_2015	1097596|F|0-31:T>A-31:T>A	3B	823913888	0.196152	0.0393258	178	0.996096	3.52501
SDSH_Holetta_2015	1054004|F|0-25:G>A-25:G>A	5B	94270149	0.196291	0.0617978	178	0.996096	-3.335
SDSH_Holetta_2015	100379179|F|0-56:C>T-56:C>T	7A	704484878	0.196378	0.0926966	178	0.996096	2.23286
SDSH_Holetta_2015	4398100|F|0-21:A>G-21:A>G	0	0	0.196449	0.157303	178	0.996096	1.68531
SDSH_Holetta_2015	986149|F|0-27:T>C-27:T>C	7D	24928474	0.196558	0.0561798	178	0.996096	-3.80568
SDSH_Holetta_2015	1021498|F|0-8:C>T-8:C>T	2D	83823849	0.196681	0.154494	178	0.996096	2.48549
SDSH_Holetta_2015	987889|F|0-64:G>A-64:G>A	3B	719818144	0.196686	0.0730337	178	0.996096	-3.23808
SDSH_Holetta_2015	3955857|F|0-45:C>T-45:C>T	6B	680898261	0.196965	0.0730337	178	0.996096	2.43386
SDSH_Holetta_2015	1025958|F|0-22:A>G-22:A>G	2B	73990357	0.197112	0.421348	178	0.996096	1.48732
SDSH_Holetta_2015	1009223|F|0-37:A>C-37:A>C	7D	35596848	0.197185	0.0308989	178	0.996096	4.56741
SDSH_Holetta_2015	4412048|F|0-52:A>C-52:A>C	7B	523105332	0.197236	0.0505618	178	0.996096	-2.99994
SDSH_Holetta_2015	1168751|F|0-46:A>G-46:A>G	7D	449677848	0.197791	0.379213	178	0.996096	-1.53071
SDSH_Holetta_2015	10983750|F|0-21:A>G-21:A>G	0	0	0.197814	0.0786517	178	0.996096	-2.65442
SDSH_Holetta_2015	1093181|F|0-18:C>A-18:C>A	4B	20319587	0.197917	0.266854	178	0.996096	1.84388
SDSH_Holetta_2015	1862670|F|0-46:G>T-46:G>T	2B	38132859	0.198146	0.202247	178	0.996096	-1.9653
SDSH_Holetta_2015	993862|F|0-19:G>T-19:G>T	3B	47451050	0.198474	0.432584	178	0.996096	1.3888
SDSH_Holetta_2015	2277028|F|0-16:G>A-16:G>A	1B	10974878	0.198894	0.252809	178	0.996096	-1.57791
SDSH_Holetta_2015	989881|F|0-49:T>A-49:T>A	0	38671453	0.199035	0.466292	178	0.996096	1.45571
SDSH_Holetta_2015	1119825|F|0-16:A>G-16:A>G	2A	187305530	0.199191	0.0758427	178	0.996096	3.26398
SDSH_Holetta_2015	1129298|F|0-44:C>T-44:C>T	1B	420864193	0.199261	0.0814607	178	0.996096	2.63262
SDSH_Holetta_2015	1090554|F|0-36:C>A-36:C>A	2B	766527144	0.199927	0.160112	178	0.996096	2.18766
SDSH_Holetta_2015	1008243|F|0-31:C>A-31:C>A	1A	238211066	0.199973	0.0393258	178	0.996096	-4.99906
SDSH_Holetta_2015	1020241|F|0-28:A>G-28:A>G	2B	1510819	0.200301	0.325843	178	0.996096	-1.40799
SDSH_Holetta_2015	1117899|F|0-67:A>G-67:A>G	7A	603132571	0.200546	0.120787	178	0.996096	2.16497
SDSH_Holetta_2015	4542053|F|0-7:A>G-7:A>G	0	0	0.200759	0.289326	178	0.996096	-1.66344
SDSH_Holetta_2015	1070043|F|0-14:A>G-14:A>G	2B	778017329	0.200769	0.0449438	178	0.996096	3.70466
SDSH_Holetta_2015	3023396|F|0-21:C>G-21:C>G	6A	2263466	0.200838	0.129213	178	0.996096	2.01498
SDSH_Holetta_2015	3939551|F|0-15:C>G-15:C>G	0	0	0.200995	0.101124	178	0.996096	-2.97053
SDSH_Holetta_2015	3947441|F|0-8:A>C-8:A>C	0	0	0.201066	0.0505618	178	0.996096	3.30267
SDSH_Holetta_2015	1205825|F|0-50:T>A-50:T>A	5B	643459430	0.201076	0.0983146	178	0.996096	2.20009
SDSH_Holetta_2015	1133869|F|0-9:T>C-9:T>C	1B	416775773	0.201198	0.0758427	178	0.996096	2.6042
SDSH_Holetta_2015	3028740|F|0-24:T>C-24:T>C	0	0	0.201203	0.179775	178	0.996096	2.26387
SDSH_Holetta_2015	3027047|F|0-12:T>C-12:T>C	0	0	0.201221	0.300562	178	0.996096	-1.54175
SDSH_Holetta_2015	1217807|F|0-40:C>A-40:C>A	7B	106140066	0.201319	0.11236	178	0.996096	2.17289
SDSH_Holetta_2015	1696485|F|0-8:G>C-8:G>C	1A	10132748	0.201355	0.202247	178	0.996096	-1.67219
SDSH_Holetta_2015	5366907|F|0-5:C>G-5:C>G	0	0	0.201363	0.0421348	178	0.996096	-3.29905
SDSH_Holetta_2015	3949235|F|0-51:A>G-51:A>G	3B	542732072	0.201447	0.162921	178	0.996096	-1.81738
SDSH_Holetta_2015	1019639|F|0-61:G>A-61:G>A	1B	58553605	0.201505	0.0758427	178	0.996096	2.80145
SDSH_Holetta_2015	1164315|F|0-27:C>T-27:C>T	2D	35531494	0.201911	0.0449438	178	0.996096	3.15954
SDSH_Holetta_2015	991748|F|0-28:C>A-28:C>A	1B	151070627	0.202077	0.0365169	178	0.996096	-3.97404
SDSH_Holetta_2015	4992467|F|0-21:G>T-21:G>T	5A	575237635	0.202218	0.365169	178	0.996096	-1.54561
SDSH_Holetta_2015	5324890|F|0-7:G>T-7:G>T	0	0	0.202485	0.0365169	178	0.996096	3.42742
SDSH_Holetta_2015	5970367|F|0-44:C>G-44:C>G	1D	431704136	0.202599	0.0870787	178	0.996096	2.4193
SDSH_Holetta_2015	4404923|F|0-14:T>G-14:T>G	0	0	0.202611	0.13764	178	0.996096	1.9088
SDSH_Holetta_2015	1019020|F|0-16:A>G-16:A>G	7A	90450288	0.202643	0.0814607	178	0.996096	2.78377
SDSH_Holetta_2015	1095723|F|0-50:A>C-50:A>C	0	0	0.202838	0.191011	178	0.996096	-1.64616
SDSH_Holetta_2015	994318|F|0-30:C>T-30:C>T	0	322853924	0.202855	0.0449438	178	0.996096	3.15603
SDSH_Holetta_2015	1099834|F|0-39:T>A-39:T>A	3D	512380082	0.203084	0.0646067	178	0.996096	-3.03705
SDSH_Holetta_2015	1219059|F|0-66:T>C-66:T>C	7B	702176662	0.203165	0.0561798	178	0.996096	2.76527
SDSH_Holetta_2015	3064880|F|0-36:C>T-36:C>T	1A	474702375	0.20319	0.0646067	178	0.996096	2.6019
SDSH_Holetta_2015	1094714|F|0-41:A>G-41:A>G	5B	528222137	0.203218	0.283708	178	0.996096	-2.01178
SDSH_Holetta_2015	3960140|F|0-32:T>C-32:T>C	0	0	0.203544	0.286517	178	0.996096	1.86342
SDSH_Holetta_2015	1205781|F|0-19:T>C-19:T>C	5A	559748586	0.203581	0.188202	178	0.996096	1.8408
SDSH_Holetta_2015	3064381|F|0-17:T>C-17:T>C	2A	709730810	0.203731	0.13764	178	0.996096	-2.14494
SDSH_Holetta_2015	1091277|F|0-11:G>C-11:G>C	3A	534535521	0.203828	0.0702247	178	0.996096	-2.36247
SDSH_Holetta_2015	994673|F|0-35:G>C-35:G>C	2A	532867475	0.203976	0.0393258	178	0.996096	-3.05333
SDSH_Holetta_2015	1073875|F|0-28:G>A-28:G>A	7A	3542292	0.204218	0.407303	178	0.996096	-1.48967
SDSH_Holetta_2015	1090951|F|0-41:G>A-41:G>A	2B	769262952	0.204344	0.168539	178	0.996096	-1.73507
SDSH_Holetta_2015	987254|F|0-6:G>C-6:G>C	6B	96547784	0.20463	0.0702247	178	0.996096	-2.80332
SDSH_Holetta_2015	4261343|F|0-36:G>A-36:G>A	7B	597151997	0.204755	0.0730337	178	0.996096	3.41198
SDSH_Holetta_2015	1243402|F|0-26:C>T-26:C>T	5B	277806346	0.205067	0.126404	178	0.996096	1.97076
SDSH_Holetta_2015	3956491|F|0-25:G>C-25:G>C	1A	284905645	0.205082	0.0449438	178	0.996096	3.61783
SDSH_Holetta_2015	2256563|F|0-37:C>T-37:C>T	3A	729897788	0.205277	0.331461	178	0.996096	-1.58468
SDSH_Holetta_2015	2265301|F|0-23:T>C-23:T>C	3A	623298760	0.205328	0.140449	178	0.996096	2.00892
SDSH_Holetta_2015	1228099|F|0-46:C>T-46:C>T	7B	53645181	0.205444	0.143258	178	0.996096	-1.98287
SDSH_Holetta_2015	1102020|F|0-37:G>A-37:G>A	3D	593663750	0.205701	0.0477528	178	0.996096	4.22815
SDSH_Holetta_2015	1220556|F|0-51:C>T-51:C>T	3A	703907526	0.205712	0.0393258	178	0.996096	3.19965
SDSH_Holetta_2015	1089235|F|0-42:G>A-42:G>A	7A	638524854	0.205875	0.373596	178	0.996096	-1.54687
SDSH_Holetta_2015	1124509|F|0-33:C>T-33:C>T	1A	508202167	0.20602	0.356742	178	0.996096	-1.56819
SDSH_Holetta_2015	1864628|F|0-23:C>G-23:C>G	1A	580452752	0.2063	0.365169	178	0.996096	-1.43894
SDSH_Holetta_2015	1081264|F|0-20:C>A-20:C>A	0	38671387	0.20644	0.435393	178	0.996096	1.41524
SDSH_Holetta_2015	993975|F|0-68:A>C-68:A>C	6A	7223948	0.206527	0.449438	178	0.996096	-1.46699
SDSH_Holetta_2015	1070112|F|0-31:C>T-31:C>T	2B	709782072	0.20657	0.0589888	178	0.996096	-3.98222
SDSH_Holetta_2015	990916|F|0-11:C>G-11:C>G	1A	516079833	0.206599	0.441011	178	0.996096	-1.45259
SDSH_Holetta_2015	1098230|F|0-58:G>A-58:G>A	1A	570134003	0.206609	0.418539	178	0.996096	-1.56947
SDSH_Holetta_2015	1713611|F|0-58:G>A-58:G>A	6A	60167688	0.206824	0.0730337	178	0.996096	2.38703
SDSH_Holetta_2015	5340433|F|0-37:T>C-37:T>C	5A	441478599	0.206826	0.373596	178	0.996096	-1.59523
SDSH_Holetta_2015	1026973|F|0-64:C>G-64:C>G	6A	609479338	0.206922	0.157303	178	0.996096	1.83673
SDSH_Holetta_2015	1252314|F|0-30:G>A-30:G>A	1B	487657055	0.207001	0.272472	178	0.996096	-1.59211
SDSH_Holetta_2015	982854|F|0-31:C>T-31:C>T	2A	77942011	0.207023	0.373596	178	0.996096	1.65668
SDSH_Holetta_2015	1187752|F|0-59:A>T-59:A>T	2A	564983338	0.207034	0.106742	178	0.996096	2.27381
SDSH_Holetta_2015	3938793|F|0-20:C>T-20:C>T	0	0	0.207176	0.314607	178	0.996096	-1.56975
SDSH_Holetta_2015	2249255|F|0-57:A>C-57:A>C	2D	2593141	0.207199	0.424157	178	0.996096	-1.7549
SDSH_Holetta_2015	5324305|F|0-47:G>A-47:G>A	1B	545163522	0.207546	0.0393258	178	0.996096	-3.44284
SDSH_Holetta_2015	1108688|F|0-18:G>C-18:G>C	0	0	0.207894	0.292135	178	0.996096	1.54167
SDSH_Holetta_2015	4262242|F|0-12:T>C-12:T>C	3B	752301746	0.208234	0.331461	178	0.996096	-1.4498
SDSH_Holetta_2015	1068887|F|0-8:A>T-8:A>T	3D	26229906	0.208327	0.0393258	178	0.996096	-3.27247
SDSH_Holetta_2015	997476|F|0-42:G>T-42:G>T	2B	147408667	0.20855	0.0477528	178	0.996096	3.0035
SDSH_Holetta_2015	4991969|F|0-16:T>C-16:T>C	6B	476032032	0.208733	0.0758427	178	0.996096	-2.40993
SDSH_Holetta_2015	1377054|F|0-43:C>G-43:C>G	2D	545245010	0.209282	0.0870787	178	0.996096	-2.23073
SDSH_Holetta_2015	1142612|F|0-60:C>A-60:C>A	2B	476719449	0.209283	0.0898876	178	0.996096	-2.27589
SDSH_Holetta_2015	5050437|F|0-31:C>T-31:C>T	5B	530710370	0.209418	0.283708	178	0.996096	-1.83768
SDSH_Holetta_2015	4910869|F|0-15:A>T-15:A>T	7B	54788582	0.209593	0.188202	178	0.996096	1.7191
SDSH_Holetta_2015	1228919|F|0-16:A>T-16:A>T	2B	729766661	0.209765	0.188202	178	0.996096	2.08502
SDSH_Holetta_2015	1035093|F|0-53:G>A-53:G>A	3A	470831880	0.209816	0.0308989	178	0.996096	4.24301
SDSH_Holetta_2015	1041871|F|0-48:C>T-48:C>T	2B	1329109	0.209862	0.0674157	178	0.996096	-2.74506
SDSH_Holetta_2015	1082965|F|0-11:G>T-11:G>T	2B	161719106	0.20991	0.323034	178	0.996096	2.68827
SDSH_Holetta_2015	2254638|F|0-46:C>A-46:C>A	3B	796008896	0.209968	0.0842697	178	0.996096	2.28055
SDSH_Holetta_2015	1073606|F|0-22:T>C-22:T>C	2B	772063440	0.210183	0.0477528	178	0.996096	3.01813
SDSH_Holetta_2015	996835|F|0-6:T>C-6:T>C	5B	698048748	0.210251	0.384831	178	0.996096	-1.48825
SDSH_Holetta_2015	1109315|F|0-64:T>C-64:T>C	0	0	0.210323	0.390449	178	0.996096	1.54305
SDSH_Holetta_2015	3023415|F|0-29:C>T-29:C>T	2A	47826068	0.210461	0.115169	178	0.996096	2.18788
SDSH_Holetta_2015	3946531|F|0-13:C>G-13:C>G	0	0	0.210632	0.0589888	178	0.996096	-3.2333
SDSH_Holetta_2015	1082745|F|0-33:A>G-33:A>G	6A	7327060	0.210779	0.460674	178	0.996096	1.54327
SDSH_Holetta_2015	1213915|F|0-12:A>C-12:A>C	7B	642273695	0.211145	0.36236	178	0.996096	-1.48526
SDSH_Holetta_2015	1126902|F|0-6:T>C-6:T>C	3B	723992285	0.211181	0.109551	178	0.996096	-2.25736
SDSH_Holetta_2015	3064475|F|0-8:G>A-8:G>A	4B	669910281	0.21174	0.0477528	178	0.996096	-2.80157
SDSH_Holetta_2015	1218776|F|0-51:C>T-51:C>T	7A	175866745	0.211818	0.0561798	178	0.996096	3.19772
SDSH_Holetta_2015	2277885|F|0-8:T>C-8:T>C	5B	657437087	0.211912	0.0842697	178	0.996096	-2.32038
SDSH_Holetta_2015	5970341|F|0-19:A>G-19:A>G	6B	12731270	0.212144	0.0589888	178	0.996096	3.25568
SDSH_Holetta_2015	1049781|F|0-16:C>T-16:C>T	2D	647626248	0.212228	0.101124	178	0.996096	2.31703
SDSH_Holetta_2015	1008410|F|0-30:G>T-30:G>T	1B	657283562	0.212346	0.0730337	178	0.996096	-2.27811
SDSH_Holetta_2015	2278980|F|0-57:A>G-57:A>G	4A	717628906	0.212702	0.174157	178	0.996096	1.86429
SDSH_Holetta_2015	3025929|F|0-27:A>G-27:A>G	5D	536342985	0.212741	0.0617978	178	0.996096	-3.63542
SDSH_Holetta_2015	2247123|F|0-28:A>G-28:A>G	3B	684390179	0.212859	0.0926966	178	0.996096	-2.54575
SDSH_Holetta_2015	1097630|F|0-16:C>G-16:C>G	2B	689777442	0.212921	0.474719	178	0.996096	-1.44493
SDSH_Holetta_2015	1054627|F|0-10:T>C-10:T>C	5A	55341971	0.213051	0.11236	178	0.996096	-2.08986
SDSH_Holetta_2015	1103391|F|0-19:A>T-19:A>T	7D	73368633	0.213407	0.132022	178	0.996096	2.03833
SDSH_Holetta_2015	1087473|F|0-33:T>C-33:T>C	7A	538313651	0.213418	0.176966	178	0.996096	-1.73245
SDSH_Holetta_2015	5324626|F|0-50:C>T-50:C>T	7D	593638420	0.213542	0.0393258	178	0.996096	3.91933
SDSH_Holetta_2015	1395281|F|0-38:A>G-38:A>G	2A	738204145	0.213572	0.103933	178	0.996096	2.07724
SDSH_Holetta_2015	2257090|F|0-53:A>G-53:A>G	2B	182512821	0.213641	0.474719	178	0.996096	1.4159
SDSH_Holetta_2015	3064691|F|0-15:A>T-15:A>T	0	235956432	0.213897	0.438202	178	0.996096	-1.47699
SDSH_Holetta_2015	4910027|F|0-36:G>C-36:G>C	1B	632863799	0.213977	0.384831	178	0.996096	-1.45261
SDSH_Holetta_2015	982253|F|0-14:G>A-14:G>A	7A	699092314	0.214024	0.345506	178	0.996096	-1.53467
SDSH_Holetta_2015	1095115|F|0-59:G>A-59:G>A	2A	768676643	0.214183	0.393258	178	0.996096	-1.70888
SDSH_Holetta_2015	1129545|F|0-10:G>A-10:G>A	5B	47286882	0.214244	0.314607	178	0.996096	1.6686
SDSH_Holetta_2015	12420033|F|0-25:C>T-25:C>T	1B	16216969	0.214571	0.171348	178	0.996096	-2.2159
SDSH_Holetta_2015	4407366|F|0-6:T>C-6:T>C	0	0	0.214815	0.109551	178	0.996096	2.60205
SDSH_Holetta_2015	986581|F|0-7:T>G-7:T>G	2B	174831753	0.214947	0.435393	178	0.996096	1.56433
SDSH_Holetta_2015	989746|F|0-5:T>G-5:T>G	3B	15808845	0.2152	0.370787	178	0.996096	1.49585
SDSH_Holetta_2015	7169197|F|0-19:A>G-19:A>G	4D	502054937	0.21533	0.0533708	178	0.996096	-4.53552
SDSH_Holetta_2015	986620|F|0-31:T>A-31:T>A	5B	326575231	0.215545	0.323034	178	0.996096	1.43895
SDSH_Holetta_2015	1030239|F|0-17:C>T-17:C>T	4A	619375783	0.215752	0.0533708	178	0.996096	3.44942
SDSH_Holetta_2015	1125397|F|0-26:A>G-26:A>G	5B	517571310	0.215877	0.213483	178	0.996096	-2.21127
SDSH_Holetta_2015	3021697|F|0-7:A>C-7:A>C	3D	584997928	0.216088	0.157303	178	0.996096	2.35668
SDSH_Holetta_2015	1186291|F|0-12:C>G-12:C>G	4A	612439308	0.216173	0.353933	178	0.996096	1.5177
SDSH_Holetta_2015	1215475|F|0-35:T>G-35:T>G	2B	510796274	0.216249	0.101124	178	0.996096	-2.04163
SDSH_Holetta_2015	2330197|F|0-20:G>C-20:G>C	3B	781533443	0.216681	0.0955056	178	0.996096	2.29391
SDSH_Holetta_2015	1298706|F|0-34:C>G-34:C>G	3B	578814645	0.216681	0.106742	178	0.996096	-1.91962
SDSH_Holetta_2015	2244530|F|0-34:A>T-34:A>T	1D	375956648	0.216982	0.0393258	178	0.996096	3.88563
SDSH_Holetta_2015	2263768|F|0-40:T>G-40:T>G	6B	10756645	0.21709	0.373596	178	0.996096	-1.52673
SDSH_Holetta_2015	1173915|F|0-11:G>T-11:G>T	2B	91596926	0.217103	0.275281	178	0.996096	-1.6127
SDSH_Holetta_2015	4989860|F|0-41:C>T-41:C>T	4D	328559907	0.217313	0.120787	178	0.996096	2.50605
SDSH_Holetta_2015	985169|F|0-24:T>C-24:T>C	4B	594693866	0.217451	0.432584	178	0.996096	1.71666
SDSH_Holetta_2015	1102826|F|0-7:T>C-7:T>C	5B	697994411	0.217854	0.0505618	178	0.996096	3.79644
SDSH_Holetta_2015	1118319|F|0-54:A>C-54:A>C	6B	679285376	0.218004	0.16573	178	0.996096	1.775
SDSH_Holetta_2015	1087209|F|0-54:T>C-54:T>C	5B	455980608	0.21823	0.345506	178	0.996096	-1.69627
SDSH_Holetta_2015	1229538|F|0-11:C>T-11:C>T	6B	704751911	0.218515	0.120787	178	0.996096	1.91467
SDSH_Holetta_2015	1202862|F|0-20:A>G-20:A>G	7D	154399548	0.218706	0.0786517	178	0.996096	3.16433
SDSH_Holetta_2015	2296614|F|0-50:A>G-50:A>G	5B	63260261	0.218732	0.109551	178	0.996096	2.10258
SDSH_Holetta_2015	4991641|F|0-21:A>T-21:A>T	6A	24030276	0.218746	0.300562	178	0.996096	-1.48248
SDSH_Holetta_2015	1360344|F|0-25:C>T-25:C>T	5B	35298928	0.218777	0.0898876	178	0.996096	2.33435
SDSH_Holetta_2015	1074106|F|0-16:A>C-16:A>C	6A	614388664	0.218788	0.393258	178	0.996096	-1.35261
SDSH_Holetta_2015	2291442|F|0-37:C>T-37:C>T	0	0	0.219026	0.376404	178	0.996096	-1.50849
SDSH_Holetta_2015	3952194|F|0-6:C>G-6:C>G	1D	141899927	0.219097	0.0505618	178	0.996096	3.25251
SDSH_Holetta_2015	1090137|F|0-37:C>A-37:C>A	3B	788195824	0.219164	0.0646067	178	0.996096	2.62761
SDSH_Holetta_2015	3022343|F|0-16:C>G-16:C>G	6A	609149744	0.219218	0.115169	178	0.996096	-1.89181
SDSH_Holetta_2015	1696345|F|0-16:A>T-16:A>T	1D	423927982	0.219267	0.0421348	178	0.996096	3.75816
SDSH_Holetta_2015	1279305|F|0-5:T>A-5:T>A	6A	606353524	0.219481	0.0561798	178	0.996096	-2.77859
SDSH_Holetta_2015	3222540|F|0-10:G>A-10:G>A	7A	29482742	0.219487	0.353933	178	0.996096	-1.45098
SDSH_Holetta_2015	6048363|F|0-45:A>G-45:A>G	3B	20554765	0.219577	0.0477528	178	0.996096	-3.44517
SDSH_Holetta_2015	987393|F|0-21:G>A-21:G>A	2B	775455051	0.219606	0.0449438	178	0.996096	3.0135
SDSH_Holetta_2015	988433|F|0-60:T>C-60:T>C	3B	512864029	0.219704	0.106742	178	0.996096	-2.20914
SDSH_Holetta_2015	1115924|F|0-27:G>C-27:G>C	2A	74554125	0.219726	0.33427	178	0.996096	1.54579
SDSH_Holetta_2015	1216028|F|0-25:A>G-25:A>G	6B	616311748	0.219772	0.22191	178	0.996096	-1.62621
SDSH_Holetta_2015	9724050|F|0-29:G>A-29:G>A	3B	780625758	0.219936	0.115169	178	0.996096	1.91021
SDSH_Holetta_2015	1017116|F|0-62:G>T-62:G>T	2B	26497203	0.220005	0.0758427	178	0.996096	2.61887
SDSH_Holetta_2015	3033806|F|0-22:A>C-22:A>C	0	346227510	0.220116	0.0870787	178	0.996096	-2.33885
SDSH_Holetta_2015	1120870|F|0-16:A>C-16:A>C	4B	536895426	0.220337	0.185393	178	0.996096	2.14278
SDSH_Holetta_2015	1202459|F|0-8:G>T-8:G>T	6B	708721041	0.220529	0.120787	178	0.996096	2.34579
SDSH_Holetta_2015	1113740|F|0-37:C>G-37:C>G	5A	219642946	0.220698	0.0898876	178	0.996096	2.57421
SDSH_Holetta_2015	3021687|F|0-19:A>G-19:A>G	3A	88190174	0.220714	0.0365169	178	0.996096	3.81381
SDSH_Holetta_2015	5324801|F|0-46:T>C-46:T>C	4A	143445913	0.220723	0.0477528	178	0.996096	3.6178
SDSH_Holetta_2015	4440398|F|0-8:A>G-8:A>G	7A	54865086	0.220769	0.140449	178	0.996096	1.80087
SDSH_Holetta_2015	1033660|F|0-8:A>C-8:A>C	1D	42486022	0.221156	0.148876	178	0.996096	1.66483
SDSH_Holetta_2015	4911015|F|0-39:T>A-39:T>A	2D	21002472	0.221296	0.140449	178	0.996096	1.78782
SDSH_Holetta_2015	4909544|F|0-44:C>T-44:C>T	4A	609462195	0.221343	0.280899	178	0.996096	1.42552
SDSH_Holetta_2015	1022414|F|0-43:A>G-43:A>G	2B	708346816	0.221356	0.0421348	178	0.996096	4.43137
SDSH_Holetta_2015	989496|F|0-51:G>A-51:G>A	0	358597215	0.221382	0.0393258	178	0.996096	-3.5639
SDSH_Holetta_2015	100565362|F|0-8:G>A-8:G>A	7B	3807745	0.221501	0.0561798	178	0.996096	-2.85189
SDSH_Holetta_2015	1217143|F|0-13:T>C-13:T>C	6B	706972287	0.221808	0.426966	178	0.996096	2.34936
SDSH_Holetta_2015	3937513|F|0-44:A>C-44:A>C	1B	72712433	0.221884	0.0702247	178	0.996096	2.61855
SDSH_Holetta_2015	4406109|F|0-9:T>A-9:T>A	0	0	0.222486	0.393258	178	0.996096	-1.43557
SDSH_Holetta_2015	1163710|F|0-46:C>A-46:C>A	2D	367227248	0.222562	0.0533708	178	0.996096	-3.60549
SDSH_Holetta_2015	5580974|F|0-33:T>C-33:T>C	2A	625787839	0.222725	0.0646067	178	0.996096	2.77813
SDSH_Holetta_2015	1023475|F|0-62:C>G-62:C>G	2B	640340888	0.222746	0.0589888	178	0.996096	-2.85847
SDSH_Holetta_2015	1101137|F|0-19:G>A-19:G>A	4A	118634585	0.222954	0.258427	178	0.996096	-1.60653
SDSH_Holetta_2015	1005662|F|0-61:A>G-61:A>G	2D	593032041	0.223048	0.0814607	178	0.996096	2.78503
SDSH_Holetta_2015	1204659|F|0-58:C>A-58:C>A	2A	737386512	0.223217	0.106742	178	0.996096	1.98513
SDSH_Holetta_2015	1770736|F|0-14:A>G-14:A>G	3B	13808455	0.223753	0.328652	178	0.996096	1.59012
SDSH_Holetta_2015	3384876|F|0-21:G>A-21:G>A	0	0	0.223977	0.129213	178	0.996096	2.75633
SDSH_Holetta_2015	1089532|F|0-30:G>A-30:G>A	1D	43145259	0.224118	0.146067	178	0.996096	1.6549
SDSH_Holetta_2015	1070859|F|0-51:C>T-51:C>T	2A	759149001	0.224393	0.300562	178	0.996096	1.50948
SDSH_Holetta_2015	996630|F|0-33:A>C-33:A>C	1B	526570289	0.224494	0.0702247	178	0.996096	-2.76868
SDSH_Holetta_2015	1077602|F|0-29:G>T-29:G>T	6D	11324959	0.224631	0.0702247	178	0.996096	2.708
SDSH_Holetta_2015	3938624|F|0-32:G>T-32:G>T	6A	609106939	0.224667	0.106742	178	0.996096	-1.94133
SDSH_Holetta_2015	1036369|F|0-6:T>A-6:T>A	6D	2274103	0.22468	0.0561798	178	0.996096	3.2078
SDSH_Holetta_2015	5579674|F|0-23:A>C-23:A>C	1D	491804176	0.224776	0.0589888	178	0.996096	2.4756
SDSH_Holetta_2015	993866|F|0-66:T>C-66:T>C	6B	26195828	0.225057	0.134831	178	0.996096	1.80602
SDSH_Holetta_2015	4536566|F|0-5:T>C-5:T>C	0	0	0.225388	0.407303	178	0.996096	1.38646
SDSH_Holetta_2015	1129518|F|0-18:A>C-18:A>C	7D	85282255	0.225649	0.0786517	178	0.996096	-2.43429
SDSH_Holetta_2015	3934591|F|0-8:G>C-8:G>C	0	0	0.225701	0.441011	178	0.996096	-1.59482
SDSH_Holetta_2015	3532972|F|0-57:C>T-57:C>T	2B	765297108	0.225765	0.179775	178	0.996096	1.75513
SDSH_Holetta_2015	1020061|F|0-19:C>G-19:C>G	6D	385786422	0.225924	0.401685	178	0.996096	1.4962
SDSH_Holetta_2015	1166068|F|0-54:T>C-54:T>C	7B	720577189	0.226022	0.185393	178	0.996096	1.6706
SDSH_Holetta_2015	1100651|F|0-7:C>G-7:C>G	3B	579440525	0.226087	0.115169	178	0.996096	-1.87248
SDSH_Holetta_2015	1060973|F|0-32:G>A-32:G>A	2B	68756048	0.226548	0.367978	178	0.996096	1.25038
SDSH_Holetta_2015	1110201|F|0-42:T>C-42:T>C	2B	140846317	0.226719	0.129213	178	0.996096	1.90928
SDSH_Holetta_2015	1246695|F|0-6:T>C-6:T>C	7B	672400921	0.227138	0.0533708	178	0.996096	2.82561
SDSH_Holetta_2015	984726|F|0-14:G>T-14:G>T	2B	596091441	0.227347	0.0449438	178	0.996096	3.61306
SDSH_Holetta_2015	1112547|F|0-52:C>G-52:C>G	2B	626087891	0.227819	0.168539	178	0.996096	2.39874
SDSH_Holetta_2015	3934093|F|0-8:A>G-8:A>G	3B	773565604	0.227831	0.0617978	178	0.996096	-2.9554
SDSH_Holetta_2015	1025662|F|0-47:C>G-47:C>G	2B	19415866	0.227962	0.432584	178	0.996096	-1.34875
SDSH_Holetta_2015	2252411|F|0-24:T>A-24:T>A	6A	14307757	0.228008	0.117978	178	0.996096	2.17807
SDSH_Holetta_2015	1145956|F|0-9:A>G-9:A>G	5A	581137862	0.228049	0.0393258	178	0.996096	3.14768
SDSH_Holetta_2015	3935857|F|0-8:G>A-8:G>A	6A	611313740	0.22822	0.41573	178	0.996096	-1.32701
SDSH_Holetta_2015	1216772|F|0-34:A>G-34:A>G	5A	568234271	0.228479	0.0505618	178	0.996096	3.01318
SDSH_Holetta_2015	981431|F|0-20:G>A-20:G>A	4A	663141060	0.228481	0.162921	178	0.996096	1.64443
SDSH_Holetta_2015	4910973|F|0-29:C>A-29:C>A	7A	13928165	0.22852	0.0477528	178	0.996096	2.58919
SDSH_Holetta_2015	1362925|F|0-38:C>T-38:C>T	6B	614586878	0.228663	0.0589888	178	0.996096	-3.28736
SDSH_Holetta_2015	993598|F|0-68:T>G-68:T>G	7A	126777072	0.228669	0.0365169	178	0.996096	-3.20984
SDSH_Holetta_2015	1066568|F|0-14:A>G-14:A>G	0	0	0.228769	0.438202	178	0.996096	1.37703
SDSH_Holetta_2015	1127049|F|0-20:T>C-20:T>C	2B	698102969	0.228832	0.30618	178	0.996096	-1.56033
SDSH_Holetta_2015	1093032|F|0-42:T>C-42:T>C	5B	689115815	0.229249	0.457865	178	0.996096	-1.50181
SDSH_Holetta_2015	1142528|F|0-5:A>G-5:A>G	7B	408566385	0.229276	0.0533708	178	0.996096	2.838
SDSH_Holetta_2015	100631222|F|0-14:G>C-14:G>C	4D	5233586	0.229435	0.19382	178	0.996096	1.58557
SDSH_Holetta_2015	2253992|F|0-16:G>A-16:G>A	5B	383155097	0.229577	0.457865	178	0.996096	-1.55215
SDSH_Holetta_2015	1203054|F|0-21:A>C-21:A>C	7A	722330269	0.229833	0.0449438	178	0.996096	-3.11438
SDSH_Holetta_2015	1100428|F|0-6:A>C-6:A>C	7B	693865059	0.229993	0.339888	178	0.996096	-1.54091
SDSH_Holetta_2015	1126576|F|0-38:A>G-38:A>G	4B	653446105	0.230111	0.345506	178	0.996096	1.42818
SDSH_Holetta_2015	994917|F|0-29:G>C-29:G>C	6A	574526055	0.230227	0.410112	178	0.996096	1.4978
SDSH_Holetta_2015	1132165|F|0-25:G>C-25:G>C	3A	1003275	0.230232	0.0814607	178	0.996096	-2.54717
SDSH_Holetta_2015	1312026|F|0-23:C>T-23:C>T	2B	704116789	0.230355	0.38764	178	0.996096	-1.53359
SDSH_Holetta_2015	1692267|F|0-40:C>G-40:C>G	6D	86013961	0.230376	0.435393	178	0.996096	-1.48943
SDSH_Holetta_2015	3222265|F|0-11:T>G-11:T>G	4B	559855519	0.230415	0.0983146	178	0.996096	2.09315
SDSH_Holetta_2015	1203350|F|0-51:T>C-51:T>C	5A	417256691	0.230645	0.466292	178	0.996096	1.34032
SDSH_Holetta_2015	1401578|F|0-9:G>T-9:G>T	7A	663529636	0.230734	0.0449438	178	0.996096	2.99035
SDSH_Holetta_2015	1012604|F|0-36:C>T-36:C>T	4B	553915738	0.230915	0.275281	178	0.996096	-2.00684
SDSH_Holetta_2015	3028801|F|0-43:C>A-43:C>A	7A	83158962	0.231087	0.407303	178	0.996096	-1.27076
SDSH_Holetta_2015	2261126|F|0-39:C>A-39:C>A	3A	743545211	0.231119	0.328652	178	0.996096	1.38966
SDSH_Holetta_2015	3024105|F|0-22:A>C-22:A>C	6D	8572376	0.231202	0.101124	178	0.996096	2.48792
SDSH_Holetta_2015	990427|F|0-26:G>A-26:G>A	5B	513713158	0.231303	0.345506	178	0.996096	-1.63445
SDSH_Holetta_2015	1092206|F|0-17:C>G-17:C>G	6A	549174340	0.231388	0.13764	178	0.996096	1.87142
SDSH_Holetta_2015	1124237|F|0-34:A>G-34:A>G	3B	672397660	0.231604	0.0561798	178	0.996096	-2.90785
SDSH_Holetta_2015	1087118|F|0-11:G>A-11:G>A	2B	116411394	0.231618	0.132022	178	0.996096	1.79277
SDSH_Holetta_2015	1069962|F|0-17:T>C-17:T>C	0	253327528	0.231748	0.174157	178	0.996096	-1.61974
SDSH_Holetta_2015	994241|F|0-28:G>A-28:G>A	5B	372168583	0.232027	0.0758427	178	0.996096	3.06685
SDSH_Holetta_2015	1238996|F|0-22:T>A-22:T>A	6B	35592134	0.232256	0.0533708	178	0.996096	-3.10079
SDSH_Holetta_2015	1668152|F|0-57:T>C-57:T>C	7B	560802404	0.232406	0.0842697	178	0.996096	2.13553
SDSH_Holetta_2015	1088511|F|0-16:C>T-16:C>T	2A	16730048	0.232422	0.438202	178	0.996096	-1.68421
SDSH_Holetta_2015	1243139|F|0-9:T>C-9:T>C	4A	435043526	0.232626	0.0561798	178	0.996096	2.57801
SDSH_Holetta_2015	1217285|F|0-10:G>C-10:G>C	5A	565398435	0.23273	0.213483	178	0.996096	1.73771
SDSH_Holetta_2015	2262955|F|0-39:T>A-39:T>A	7A	680346627	0.23276	0.0926966	178	0.996096	-2.32297
SDSH_Holetta_2015	5573492|F|0-8:C>T-8:C>T	0	0	0.232812	0.0646067	178	0.996096	-3.08236
SDSH_Holetta_2015	1218160|F|0-22:A>G-22:A>G	3D	578925720	0.232892	0.0533708	178	0.996096	-3.264
SDSH_Holetta_2015	1062598|F|0-51:C>T-51:C>T	3A	35421181	0.233075	0.292135	178	0.996096	-1.44839
SDSH_Holetta_2015	2283869|F|0-60:G>C-60:G>C	6B	624024609	0.23311	0.227528	178	0.996096	-1.6161
SDSH_Holetta_2015	1089700|F|0-54:A>T-54:A>T	3B	589458224	0.23314	0.286517	178	0.996096	-1.4635
SDSH_Holetta_2015	4440277|F|0-18:T>C-18:T>C	0	0	0.233224	0.244382	178	0.996096	-1.81327
SDSH_Holetta_2015	4262772|F|0-35:G>C-35:G>C	6D	472897480	0.23361	0.168539	178	0.996096	2.3886
SDSH_Holetta_2015	1107303|F|0-31:T>C-31:T>C	2B	662373609	0.233651	0.418539	178	0.996096	-1.58554
SDSH_Holetta_2015	3029331|F|0-29:A>C-29:A>C	5B	503323823	0.233827	0.342697	178	0.996096	-1.62909
SDSH_Holetta_2015	2282254|F|0-22:C>A-22:C>A	2A	770210166	0.233892	0.337079	178	0.996096	1.63108
SDSH_Holetta_2015	1130823|F|0-17:G>C-17:G>C	5A	471711764	0.233935	0.0730337	178	0.996096	2.39613
SDSH_Holetta_2015	1671307|F|0-45:G>A-45:G>A	5B	696715879	0.233959	0.0533708	178	0.996096	4.83498
SDSH_Holetta_2015	2265227|F|0-14:G>A-14:G>A	6B	643863993	0.233979	0.22191	178	0.996096	1.58022
SDSH_Holetta_2015	3064445|F|0-43:C>T-43:C>T	5A	706705058	0.233995	0.0505618	178	0.996096	-2.9693
SDSH_Holetta_2015	1229683|F|0-19:G>A-19:G>A	1D	430982326	0.234133	0.0898876	178	0.996096	2.21725
SDSH_Holetta_2015	3947899|F|0-18:G>C-18:G>C	0	0	0.234489	0.286517	178	0.996096	-1.44926
SDSH_Holetta_2015	2261720|F|0-15:A>G-15:A>G	3B	82368980	0.23453	0.401685	178	0.996096	-1.28405
SDSH_Holetta_2015	3022075|F|0-30:A>C-30:A>C	6B	85711724	0.235092	0.103933	178	0.996096	-2.34066
SDSH_Holetta_2015	1105692|F|0-48:G>A-48:G>A	6A	596744179	0.235276	0.176966	178	0.996096	-1.55251
SDSH_Holetta_2015	1058378|F|0-29:C>G-29:C>G	5D	542623024	0.235286	0.117978	178	0.996096	-1.9617
SDSH_Holetta_2015	1370640|F|0-13:T>C-13:T>C	6B	670214791	0.235306	0.0842697	178	0.996096	-2.07401
SDSH_Holetta_2015	7352871|F|0-18:T>C-18:T>C	7B	61769327	0.235353	0.0449438	178	0.996096	-3.26368
SDSH_Holetta_2015	1064152|F|0-35:G>C-35:G>C	7A	127293948	0.235402	0.171348	178	0.996096	-1.57213
SDSH_Holetta_2015	988501|F|0-65:G>A-65:G>A	3A	511756357	0.235594	0.205056	178	0.996096	1.67378
SDSH_Holetta_2015	9724803|F|0-50:T>C-50:T>C	1B	421097105	0.235662	0.0842697	178	0.996096	2.31404
SDSH_Holetta_2015	988964|F|0-19:C>T-19:C>T	0	310562498	0.235802	0.0646067	178	0.996096	-2.39671
SDSH_Holetta_2015	1202861|F|0-10:A>C-10:A>C	7A	698688615	0.235818	0.109551	178	0.996096	2.02698
SDSH_Holetta_2015	1001398|F|0-25:T>G-25:T>G	1A	578299651	0.23592	0.452247	178	0.996096	1.25629
SDSH_Holetta_2015	1207286|F|0-34:G>A-34:G>A	5B	455977408	0.236137	0.345506	178	0.996096	-1.4779
SDSH_Holetta_2015	1005586|F|0-41:G>C-41:G>C	7D	522809724	0.236423	0.0758427	178	0.996096	2.62137
SDSH_Holetta_2015	4397891|F|0-16:C>T-16:C>T	0	0	0.236523	0.33427	178	0.996096	1.52039
SDSH_Holetta_2015	5579771|F|0-30:A>C-30:A>C	4A	612532237	0.236567	0.376404	178	0.996096	1.36208
SDSH_Holetta_2015	1233512|F|0-30:G>C-30:G>C	0	0	0.236794	0.390449	178	0.996096	1.52546
SDSH_Holetta_2015	3023884|F|0-40:G>A-40:G>A	2A	620712022	0.236867	0.0533708	178	0.996096	3.02392
SDSH_Holetta_2015	985106|F|0-56:T>C-56:T>C	4A	620940719	0.237082	0.47191	178	0.996096	1.38171
SDSH_Holetta_2015	1101071|F|0-6:T>A-6:T>A	6A	606760487	0.237478	0.463483	178	0.996096	-1.38918
SDSH_Holetta_2015	2255201|F|0-18:T>C-18:T>C	4D	490404763	0.237559	0.0983146	178	0.996096	2.49507
SDSH_Holetta_2015	5411854|F|0-19:C>G-19:C>G	0	0	0.237577	0.0786517	178	0.996096	2.9087
SDSH_Holetta_2015	5050457|F|0-9:C>G-9:C>G	1B	577038099	0.237617	0.348315	178	0.996096	-1.49814
SDSH_Holetta_2015	1694766|F|0-60:T>G-60:T>G	1B	180217094	0.237636	0.379213	178	0.996096	1.28103
SDSH_Holetta_2015	986459|F|0-60:A>G-60:A>G	2A	718622032	0.237724	0.174157	178	0.996096	-1.70062
SDSH_Holetta_2015	1033336|F|0-67:G>C-67:G>C	7A	63873940	0.237725	0.38764	178	0.996096	1.58901
SDSH_Holetta_2015	2268548|F|0-62:A>G-62:A>G	4A	583426882	0.237794	0.325843	178	0.996096	1.66481
SDSH_Holetta_2015	1023034|F|0-7:T>C-7:T>C	2B	693041722	0.238002	0.0758427	178	0.996096	-3.02275
SDSH_Holetta_2015	1326740|F|0-15:T>G-15:T>G	4A	663673100	0.238064	0.396067	178	0.996096	1.30238
SDSH_Holetta_2015	3021078|F|0-6:T>A-6:T>A	7D	6800425	0.238477	0.337079	178	0.996096	1.41303
SDSH_Holetta_2015	3021975|F|0-33:C>T-33:C>T	2A	16830467	0.238707	0.488764	178	0.996096	-1.38344
SDSH_Holetta_2015	3064693|F|0-22:G>T-22:G>T	7A	15605856	0.238748	0.356742	178	0.996096	-1.46257
SDSH_Holetta_2015	2259418|F|0-8:T>C-8:T>C	5A	18572611	0.238771	0.466292	178	0.996096	1.35212
SDSH_Holetta_2015	19484216|F|0-11:G>A-11:G>A	5D	520262663	0.238793	0.0758427	178	0.996096	2.33096
SDSH_Holetta_2015	1089421|F|0-68:C>G-68:C>G	7A	48062009	0.238877	0.106742	178	0.996096	-1.99268
SDSH_Holetta_2015	4993868|F|0-43:C>G-43:C>G	0	0	0.239059	0.0505618	178	0.996096	-2.93149
SDSH_Holetta_2015	1099708|F|0-21:G>C-21:G>C	5D	412192635	0.23916	0.0393258	178	0.996096	-3.09602
SDSH_Holetta_2015	6042857|F|0-39:A>G-39:A>G	1B	399336171	0.239242	0.0702247	178	0.996096	2.61036
SDSH_Holetta_2015	1050234|F|0-5:T>A-5:T>A	5A	65359578	0.239358	0.126404	178	0.996096	-1.99095
SDSH_Holetta_2015	1127723|F|0-9:T>G-9:T>G	3B	595269475	0.239585	0.0477528	178	0.996096	-3.0086
SDSH_Holetta_2015	3026864|F|0-10:C>T-10:C>T	5A	413429931	0.239659	0.0421348	178	0.996096	3.52405
SDSH_Holetta_2015	996128|F|0-18:A>C-18:A>C	7B	712775972	0.239847	0.438202	178	0.996096	1.3334
SDSH_Holetta_2015	1129660|F|0-23:C>G-23:C>G	3D	177038809	0.239864	0.455056	178	0.996096	1.33115
SDSH_Holetta_2015	9724490|F|0-37:T>C-37:T>C	2B	690968252	0.23996	0.426966	178	0.996096	-1.48576
SDSH_Holetta_2015	1242275|F|0-50:G>A-50:G>A	3A	707169405	0.2401	0.280899	178	0.996096	-1.66518
SDSH_Holetta_2015	4910841|F|0-17:C>T-17:C>T	3A	707908120	0.240199	0.123596	178	0.996096	-1.8762
SDSH_Holetta_2015	1014363|F|0-17:C>A-17:C>A	3A	708320731	0.240288	0.0926966	178	0.996096	-2.04571
SDSH_Holetta_2015	977335|F|0-19:C>A-19:C>A	7B	611339700	0.240632	0.351124	178	0.996096	-1.44672
SDSH_Holetta_2015	1034802|F|0-21:T>C-21:T>C	3A	18155871	0.240676	0.441011	178	0.996096	1.29269
SDSH_Holetta_2015	1113547|F|0-58:A>C-58:A>C	3A	20335431	0.24077	0.247191	178	0.996096	-1.58884
SDSH_Holetta_2015	9723439|F|0-27:T>G-27:T>G	7B	634169297	0.240886	0.0758427	178	0.996096	2.53965
SDSH_Holetta_2015	1694782|F|0-16:C>T-16:C>T	3B	630398506	0.240999	0.213483	178	0.996096	-1.35611
SDSH_Holetta_2015	2264601|F|0-38:G>A-38:G>A	5B	586531738	0.241	0.0561798	178	0.996096	-2.81925
SDSH_Holetta_2015	1020705|F|0-26:G>A-26:G>A	3D	600549293	0.241002	0.0814607	178	0.996096	-2.96078
SDSH_Holetta_2015	1093781|F|0-43:C>T-43:C>T	1B	394858638	0.241309	0.115169	178	0.996096	2.0546
SDSH_Holetta_2015	3025235|F|0-5:C>G-5:C>G	2B	672746933	0.241435	0.446629	178	0.996096	1.59627
SDSH_Holetta_2015	3940927|F|0-16:C>T-16:C>T	7B	40088841	0.241438	0.16573	178	0.996096	-1.79762
SDSH_Holetta_2015	1084505|F|0-19:A>G-19:A>G	1A	539427287	0.241441	0.202247	178	0.996096	1.52567
SDSH_Holetta_2015	1072740|F|0-54:G>C-54:G>C	7B	500789093	0.241468	0.0421348	178	0.996096	3.08984
SDSH_Holetta_2015	4408248|F|0-5:T>C-5:T>C	0	0	0.241529	0.33427	178	0.996096	1.5409
SDSH_Holetta_2015	996888|F|0-37:T>G-37:T>G	3B	414366969	0.241622	0.331461	178	0.996096	1.35014
SDSH_Holetta_2015	985884|F|0-45:C>T-45:C>T	5D	520948335	0.24163	0.404494	178	0.996096	1.51136
SDSH_Holetta_2015	7350379|F|0-13:A>C-13:A>C	0	0	0.241962	0.0505618	178	0.996096	2.96824
SDSH_Holetta_2015	1046963|F|0-39:G>A-39:G>A	7B	601776139	0.242045	0.0505618	178	0.996096	3.04937
SDSH_Holetta_2015	1056400|F|0-7:G>C-7:G>C	6A	617805780	0.242104	0.300562	178	0.996096	-1.4288
SDSH_Holetta_2015	3025153|F|0-31:A>T-31:A>T	4B	637622767	0.242231	0.474719	178	0.996096	1.40073
SDSH_Holetta_2015	2254786|F|0-16:T>A-16:T>A	7B	716395824	0.242239	0.0477528	178	0.996096	2.88476
SDSH_Holetta_2015	4989045|F|0-6:A>G-6:A>G	0	0	0.242832	0.320225	178	0.996096	1.60671
SDSH_Holetta_2015	7487530|F|0-7:T>C-7:T>C	1A	536294527	0.24304	0.196629	178	0.996096	-1.45417
SDSH_Holetta_2015	5970715|F|0-54:A>G-54:A>G	2B	28874468	0.243065	0.345506	178	0.996096	1.35291
SDSH_Holetta_2015	1102287|F|0-54:T>A-54:T>A	3A	726993854	0.243139	0.233146	178	0.996096	1.51365
SDSH_Holetta_2015	1092395|F|0-38:C>G-38:C>G	1B	342643756	0.243358	0.129213	178	0.996096	1.89452
SDSH_Holetta_2015	1092216|F|0-10:C>G-10:C>G	4B	13088435	0.243594	0.435393	178	0.996096	1.37902
SDSH_Holetta_2015	1204615|F|0-32:G>T-32:G>T	0	163004364	0.243623	0.0646067	178	0.996096	-2.58562
SDSH_Holetta_2015	3942750|F|0-9:G>A-9:G>A	0	0	0.243634	0.0870787	178	0.996096	2.65893
SDSH_Holetta_2015	995051|F|0-46:T>A-46:T>A	2D	617097464	0.243663	0.264045	178	0.996096	1.97701
SDSH_Holetta_2015	3064595|F|0-11:G>A-11:G>A	4A	4240767	0.243973	0.466292	178	0.996096	-1.28486
SDSH_Holetta_2015	1069812|F|0-11:C>G-11:C>G	7B	553815931	0.244219	0.132022	178	0.996096	1.76653
SDSH_Holetta_2015	3064862|F|0-10:T>A-10:T>A	4A	691314081	0.244514	0.412921	178	0.996096	1.43245
SDSH_Holetta_2015	1220325|F|0-41:G>A-41:G>A	7B	720705864	0.244584	0.157303	178	0.996096	-1.86794
SDSH_Holetta_2015	1202981|F|0-8:T>C-8:T>C	6A	595918169	0.24462	0.311798	178	0.996096	1.4833
SDSH_Holetta_2015	985935|F|0-47:G>C-47:G>C	7B	730808942	0.244702	0.441011	178	0.996096	1.43509
SDSH_Holetta_2015	3957216|F|0-17:C>G-17:C>G	5B	466433943	0.244709	0.325843	178	0.996096	-1.57987
SDSH_Holetta_2015	1079319|F|0-36:T>C-36:T>C	7B	12830456	0.244741	0.27809	178	0.996096	-1.61308
SDSH_Holetta_2015	1103018|F|0-6:C>G-6:C>G	6B	33331836	0.244803	0.117978	178	0.996096	1.93392
SDSH_Holetta_2015	992529|F|0-13:G>C-13:G>C	5A	608344313	0.245008	0.323034	178	0.996096	1.58327
SDSH_Holetta_2015	1145310|F|0-9:G>T-9:G>T	7A	606938594	0.245244	0.106742	178	0.996096	1.96137
SDSH_Holetta_2015	1066071|F|0-52:C>G-52:C>G	0	310259598	0.245432	0.0786517	178	0.996096	2.10022
SDSH_Holetta_2015	986207|F|0-28:C>T-28:C>T	2A	59378895	0.245924	0.452247	178	0.996096	1.3446
SDSH_Holetta_2015	1678182|F|0-59:C>T-59:C>T	3B	782179683	0.246005	0.0730337	178	0.996096	2.41787
SDSH_Holetta_2015	4397845|F|0-33:T>C-33:T>C	6A	2409514	0.24601	0.44382	178	0.996096	1.62145
SDSH_Holetta_2015	977790|F|0-22:G>A-22:G>A	2D	512687802	0.246219	0.0926966	178	0.996096	-3.11532
SDSH_Holetta_2015	2265694|F|0-14:G>C-14:G>C	1A	520354064	0.246303	0.379213	178	0.996096	-1.45845
SDSH_Holetta_2015	1050133|F|0-53:C>T-53:C>T	5A	1243651	0.246361	0.123596	178	0.996096	1.68447
SDSH_Holetta_2015	2253132|F|0-25:G>A-25:G>A	6B	21144090	0.246414	0.101124	178	0.996096	2.21747
SDSH_Holetta_2015	4989724|F|0-17:C>G-17:C>G	0	0	0.246491	0.379213	178	0.996096	-1.34079
SDSH_Holetta_2015	7343174|F|0-44:C>T-44:C>T	1D	84727596	0.246494	0.16573	178	0.996096	-1.75571
SDSH_Holetta_2015	3023800|F|0-23:C>T-23:C>T	0	0	0.246514	0.294944	178	0.996096	-1.54434
SDSH_Holetta_2015	1091605|F|0-41:A>G-41:A>G	1B	546252431	0.246679	0.410112	178	0.996096	-1.42817
SDSH_Holetta_2015	2258438|F|0-32:C>A-32:C>A	1B	160486808	0.246916	0.0955056	178	0.996096	1.93126
SDSH_Holetta_2015	1045294|F|0-57:G>A-57:G>A	7A	67677503	0.246963	0.191011	178	0.996096	-1.62598
SDSH_Holetta_2015	988704|F|0-51:C>A-51:C>A	4A	649432920	0.247062	0.213483	178	0.996096	1.40344
SDSH_Holetta_2015	2261714|F|0-36:A>G-36:A>G	7A	540872088	0.247141	0.384831	178	0.996096	1.39534
SDSH_Holetta_2015	2253908|F|0-9:C>T-9:C>T	4A	45140360	0.247237	0.134831	178	0.996096	1.81002
SDSH_Holetta_2015	1080914|F|0-31:A>G-31:A>G	6B	63310258	0.247413	0.146067	178	0.996096	1.6744
SDSH_Holetta_2015	3934789|F|0-19:G>A-19:G>A	7D	34137545	0.247449	0.0730337	178	0.996096	2.86188
SDSH_Holetta_2015	1142258|F|0-56:A>G-56:A>G	6A	583269069	0.24754	0.157303	178	0.996096	1.74161
SDSH_Holetta_2015	1118816|F|0-9:T>C-9:T>C	7A	85601206	0.247669	0.151685	178	0.996096	-1.64339
SDSH_Holetta_2015	1125624|F|0-6:T>C-6:T>C	1A	495283620	0.247834	0.345506	178	0.996096	-1.44847
SDSH_Holetta_2015	979640|F|0-16:A>G-16:A>G	7A	116530515	0.247926	0.205056	178	0.996096	-1.48049
SDSH_Holetta_2015	1024149|F|0-15:T>C-15:T>C	5B	695136034	0.248662	0.0646067	178	0.996096	-3.00543
SDSH_Holetta_2015	979184|F|0-40:G>T-40:G>T	1B	594654791	0.248708	0.0814607	178	0.996096	-2.37785
SDSH_Holetta_2015	1069017|F|0-47:A>C-47:A>C	2A	768998137	0.24883	0.106742	178	0.996096	2.31123
SDSH_Holetta_2015	1060290|F|0-19:C>G-19:C>G	0	0	0.249023	0.0786517	178	0.996096	2.7605
SDSH_Holetta_2015	1202871|F|0-53:A>G-53:A>G	3A	511758469	0.249052	0.286517	178	0.996096	-1.49704
SDSH_Holetta_2015	1242814|F|0-5:T>C-5:T>C	0	0	0.249061	0.328652	178	0.996096	1.30592
SDSH_Holetta_2015	1084457|F|0-35:C>G-35:C>G	3B	625709712	0.249174	0.103933	178	0.996096	-2.35634
SDSH_Holetta_2015	3953123|F|0-13:T>G-13:T>G	0	0	0.249328	0.0674157	178	0.996096	-3.15688
SDSH_Holetta_2015	1023429|F|0-37:C>T-37:C>T	7B	690948923	0.249331	0.289326	178	0.996096	-1.6026
SDSH_Holetta_2015	1713765|F|0-41:G>A-41:G>A	7B	638491957	0.24959	0.0983146	178	0.996096	1.91686
SDSH_Holetta_2015	2259277|F|0-11:C>T-11:C>T	5B	508038433	0.249646	0.317416	178	0.996096	-1.67772
SDSH_Holetta_2015	11313550|F|0-22:G>C-22:G>C	0	0	0.249684	0.0337079	178	0.996096	-3.27298
SDSH_Holetta_2015	1864498|F|0-67:A>G-67:A>G	1A	46442568	0.249749	0.0730337	178	0.996096	2.34168
SDSH_Holetta_2015	1245096|F|0-13:C>G-13:C>G	1D	431828083	0.249895	0.0561798	178	0.996096	3.35932
SDSH_Holetta_2015	1099759|F|0-6:G>A-6:G>A	2B	799384357	0.249905	0.401685	178	0.996096	1.58133
SDSH_Holetta_2015	1128830|F|0-35:C>A-35:C>A	7B	679626699	0.249919	0.373596	178	0.996096	-1.65338
SDSH_Holetta_2015	2254535|F|0-50:C>T-50:C>T	0	0	0.250012	0.0617978	178	0.996096	-2.79127
SDSH_Holetta_2015	3064412|F|0-41:A>G-41:A>G	6A	79088277	0.250172	0.157303	178	0.996096	-1.66605
SDSH_Holetta_2015	4910417|F|0-42:A>G-42:A>G	3B	657781800	0.250307	0.0589888	178	0.996096	-2.53431
SDSH_Holetta_2015	1005421|F|0-13:A>G-13:A>G	3B	44857093	0.250419	0.0477528	178	0.996096	3.58045
SDSH_Holetta_2015	3022122|F|0-22:T>A-22:T>A	5A	552747794	0.250538	0.376404	178	0.996096	-1.35973
SDSH_Holetta_2015	1135724|F|0-66:G>C-66:G>C	5B	478372444	0.250633	0.0421348	178	0.996096	3.56503
SDSH_Holetta_2015	1045184|F|0-14:G>A-14:G>A	5D	170386873	0.250711	0.0730337	178	0.996096	2.71496
SDSH_Holetta_2015	1143388|F|0-45:A>C-45:A>C	0	0	0.250891	0.342697	178	0.996096	-1.35984
SDSH_Holetta_2015	2244390|F|0-51:C>T-51:C>T	7D	56880421	0.251374	0.0337079	178	0.996096	3.75101
SDSH_Holetta_2015	1678075|F|0-14:T>G-14:T>G	5B	334205608	0.251568	0.0449438	178	0.996096	2.9812
SDSH_Holetta_2015	2249474|F|0-6:A>G-6:A>G	1B	561151613	0.251568	0.0449438	178	0.996096	2.9812
SDSH_Holetta_2015	1018538|F|0-9:T>G-9:T>G	7A	55158914	0.251753	0.0955056	178	0.996096	-2.40709
SDSH_Holetta_2015	1014655|F|0-67:G>C-67:G>C	1A	532211670	0.251765	0.103933	178	0.996096	-1.93236
SDSH_Holetta_2015	1218434|F|0-58:G>A-58:G>A	7B	70880591	0.252268	0.129213	178	0.996096	1.84947
SDSH_Holetta_2015	1045722|F|0-57:G>A-57:G>A	3B	605027123	0.25251	0.303371	178	0.996096	-1.43089
SDSH_Holetta_2015	2261959|F|0-45:G>C-45:G>C	1B	529996256	0.252939	0.0842697	178	0.996096	-2.14756
SDSH_Holetta_2015	4992045|F|0-21:C>G-21:C>G	5B	239258742	0.253019	0.0561798	178	0.996096	-3.55
SDSH_Holetta_2015	1205775|F|0-46:G>A-46:G>A	1B	367840480	0.253061	0.109551	178	0.996096	2.10423
SDSH_Holetta_2015	4993199|F|0-14:G>A-14:G>A	5B	545943414	0.253327	0.0983146	178	0.996096	-1.93564
SDSH_Holetta_2015	1098887|F|0-7:C>T-7:C>T	1B	531867322	0.25385	0.115169	178	0.996096	-1.87812
SDSH_Holetta_2015	988747|F|0-7:A>G-7:A>G	5A	512599884	0.25388	0.0674157	178	0.996096	2.15242
SDSH_Holetta_2015	1137719|F|0-14:T>G-14:T>G	5A	596027503	0.253959	0.280899	178	0.996096	1.68347
SDSH_Holetta_2015	4910770|F|0-15:C>T-15:C>T	0	0	0.254135	0.0505618	178	0.996096	-2.54066
SDSH_Holetta_2015	989190|F|0-11:C>A-11:C>A	7A	575267423	0.254183	0.345506	178	0.996096	1.54743
SDSH_Holetta_2015	2281250|F|0-17:A>G-17:A>G	7B	678662856	0.25462	0.0365169	178	0.996096	-3.88348
SDSH_Holetta_2015	4992745|F|0-40:A>G-40:A>G	2B	682193316	0.254707	0.376404	178	0.996096	-1.42336
SDSH_Holetta_2015	1130811|F|0-8:G>C-8:G>C	7B	45052045	0.254775	0.0646067	178	0.996096	-2.37047
SDSH_Holetta_2015	3945228|F|0-10:G>A-10:G>A	6B	558500389	0.254881	0.22191	178	0.996096	-1.62444
SDSH_Holetta_2015	1057945|F|0-61:C>G-61:C>G	1D	42037018	0.254925	0.143258	178	0.996096	1.58186
SDSH_Holetta_2015	1228649|F|0-6:C>T-6:C>T	2B	704118285	0.255025	0.171348	178	0.996096	2.06162
SDSH_Holetta_2015	1110860|F|0-43:T>C-43:T>C	4A	22219271	0.255136	0.103933	178	0.996096	-1.98635
SDSH_Holetta_2015	1202295|F|0-24:G>A-24:G>A	3D	557641679	0.255231	0.0477528	178	0.996096	-3.29598
SDSH_Holetta_2015	1181149|F|0-28:G>A-28:G>A	2A	513828726	0.255411	0.339888	178	0.996096	1.64702
SDSH_Holetta_2015	7351658|F|0-64:T>C-64:T>C	3B	2491291	0.255434	0.0505618	178	0.996096	-3.1724
SDSH_Holetta_2015	2261832|F|0-47:C>G-47:C>G	1D	412504446	0.255438	0.0786517	178	0.996096	-2.53022
SDSH_Holetta_2015	1058939|F|0-62:G>A-62:G>A	1A	530232673	0.255645	0.328652	178	0.996096	1.46856
SDSH_Holetta_2015	991682|F|0-11:C>G-11:C>G	6B	563122366	0.255929	0.485955	178	0.996096	1.36079
SDSH_Holetta_2015	5579494|F|0-27:G>A-27:G>A	1B	394858704	0.256105	0.0646067	178	0.996096	3.17976
SDSH_Holetta_2015	1109765|F|0-10:T>C-10:T>C	7A	132628794	0.25667	0.0617978	178	0.996096	-2.39136
SDSH_Holetta_2015	1164356|F|0-20:C>T-20:C>T	0	124972475	0.256728	0.317416	178	0.996096	-1.62034
SDSH_Holetta_2015	2281586|F|0-67:A>G-67:A>G	5B	491070543	0.256979	0.382022	178	0.996096	-1.46195
SDSH_Holetta_2015	1203468|F|0-54:T>A-54:T>A	2A	628737701	0.25706	0.0617978	178	0.996096	2.56788
SDSH_Holetta_2015	978845|F|0-59:G>A-59:G>A	6B	597558242	0.257069	0.280899	178	0.996096	-1.49268
SDSH_Holetta_2015	1121610|F|0-17:A>C-17:A>C	5D	553072577	0.257189	0.103933	178	0.996096	1.99931
SDSH_Holetta_2015	5371122|F|0-24:G>C-24:G>C	2A	733216778	0.257559	0.123596	178	0.996096	2.51019
SDSH_Holetta_2015	3024971|F|0-31:A>C-31:A>C	7B	106140132	0.257902	0.13764	178	0.996096	1.77021
SDSH_Holetta_2015	100564384|F|0-27:G>A-27:G>A	2D	54517825	0.257902	0.0477528	178	0.996096	3.44934
SDSH_Holetta_2015	1049869|F|0-60:G>A-60:G>A	5D	1884306	0.257948	0.0505618	178	0.996096	-3.44164
SDSH_Holetta_2015	5412026|F|0-37:T>C-37:T>C	4A	407888135	0.258075	0.0561798	178	0.996096	2.47353
SDSH_Holetta_2015	2265183|F|0-37:T>C-37:T>C	7B	150561117	0.258136	0.0674157	178	0.996096	-2.17637
SDSH_Holetta_2015	2257379|F|0-28:G>A-28:G>A	5A	437216753	0.258267	0.359551	178	0.996096	1.41441
SDSH_Holetta_2015	991507|F|0-64:T>G-64:T>G	7A	713801987	0.258378	0.376404	178	0.996096	-1.3216
SDSH_Holetta_2015	1008083|F|0-38:G>A-38:G>A	7D	21667638	0.258389	0.16573	178	0.996096	1.99148
SDSH_Holetta_2015	2268407|F|0-50:C>A-50:C>A	6B	631843941	0.258417	0.373596	178	0.996096	-1.58969
SDSH_Holetta_2015	1047668|F|0-51:G>A-51:G>A	7A	130782815	0.258568	0.0842697	178	0.996096	-2.05936
SDSH_Holetta_2015	4910299|F|0-22:A>G-22:A>G	2A	694155014	0.25871	0.0786517	178	0.996096	-2.43001
SDSH_Holetta_2015	1020044|F|0-10:C>T-10:C>T	6D	1414317	0.258752	0.101124	178	0.996096	1.90177
SDSH_Holetta_2015	2256631|F|0-14:C>T-14:C>T	2A	711956886	0.258831	0.151685	178	0.996096	1.77632
SDSH_Holetta_2015	1298706|F|0-18:A>G-18:A>G	3B	578814645	0.258906	0.0814607	178	0.996096	-2.19631
SDSH_Holetta_2015	1063567|F|0-15:C>A-15:C>A	7B	597251943	0.259008	0.441011	178	0.996096	-1.26942
SDSH_Holetta_2015	1211829|F|0-28:T>G-28:T>G	2B	793517532	0.259329	0.0674157	178	0.996096	2.30223
SDSH_Holetta_2015	1094656|F|0-48:G>A-48:G>A	5D	425470918	0.259376	0.0646067	178	0.996096	-2.44839
SDSH_Holetta_2015	1078850|F|0-9:G>T-9:G>T	7B	103576566	0.259546	0.157303	178	0.996096	-2.06541
SDSH_Holetta_2015	1204183|F|0-19:C>T-19:C>T	2B	75832494	0.259556	0.396067	178	0.996096	-1.28518
SDSH_Holetta_2015	4989086|F|0-30:C>T-30:C>T	0	0	0.259718	0.0561798	178	0.996096	-3.32664
SDSH_Holetta_2015	1086563|F|0-10:C>T-10:C>T	6D	12018140	0.259778	0.0393258	178	0.996096	-2.9067
SDSH_Holetta_2015	1082094|F|0-41:A>G-41:A>G	6A	423671482	0.259787	0.140449	178	0.996096	-1.9993
SDSH_Holetta_2015	1089033|F|0-35:G>A-35:G>A	2D	430441557	0.259928	0.0561798	178	0.996096	2.92123
SDSH_Holetta_2015	1093322|F|0-57:A>G-57:A>G	5B	531600851	0.260003	0.0870787	178	0.996096	-2.15492
SDSH_Holetta_2015	1025731|F|0-28:C>T-28:C>T	0	231626691	0.260105	0.0842697	178	0.996096	-2.15907
SDSH_Holetta_2015	1104972|F|0-42:C>G-42:C>G	1D	203867637	0.260382	0.0533708	178	0.996096	2.88616
SDSH_Holetta_2015	1091858|F|0-45:C>T-45:C>T	1B	604020735	0.260498	0.101124	178	0.996096	2.02376
SDSH_Holetta_2015	1092511|F|0-38:G>A-38:G>A	1D	34010984	0.260523	0.157303	178	0.996096	1.58148
SDSH_Holetta_2015	2259241|F|0-50:G>A-50:G>A	0	0	0.260901	0.151685	178	0.996096	-1.71866
SDSH_Holetta_2015	979398|F|0-54:A>C-54:A>C	7A	411531355	0.260999	0.0589888	178	0.996096	-2.95226
SDSH_Holetta_2015	3956057|F|0-11:C>G-11:C>G	3D	590123901	0.261136	0.106742	178	0.996096	-2.79569
SDSH_Holetta_2015	1079850|F|0-33:A>T-33:A>T	3A	579339022	0.261418	0.0898876	178	0.996096	1.94314
SDSH_Holetta_2015	1213892|F|0-11:T>C-11:T>C	3A	521302936	0.261541	0.154494	178	0.996096	-1.54959
SDSH_Holetta_2015	5579749|F|0-35:A>G-35:A>G	0	41853390	0.261587	0.0449438	178	0.996096	3.25505
SDSH_Holetta_2015	1218704|F|0-19:T>C-19:T>C	7A	719497049	0.261774	0.202247	178	0.996096	-1.49177
SDSH_Holetta_2015	992531|F|0-43:A>C-43:A>C	6B	126632667	0.262063	0.320225	178	0.996096	-1.40346
SDSH_Holetta_2015	5324627|F|0-45:G>C-45:G>C	2D	595557034	0.262296	0.0505618	178	0.996096	-2.80717
SDSH_Holetta_2015	1089051|F|0-28:G>A-28:G>A	2B	29730283	0.262353	0.0870787	178	0.996096	1.97149
SDSH_Holetta_2015	3026936|F|0-16:C>T-16:C>T	0	0	0.262484	0.0393258	178	0.996096	-4.0478
SDSH_Holetta_2015	4909964|F|0-10:T>A-10:T>A	6A	480774711	0.262638	0.0702247	178	0.996096	-2.42265
SDSH_Holetta_2015	2256937|F|0-24:A>C-24:A>C	3B	64414808	0.262654	0.179775	178	0.996096	1.4601
SDSH_Holetta_2015	6038256|F|0-6:A>G-6:A>G	0	0	0.262864	0.0730337	178	0.996096	-2.19582
SDSH_Holetta_2015	1023951|F|0-68:A>G-68:A>G	6A	467044012	0.263363	0.0337079	178	0.996096	-2.95723
SDSH_Holetta_2015	1068228|F|0-10:T>C-10:T>C	6D	470544254	0.263409	0.289326	178	0.996096	-1.52041
SDSH_Holetta_2015	1207605|F|0-10:C>G-10:C>G	3D	589401702	0.263415	0.0955056	178	0.996096	-2.80072
SDSH_Holetta_2015	1338467|F|0-7:C>A-7:C>A	3B	694784995	0.263781	0.0337079	178	0.996096	3.29214
SDSH_Holetta_2015	3020579|F|0-33:T>C-33:T>C	7A	64554044	0.264074	0.196629	178	0.996096	1.81398
SDSH_Holetta_2015	1266478|F|0-10:T>C-10:T>C	1A	49245372	0.264138	0.323034	178	0.996096	-1.45316
SDSH_Holetta_2015	987949|F|0-19:G>T-19:G>T	2A	171083474	0.26417	0.0393258	178	0.996096	2.93522
SDSH_Holetta_2015	1093410|F|0-45:A>G-45:A>G	7B	670771027	0.264241	0.0646067	178	0.996096	-2.3437
SDSH_Holetta_2015	1125589|F|0-42:C>T-42:C>T	2B	744186437	0.264244	0.0449438	178	0.996096	-2.70477
SDSH_Holetta_2015	1002101|F|0-39:C>T-39:C>T	1A	339927631	0.26441	0.0533708	178	0.996096	2.67262
SDSH_Holetta_2015	2261151|F|0-17:A>T-17:A>T	3A	747736156	0.264485	0.382022	178	0.996096	-1.34409
SDSH_Holetta_2015	1393593|F|0-66:A>G-66:A>G	3D	111961784	0.264939	0.0589888	178	0.996096	-2.7687
SDSH_Holetta_2015	7151394|F|0-9:G>A-9:G>A	4D	9717073	0.264976	0.0449438	178	0.996096	-4.83703
SDSH_Holetta_2015	1124649|F|0-13:G>C-13:G>C	0	122393050	0.264978	0.300562	178	0.996096	1.48202
SDSH_Holetta_2015	1863926|F|0-19:C>G-19:C>G	5A	531244279	0.265041	0.0646067	178	0.996096	2.13661
SDSH_Holetta_2015	3023286|F|0-11:C>G-11:C>G	5B	664683778	0.265153	0.0449438	178	0.996096	2.74237
SDSH_Holetta_2015	4993217|F|0-6:T>C-6:T>C	0	0	0.265287	0.143258	178	0.996096	1.65951
SDSH_Holetta_2015	1181699|F|0-49:A>C-49:A>C	4A	330719329	0.265403	0.0561798	178	0.996096	2.30913
SDSH_Holetta_2015	1099369|F|0-26:C>T-26:C>T	5D	548685020	0.26549	0.140449	178	0.996096	-1.67701
SDSH_Holetta_2015	1071713|F|0-50:A>G-50:A>G	3A	643546998	0.265682	0.0477528	178	0.996096	2.91558
SDSH_Holetta_2015	1220570|F|0-61:C>T-61:C>T	3B	214558590	0.265728	0.176966	178	0.996096	1.4702
SDSH_Holetta_2015	1129001|F|0-22:T>C-22:T>C	1D	466606051	0.265811	0.435393	178	0.996096	-1.22099
SDSH_Holetta_2015	1304796|F|0-11:T>G-11:T>G	5B	476001779	0.265872	0.435393	178	0.996096	-1.24585
SDSH_Holetta_2015	1214765|F|0-48:G>C-48:G>C	1B	624703786	0.265882	0.0533708	178	0.996096	-2.5554
SDSH_Holetta_2015	2258419|F|0-9:G>A-9:G>A	1A	396237333	0.266057	0.115169	178	0.996096	1.99022
SDSH_Holetta_2015	2282155|F|0-18:A>G-18:A>G	2A	768257986	0.266089	0.384831	178	0.996096	1.69492
SDSH_Holetta_2015	3953387|F|0-6:T>C-6:T>C	0	0	0.26609	0.0617978	178	0.996096	3.05962
SDSH_Holetta_2015	5373622|F|0-7:T>C-7:T>C	3A	52209608	0.266284	0.202247	178	0.996096	1.46599
SDSH_Holetta_2015	1695432|F|0-7:G>A-7:G>A	3D	559919860	0.266303	0.148876	178	0.996096	-1.8927
SDSH_Holetta_2015	1092530|F|0-7:T>C-7:T>C	7D	60459406	0.266561	0.0842697	178	0.996096	-2.18743
SDSH_Holetta_2015	2261992|F|0-67:A>G-67:A>G	3A	657234533	0.266586	0.0730337	178	0.996096	2.40993
SDSH_Holetta_2015	1217318|F|0-25:G>A-25:G>A	1A	508184592	0.266651	0.455056	178	0.996096	-1.33185
SDSH_Holetta_2015	1051615|F|0-62:G>A-62:G>A	7B	381512895	0.26716	0.0561798	178	0.996096	2.72201
SDSH_Holetta_2015	1205259|F|0-50:G>T-50:G>T	3D	29861477	0.267253	0.0814607	178	0.996096	2.28968
SDSH_Holetta_2015	1018563|F|0-26:A>C-26:A>C	1B	572257678	0.267391	0.0926966	178	0.996096	2.2702
SDSH_Holetta_2015	993664|F|0-38:T>C-38:T>C	5B	438017304	0.267427	0.469101	178	0.996096	-1.28747
SDSH_Holetta_2015	992116|F|0-65:C>T-65:C>T	2B	216469247	0.267629	0.123596	178	0.996096	2.19752
SDSH_Holetta_2015	1097808|F|0-60:G>A-60:G>A	2B	2522696	0.267787	0.0477528	178	0.996096	-2.66737
SDSH_Holetta_2015	1063669|F|0-19:T>C-19:T>C	3A	20170818	0.268168	0.0365169	178	0.996096	-3.33747
SDSH_Holetta_2015	1179890|F|0-57:G>C-57:G>C	3B	573497360	0.268359	0.19382	178	0.996096	-1.43459
SDSH_Holetta_2015	998651|F|0-29:G>C-29:G>C	2D	615503378	0.268365	0.272472	178	0.996096	1.76217
SDSH_Holetta_2015	1089780|F|0-20:C>T-20:C>T	2B	40893976	0.268438	0.323034	178	0.996096	-1.36887
SDSH_Holetta_2015	1101743|F|0-42:T>C-42:T>C	3D	333008366	0.268524	0.0421348	178	0.996096	-3.43224
SDSH_Holetta_2015	1108305|F|0-65:A>G-65:A>G	2B	706703330	0.268603	0.182584	178	0.996096	-1.64247
SDSH_Holetta_2015	1177153|F|0-11:T>C-11:T>C	0	0	0.26891	0.345506	178	0.996096	1.46742
SDSH_Holetta_2015	1200710|F|0-35:C>A-35:C>A	4D	1663783	0.268938	0.308989	178	0.996096	1.29405
SDSH_Holetta_2015	1103554|F|0-7:C>A-7:C>A	6A	5124270	0.268947	0.0617978	178	0.996096	-2.72671
SDSH_Holetta_2015	1125934|F|0-8:G>A-8:G>A	7B	616469435	0.269162	0.0730337	178	0.996096	-2.06577
SDSH_Holetta_2015	987187|F|0-28:C>G-28:C>G	1B	561269842	0.269287	0.146067	178	0.996096	-1.63407
SDSH_Holetta_2015	12692696|F|0-10:T>C-10:T>C	2A	770013470	0.269325	0.0786517	178	0.996096	-2.47611
SDSH_Holetta_2015	1020809|F|0-40:C>T-40:C>T	2B	666399692	0.269567	0.373596	178	0.996096	-1.45859
SDSH_Holetta_2015	986016|F|0-43:A>G-43:A>G	7D	386563036	0.26963	0.0646067	178	0.996096	2.70039
SDSH_Holetta_2015	1075301|F|0-43:G>A-43:G>A	2A	767310246	0.269783	0.376404	178	0.996096	1.52755
SDSH_Holetta_2015	4404200|F|0-17:A>G-17:A>G	1B	531206119	0.269933	0.0955056	178	0.996096	-1.91408
SDSH_Holetta_2015	1139870|F|0-44:C>T-44:C>T	7A	36656425	0.269961	0.0589888	178	0.996096	-2.25004
SDSH_Holetta_2015	1079678|F|0-48:C>G-48:C>G	5A	476666695	0.270048	0.0870787	178	0.996096	-2.02377
SDSH_Holetta_2015	1215142|F|0-55:G>A-55:G>A	6A	77889849	0.270174	0.160112	178	0.996096	-1.64083
SDSH_Holetta_2015	1076760|F|0-51:T>C-51:T>C	6A	584954409	0.270322	0.120787	178	0.996096	1.72593
SDSH_Holetta_2015	3955207|F|0-15:C>T-15:C>T	4A	4015756	0.270346	0.0926966	178	0.996096	1.94496
SDSH_Holetta_2015	4989175|F|0-29:A>G-29:A>G	0	0	0.27035	0.294944	178	0.996096	1.57653
SDSH_Holetta_2015	1131447|F|0-18:A>G-18:A>G	2A	36718948	0.270563	0.171348	178	0.996096	-1.54143
SDSH_Holetta_2015	1089585|F|0-35:C>G-35:C>G	7B	123765018	0.270686	0.148876	178	0.996096	1.67171
SDSH_Holetta_2015	1075438|F|0-21:G>A-21:G>A	2A	558529439	0.270742	0.0870787	178	0.996096	2.12972
SDSH_Holetta_2015	3957715|F|0-12:G>A-12:G>A	0	0	0.270829	0.0505618	178	0.996096	-2.48832
SDSH_Holetta_2015	2258137|F|0-12:A>G-12:A>G	7B	85150808	0.270834	0.0421348	178	0.996096	-2.80665
SDSH_Holetta_2015	1143229|F|0-5:G>C-5:G>C	1D	433371388	0.271245	0.0842697	178	0.996096	2.18586
SDSH_Holetta_2015	1081883|F|0-51:G>A-51:G>A	7D	58633270	0.271276	0.382022	178	0.996096	-1.25682
SDSH_Holetta_2015	6045687|F|0-22:A>C-22:A>C	0	0	0.271342	0.0505618	178	0.996096	3.35205
SDSH_Holetta_2015	1126218|F|0-36:T>C-36:T>C	1B	634243022	0.271343	0.123596	178	0.996096	1.70467
SDSH_Holetta_2015	1090098|F|0-31:A>G-31:A>G	7B	329792040	0.27147	0.0505618	178	0.996096	-2.71511
SDSH_Holetta_2015	3943123|F|0-21:T>C-21:T>C	3D	583272454	0.271489	0.0561798	178	0.996096	-3.17239
SDSH_Holetta_2015	2279242|F|0-19:G>A-19:G>A	2B	195530321	0.271556	0.106742	178	0.996096	1.71206
SDSH_Holetta_2015	1063329|F|0-24:A>G-24:A>G	3D	609921764	0.271703	0.11236	178	0.996096	-1.69407
SDSH_Holetta_2015	980997|F|0-54:T>C-54:T>C	7A	730917022	0.271734	0.0702247	178	0.996096	-2.7218
SDSH_Holetta_2015	4909699|F|0-50:G>A-50:G>A	2D	575686540	0.271867	0.154494	178	0.996096	-1.87448
SDSH_Holetta_2015	1237069|F|0-58:A>G-58:A>G	0	0	0.272083	0.258427	178	0.996096	-1.3319
SDSH_Holetta_2015	982332|F|0-61:A>C-61:A>C	3B	815282731	0.272318	0.11236	178	0.996096	1.93096
SDSH_Holetta_2015	1230080|F|0-10:C>G-10:C>G	7B	41637734	0.27249	0.16573	178	0.996096	1.7077
SDSH_Holetta_2015	6027376|F|0-28:A>G-28:A>G	2D	552191407	0.272569	0.0646067	178	0.996096	2.90287
SDSH_Holetta_2015	3025480|F|0-18:G>A-18:G>A	7B	44575313	0.272793	0.103933	178	0.996096	-1.82484
SDSH_Holetta_2015	2262130|F|0-27:G>A-27:G>A	5A	552523215	0.272913	0.38764	178	0.996096	-1.37721
[truncated: 67,986 more rows]
