# Supplementary material for: Genome-Wide Association Study Reveals Novel Genetic Loci for Quantitative Resistance to Septoria Tritici Blotch in Wheat (Triticum aestivum L.)
Source: Front Plant Sci. 2021 Sep 24;12:671323. doi: 10.3389/fpls.2021.671323 (PMC8500178; doi:10.3389/fpls.2021.671323)
Supplement: Supplementary file 4 [file Table_4.xlsx]

## Sheet: Sheet4
istance at each individual environment and across loscations. “Trait” indicate the measured phenotypes including SDSH, Septoria disease severity at heading; SDSMM, Septoria disease severity at mid-maturity; SDSM, Septoria disease reverity at maturity; SPC, Septoria progress coefficient; and the corresponding year (2015, 2016, or combined). “SNP” reports the marker name. “Chr” indicates chromosome…
Trait	AlleleID	Chromosome	Position	P.value	maf	nobs	FDR_Adjusted_P-values	effect
SDSH_Holetta_2015	1016309|F|0-30:A>T-30:A>T	3A	710771071	7.23126e-07	0.129213	178	0.00351765	8.05725
SDSH_Holetta_2015	2333359|F|0-32:G>C-32:G>C	2A	514858369	9.86576e-07	0.205056	178	0.00351765	6.77662
SDSH_Holetta_2015	1087857|F|0-41:T>C-41:T>C	7D	531439751	1.74911e-06	0.0646067	178	0.00351765	11.2007
SDSH_Holetta_2015	3023856|F|0-37:A>T-37:A>T	3D	593664469	1.80949e-06	0.132022	178	0.00351765	8.04911
SDSH_Holetta_2015	2351081|F|0-57:A>G-57:A>G	5A	688359748	1.51731e-05	0.401685	178	0.0235973	5.57231
SDSH_Holetta_2015	1085095|F|0-25:G>C-25:G>C	1D	463434850	3.32604e-05	0.320225	178	0.0431055	-5.14122
SDSH_Holetta_2015	3029958|F|0-26:T>G-26:T>G	2B	67658600	5.29161e-05	0.0533708	178	0.0587822	9.79451
SDSH_Holetta_2015	5323916|F|0-37:T>C-37:T>C	2A	44720712	6.25695e-05	0.185393	178	0.0608176	4.24664
SDSH_Holetta_2015	1102320|F|0-55:C>A-55:C>A	4B	20567784	0.000152553	0.13764	178	0.121368	5.23308
SDSH_Holetta_2015	1007981|F|0-61:G>A-61:G>A	7D	121765584	0.00015608	0.207865	178	0.121368	-4.25537
SDSH_Holetta_2015	3025893|F|0-28:A>G-28:A>G	1B	67020984	0.000214781	0.154494	178	0.151831	5.35306
SDSH_Holetta_2015	1393706|F|0-36:C>T-36:C>T	2B	793146869	0.000368213	0.0617978	178	0.238602	7.81913
SDSH_Holetta_2015	1100801|F|0-17:T>A-17:T>A	2B	786040142	0.000447489	0.19382	178	0.267667	4.54625
SDSH_Holetta_2015	1097693|F|0-65:G>A-65:G>A	7A	56197523	0.000523886	0.182584	178	0.290981	3.75033
SDSH_Holetta_2015	982125|F|0-45:T>A-45:T>A	7B	686989852	0.000582387	0.41573	178	0.301909	3.07472
SDSH_Holetta_2015	1111169|F|0-40:C>A-40:C>A	5D	526570633	0.000760652	0.0337079	178	0.369677	8.70643
SDSH_Holetta_2015	1126488|F|0-21:C>T-21:C>T	2B	769944632	0.00100823	0.446629	178	0.461177	3.94066
SDSH_Holetta_2015	1207068|F|0-31:C>T-31:C>T	2B	167796428	0.00123255	0.311798	178	0.53246	-4.54412
SDSH_Holetta_2015	1212106|F|0-13:T>C-13:T>C	2B	790748970	0.00139297	0.0589888	178	0.570092	7.52059
SDSH_Holetta_2015	988503|F|0-5:C>T-5:C>T	1D	72889931	0.00179884	0.143258	178	0.692281	-4.74931
SDSH_Holetta_2015	1063973|F|0-19:G>C-19:G>C	1B	499899181	0.00191458	0.13764	178	0.692281	-4.78888
SDSH_Holetta_2015	1042822|F|0-20:G>A-20:G>A	1B	622709384	0.00195861	0.0926966	178	0.692281	-6.57927
SDSH_Holetta_2015	2264591|F|0-17:C>T-17:C>T	2A	387675913	0.00276043	0.314607	178	0.908561	4.67304
SDSH_Holetta_2015	1250769|F|0-65:T>G-65:T>G	3A	627828997	0.00297408	0.0898876	178	0.908561	-5.10193
SDSH_Holetta_2015	1676187|F|0-29:G>C-29:G>C	1B	595177492	0.0032147	0.109551	178	0.908561	-4.81395
SDSH_Holetta_2015	1194065|F|0-36:G>C-36:G>C	6B	708021074	0.00323653	0.452247	178	0.908561	-2.88619
SDSH_Holetta_2015	2278742|F|0-57:T>A-57:T>A	22	42057344	0.0033038	0.0561798	178	0.908561	6.53393
SDSH_Holetta_2015	1091880|F|0-62:A>G-62:A>G	22	75268104	0.00332121	0.323034	178	0.908561	-3.48997
SDSH_Holetta_2015	2266225|F|0-36:T>G-36:T>G	1B	504506745	0.00346001	0.140449	178	0.908561	-4.35588
SDSH_Holetta_2015	1094450|F|0-49:G>A-49:G>A	3B	10249151	0.00350525	0.162921	178	0.908561	-4.72356
SDSH_Holetta_2015	2256874|F|0-21:G>A-21:G>A	5B	683352064	0.00365018	0.412921	178	0.915605	-3.48446
SDSH_Holetta_2015	1133492|F|0-42:C>T-42:C>T	1B	5894126	0.00387306	0.379213	178	0.941155	3.12302
SDSH_Holetta_2015	987321|F|0-14:A>C-14:A>C	6A	617654688	0.00418539	0.396067	178	0.986229	3.00303
SDSH_Holetta_2015	1000048|F|0-19:A>G-19:A>G	1B	622062782	0.00497346	0.410112	178	0.996096	-3.16438
SDSH_Holetta_2015	1074158|F|0-5:C>T-5:C>T	1B	615614208	0.00527708	0.426966	178	0.996096	-3.25328
SDSH_Holetta_2015	1237425|F|0-25:T>C-25:T>C	5B	17844915	0.00536402	0.0758427	178	0.996096	6.16728
SDSH_Holetta_2015	1110156|F|0-46:T>C-46:T>C	3A	726107371	0.00538525	0.382022	178	0.996096	3.1599
SDSH_Holetta_2015	1036899|F|0-33:T>A-33:T>A	2D	35057329	0.00555661	0.435393	178	0.996096	-2.99092
SDSH_Holetta_2015	3937515|F|0-36:G>T-36:G>T	3B	9775233	0.00560498	0.0589888	178	0.996096	9.39216
SDSH_Holetta_2015	2257732|F|0-59:T>C-59:T>C	3A	697202220	0.00560601	0.272472	178	0.996096	3.77592
SDSH_Holetta_2015	3028411|F|0-17:A>G-17:A>G	22	0	0.00578013	0.382022	178	0.996096	-3.48928
SDSH_Holetta_2015	7350673|F|0-19:C>T-19:C>T	3B	813403755	0.00588404	0.0561798	178	0.996096	5.70733
SDSH_Holetta_2015	1119917|F|0-34:A>G-34:A>G	7D	85346054	0.00620215	0.0955056	178	0.996096	-6.17684
SDSH_Holetta_2015	3941116|F|0-33:T>G-33:T>G	7D	33990246	0.00632526	0.0702247	178	0.996096	5.46618
SDSH_Holetta_2015	1135131|F|0-38:G>C-38:G>C	5B	531584191	0.00656771	0.0702247	178	0.996096	-6.64081
SDSH_Holetta_2015	1080216|F|0-44:A>G-44:A>G	2A	13438538	0.00671649	0.455056	178	0.996096	3.35689
SDSH_Holetta_2015	1045011|F|0-60:T>A-60:T>A	3D	481067173	0.00686137	0.0730337	178	0.996096	5.40318
SDSH_Holetta_2015	979315|F|0-19:A>G-19:A>G	6A	518782825	0.00687137	0.0505618	178	0.996096	6.38485
SDSH_Holetta_2015	4909719|F|0-66:T>A-66:T>A	7A	86467260	0.00718897	0.13764	178	0.996096	-3.78971
SDSH_Holetta_2015	1125817|F|0-58:G>A-58:G>A	6A	67377724	0.00740689	0.191011	178	0.996096	3.57017
SDSH_Holetta_2015	1216643|F|0-29:G>A-29:G>A	3A	625237502	0.00803718	0.0870787	178	0.996096	4.66032
SDSH_Holetta_2015	5411129|F|0-11:C>T-11:C>T	1B	593916893	0.00816748	0.0758427	178	0.996096	-5.12814
SDSH_Holetta_2015	5580447|F|0-11:A>G-11:A>G	22	0	0.008261	0.0617978	178	0.996096	-7.05813
SDSH_Holetta_2015	1192210|F|0-65:G>A-65:G>A	3A	645406329	0.00875873	0.0505618	178	0.996096	-7.72002
SDSH_Holetta_2015	1034332|F|0-66:A>T-66:A>T	22	0	0.00882249	0.0449438	178	0.996096	-8.60145
SDSH_Holetta_2015	4009027|F|0-47:T>C-47:T>C	3B	607406105	0.00893639	0.0646067	178	0.996096	-5.94893
SDSH_Holetta_2015	1056536|F|0-58:A>G-58:A>G	3B	24817123	0.00904702	0.0393258	178	0.996096	-7.11463
SDSH_Holetta_2015	1260769|F|0-29:T>A-29:T>A	5A	706334186	0.009316	0.0477528	178	0.996096	-5.69569
SDSH_Holetta_2015	1130355|F|0-6:G>C-6:G>C	4D	497906324	0.00964254	0.120787	178	0.996096	4.06
SDSH_Holetta_2015	996385|F|0-7:C>G-7:C>G	1A	579302653	0.0100219	0.219101	178	0.996096	3.2388
SDSH_Holetta_2015	1696675|F|0-10:C>T-10:C>T	1B	603092124	0.0100894	0.303371	178	0.996096	-3.16341
SDSH_Holetta_2015	983311|F|0-41:T>A-41:T>A	1D	73739521	0.010196	0.0365169	178	0.996096	-8.56625
SDSH_Holetta_2015	1029624|F|0-32:T>C-32:T>C	22	7642790	0.010263	0.370787	178	0.996096	-2.91131
SDSH_Holetta_2015	988758|F|0-46:G>A-46:G>A	1B	526750495	0.010447	0.199438	178	0.996096	-3.29581
SDSH_Holetta_2015	1064989|F|0-50:C>G-50:C>G	1B	604147263	0.0107428	0.0617978	178	0.996096	-5.20341
SDSH_Holetta_2015	1117717|F|0-6:G>A-6:G>A	1B	619588077	0.0107571	0.410112	178	0.996096	-3.13883
SDSH_Holetta_2015	1239283|F|0-34:A>C-34:A>C	1B	601252955	0.0108119	0.376404	178	0.996096	-3.38014
SDSH_Holetta_2015	4543091|F|0-13:A>G-13:A>G	22	0	0.0108585	0.435393	178	0.996096	-2.87644
SDSH_Holetta_2015	989756|F|0-46:T>C-46:T>C	2A	585814477	0.0110709	0.0814607	178	0.996096	4.94666
SDSH_Holetta_2015	1106486|F|0-16:C>T-16:C>T	5A	704448422	0.0113081	0.0421348	178	0.996096	-6.03879
SDSH_Holetta_2015	5411825|F|0-22:A>G-22:A>G	1A	568413593	0.0113981	0.19382	178	0.996096	3.19625
SDSH_Holetta_2015	1101092|F|0-61:A>G-61:A>G	4B	599175578	0.0114537	0.132022	178	0.996096	4.1918
SDSH_Holetta_2015	1008890|F|0-27:C>A-27:C>A	7A	89489102	0.0114632	0.154494	178	0.996096	-3.35548
SDSH_Holetta_2015	4909621|F|0-10:C>A-10:C>A	22	0	0.0115195	0.0393258	178	0.996096	-7.66329
SDSH_Holetta_2015	1137212|F|0-32:G>A-32:G>A	2A	691480240	0.0116129	0.308989	178	0.996096	3.70703
SDSH_Holetta_2015	1094239|F|0-18:T>C-18:T>C	1B	593916790	0.0117984	0.157303	178	0.996096	-3.47476
SDSH_Holetta_2015	1215755|F|0-18:T>C-18:T>C	6A	1338546	0.0119316	0.0449438	178	0.996096	5.85222
SDSH_Holetta_2015	1206021|F|0-7:G>C-7:G>C	22	42103334	0.0119525	0.0589888	178	0.996096	5.55965
SDSH_Holetta_2015	5411190|F|0-25:T>C-25:T>C	22	0	0.0126337	0.103933	178	0.996096	-4.47283
SDSH_Holetta_2015	3025720|F|0-34:C>A-34:C>A	6A	594854466	0.0126983	0.365169	178	0.996096	-3.08542
SDSH_Holetta_2015	1091853|F|0-9:T>G-9:T>G	6A	29885404	0.0128826	0.0814607	178	0.996096	5.80315
SDSH_Holetta_2015	5411469|F|0-7:G>A-7:G>A	22	0	0.0132531	0.0870787	178	0.996096	-5.05416
SDSH_Holetta_2015	1056154|F|0-36:G>C-36:G>C	4B	567928697	0.0132679	0.0730337	178	0.996096	6.67917
SDSH_Holetta_2015	1017788|F|0-7:G>C-7:G>C	3B	825886100	0.0132873	0.0758427	178	0.996096	4.9851
SDSH_Holetta_2015	1217781|F|0-17:T>C-17:T>C	4B	49464950	0.0135139	0.11236	178	0.996096	4.81183
SDSH_Holetta_2015	3936813|F|0-32:A>G-32:A>G	1D	44985766	0.0135667	0.0898876	178	0.996096	5.17507
SDSH_Holetta_2015	1018544|F|0-11:G>A-11:G>A	7A	87511511	0.0136364	0.0786517	178	0.996096	-5.727
SDSH_Holetta_2015	1102327|F|0-22:T>A-22:T>A	7B	677785886	0.0137521	0.33427	178	0.996096	-3.51829
SDSH_Holetta_2015	1136337|F|0-25:T>C-25:T>C	1B	615497534	0.013883	0.401685	178	0.996096	-2.76144
SDSH_Holetta_2015	4992830|F|0-46:T>C-46:T>C	3D	388533915	0.0140365	0.0617978	178	0.996096	-6.87291
SDSH_Holetta_2015	1151382|F|0-25:G>C-25:G>C	4B	16804898	0.0141292	0.205056	178	0.996096	3.31131
SDSH_Holetta_2015	1052021|F|0-13:T>G-13:T>G	3A	646584907	0.0143527	0.0337079	178	0.996096	-7.86041
SDSH_Holetta_2015	985752|F|0-28:A>T-28:A>T	22	60456884	0.0149307	0.168539	178	0.996096	3.38123
SDSH_Holetta_2015	3957580|F|0-27:C>G-27:C>G	1A	15807314	0.0150889	0.0617978	178	0.996096	6.89743
SDSH_Holetta_2015	3935155|F|0-14:C>G-14:C>G	1D	475111540	0.0152674	0.179775	178	0.996096	-3.75997
SDSH_Holetta_2015	2280402|F|0-52:G>A-52:G>A	3B	813704010	0.0156827	0.0533708	178	0.996096	5.49136
SDSH_Holetta_2015	1242652|F|0-25:A>G-25:A>G	5B	571635045	0.0157975	0.154494	178	0.996096	3.44803
SDSH_Holetta_2015	1082842|F|0-8:A>G-8:A>G	1B	587138312	0.0158447	0.311798	178	0.996096	-3.16886
SDSH_Holetta_2015	3029503|F|0-32:G>C-32:G>C	22	0	0.0161169	0.0842697	178	0.996096	5.88371
SDSH_Holetta_2015	2248070|F|0-49:A>G-49:A>G	3D	355163205	0.0163299	0.126404	178	0.996096	3.58068
SDSH_Holetta_2015	1110982|F|0-22:G>A-22:G>A	2B	6334065	0.0165064	0.0589888	178	0.996096	-5.58557
SDSH_Holetta_2015	1075369|F|0-8:G>A-8:G>A	7A	693492533	0.0165071	0.0589888	178	0.996096	4.89189
SDSH_Holetta_2015	4909394|F|0-9:A>G-9:A>G	5B	665027137	0.0170199	0.0449438	178	0.996096	-5.93573
SDSH_Holetta_2015	3959035|F|0-34:A>G-34:A>G	1A	537889263	0.0170321	0.283708	178	0.996096	3.00083
SDSH_Holetta_2015	994022|F|0-52:G>C-52:G>C	4A	620745787	0.0170544	0.373596	178	0.996096	-2.77703
SDSH_Holetta_2015	1049959|F|0-58:T>A-58:T>A	4A	82038144	0.0172993	0.0814607	178	0.996096	5.7854
SDSH_Holetta_2015	3064732|F|0-30:A>C-30:A>C	1D	432636879	0.0173596	0.132022	178	0.996096	3.69511
SDSH_Holetta_2015	3534040|F|0-15:C>A-15:C>A	2B	454848925	0.0173869	0.0646067	178	0.996096	-7.32126
SDSH_Holetta_2015	13375739|F|0-42:C>G-42:C>G	1B	614393315	0.0174548	0.367978	178	0.996096	-2.81948
SDSH_Holetta_2015	7487640|F|0-39:C>A-39:C>A	2D	473987772	0.017699	0.407303	178	0.996096	-2.81492
SDSH_Holetta_2015	1055955|F|0-58:C>T-58:C>T	6B	679360702	0.0178736	0.168539	178	0.996096	3.85215
SDSH_Holetta_2015	1091861|F|0-32:A>G-32:A>G	1A	566369413	0.017918	0.205056	178	0.996096	3.37625
SDSH_Holetta_2015	3935704|F|0-23:A>G-23:A>G	22	0	0.0179379	0.337079	178	0.996096	-2.69447
SDSH_Holetta_2015	3022541|F|0-9:T>C-9:T>C	3A	1859474	0.0180233	0.0898876	178	0.996096	-4.61507
SDSH_Holetta_2015	1130292|F|0-61:G>A-61:G>A	7A	86467326	0.0181582	0.151685	178	0.996096	-3.34365
SDSH_Holetta_2015	980051|F|0-44:G>A-44:G>A	3A	24532449	0.0182403	0.463483	178	0.996096	-2.48737
SDSH_Holetta_2015	2249010|F|0-33:G>A-33:G>A	7D	57904761	0.0183595	0.30618	178	0.996096	-2.80462
SDSH_Holetta_2015	3026109|F|0-12:T>C-12:T>C	5A	704833552	0.0183836	0.0393258	178	0.996096	-5.65942
SDSH_Holetta_2015	982670|F|0-8:A>G-8:A>G	3B	7383089	0.0188642	0.398876	178	0.996096	-2.62602
SDSH_Holetta_2015	3948458|F|0-10:G>C-10:G>C	22	0	0.0188983	0.0674157	178	0.996096	6.70532
SDSH_Holetta_2015	2258054|F|0-39:C>G-39:C>G	5B	665685766	0.0193886	0.0589888	178	0.996096	5.09073
SDSH_Holetta_2015	2254240|F|0-35:A>G-35:A>G	3B	6071524	0.0194727	0.0674157	178	0.996096	-4.9987
SDSH_Holetta_2015	4993233|F|0-64:C>A-64:C>A	1B	583684833	0.0194884	0.323034	178	0.996096	-2.77107
SDSH_Holetta_2015	3942658|F|0-25:A>G-25:A>G	1B	625083237	0.0199786	0.297753	178	0.996096	-3.12937
SDSH_Holetta_2015	4991984|F|0-14:C>G-14:C>G	22	0	0.0200357	0.0561798	178	0.996096	-6.84826
SDSH_Holetta_2015	1202815|F|0-10:A>G-10:A>G	2B	651360207	0.0203527	0.401685	178	0.996096	-2.91544
SDSH_Holetta_2015	4989011|F|0-61:C>G-61:C>G	2B	668683107	0.0207277	0.199438	178	0.996096	4.38014
SDSH_Holetta_2015	1017437|F|0-17:G>T-17:G>T	7B	600651857	0.0209638	0.0646067	178	0.996096	4.69419
SDSH_Holetta_2015	1094095|F|0-15:C>T-15:C>T	5A	20998450	0.0212276	0.474719	178	0.996096	2.43589
SDSH_Holetta_2015	1077026|F|0-44:C>G-44:C>G	5D	458459266	0.0214453	0.441011	178	0.996096	-2.70598
SDSH_Holetta_2015	1052827|F|0-30:G>C-30:G>C	5A	27691384	0.0216752	0.407303	178	0.996096	2.43031
SDSH_Holetta_2015	1136932|F|0-49:C>T-49:C>T	3B	6951899	0.0218751	0.376404	178	0.996096	-2.69816
SDSH_Holetta_2015	1341985|F|0-10:G>C-10:G>C	1B	636262813	0.0220183	0.219101	178	0.996096	-2.82944
SDSH_Holetta_2015	5969612|F|0-13:G>A-13:G>A	5A	447656012	0.0220567	0.300562	178	0.996096	-3.09391
SDSH_Holetta_2015	1134646|F|0-9:C>G-9:C>G	2A	768429578	0.0220591	0.0870787	178	0.996096	5.04497
SDSH_Holetta_2015	1233107|F|0-31:A>G-31:A>G	5D	541603929	0.0221538	0.0589888	178	0.996096	-4.99784
SDSH_Holetta_2015	1379368|F|0-54:G>A-54:G>A	7A	32179100	0.0221655	0.0870787	178	0.996096	4.37224
SDSH_Holetta_2015	9724776|F|0-11:G>C-11:G>C	7B	78279927	0.0226534	0.0393258	178	0.996096	-7.3898
SDSH_Holetta_2015	1240203|F|0-56:C>T-56:C>T	5A	4208674	0.0228375	0.0561798	178	0.996096	-5.07642
SDSH_Holetta_2015	4910882|F|0-25:A>G-25:A>G	4B	532438072	0.0229973	0.331461	178	0.996096	3.03928
SDSH_Holetta_2015	1048737|F|0-14:C>G-14:C>G	4B	566260243	0.0231635	0.140449	178	0.996096	3.62241
SDSH_Holetta_2015	5411825|F|0-25:G>C-25:G>C	1A	568413593	0.0232037	0.106742	178	0.996096	4.83636
SDSH_Holetta_2015	1051052|F|0-59:G>C-59:G>C	2B	800127643	0.02358	0.157303	178	0.996096	-3.3299
SDSH_Holetta_2015	4991395|F|0-19:C>G-19:C>G	22	150793813	0.0238891	0.123596	178	0.996096	3.85526
SDSH_Holetta_2015	2289202|F|0-36:T>A-36:T>A	3A	627917231	0.0239899	0.0646067	178	0.996096	-4.73369
SDSH_Holetta_2015	4021160|F|0-39:T>C-39:T>C	22	0	0.0243705	0.0449438	178	0.996096	5.97821
SDSH_Holetta_2015	978089|F|0-46:T>C-46:T>C	1D	433032816	0.0246193	0.103933	178	0.996096	3.94098
SDSH_Holetta_2015	16793605|F|0-20:T>C-20:T>C	22	0	0.0248092	0.0393258	178	0.996096	-7.01867
SDSH_Holetta_2015	1127250|F|0-51:T>G-51:T>G	2A	271909778	0.0248506	0.0646067	178	0.996096	-4.40444
SDSH_Holetta_2015	1228287|F|0-24:T>C-24:T>C	1B	623682261	0.024918	0.393258	178	0.996096	-2.64016
SDSH_Holetta_2015	1099504|F|0-43:C>T-43:C>T	1A	559886943	0.0250304	0.328652	178	0.996096	-2.5784
SDSH_Holetta_2015	995752|F|0-68:G>C-68:G>C	3B	816614118	0.025043	0.0477528	178	0.996096	5.99791
SDSH_Holetta_2015	1044989|F|0-40:C>A-40:C>A	1D	5162314	0.0251709	0.168539	178	0.996096	3.33907
SDSH_Holetta_2015	3946583|F|0-13:C>T-13:C>T	22	0	0.0251905	0.289326	178	0.996096	3.51778
SDSH_Holetta_2015	1161276|F|0-17:C>T-17:C>T	1A	581606846	0.0253331	0.379213	178	0.996096	-2.64439
SDSH_Holetta_2015	1096271|F|0-66:A>T-66:A>T	6D	448643981	0.0254173	0.38764	178	0.996096	2.82864
SDSH_Holetta_2015	1276419|F|0-52:A>C-52:A>C	1B	587276299	0.0254346	0.328652	178	0.996096	-2.88174
SDSH_Holetta_2015	1069135|F|0-57:C>A-57:C>A	3A	13812131	0.0254512	0.182584	178	0.996096	-3.09616
SDSH_Holetta_2015	2242121|F|0-34:A>T-34:A>T	3D	518592889	0.0254531	0.0505618	178	0.996096	-5.89649
SDSH_Holetta_2015	988236|F|0-40:G>A-40:G>A	2D	423291292	0.0256944	0.101124	178	0.996096	4.03686
SDSH_Holetta_2015	1079955|F|0-46:T>C-46:T>C	6B	109155311	0.0260995	0.0674157	178	0.996096	-5.0252
SDSH_Holetta_2015	3023149|F|0-12:T>G-12:T>G	3A	621586722	0.0261452	0.0561798	178	0.996096	-4.61117
SDSH_Holetta_2015	4733556|F|0-46:G>A-46:G>A	22	0	0.0261969	0.44382	178	0.996096	-2.41851
SDSH_Holetta_2015	2242230|F|0-33:T>G-33:T>G	3D	589155243	0.0262489	0.0786517	178	0.996096	-5.56041
SDSH_Holetta_2015	991604|F|0-46:A>G-46:A>G	3A	733330304	0.0263045	0.283708	178	0.996096	2.64383
SDSH_Holetta_2015	1091829|F|0-12:C>T-12:C>T	6D	467011945	0.0267989	0.424157	178	0.996096	-3.09612
SDSH_Holetta_2015	3532774|F|0-23:A>G-23:A>G	2A	17871784	0.0268475	0.438202	178	0.996096	-2.72585
SDSH_Holetta_2015	1028823|F|0-22:T>G-22:T>G	7D	239771949	0.0269556	0.0702247	178	0.996096	5.31556
SDSH_Holetta_2015	4989082|F|0-17:A>G-17:A>G	22	0	0.0270336	0.418539	178	0.996096	-2.86261
SDSH_Holetta_2015	3533998|F|0-17:T>A-17:T>A	22	0	0.027099	0.0898876	178	0.996096	3.99124
SDSH_Holetta_2015	1099093|F|0-38:G>A-38:G>A	7B	469742950	0.027104	0.0702247	178	0.996096	4.56358
SDSH_Holetta_2015	1056700|F|0-68:C>A-68:C>A	22	0	0.027159	0.323034	178	0.996096	-2.63145
SDSH_Holetta_2015	1218019|F|0-65:T>C-65:T>C	6D	354680018	0.0271644	0.0589888	178	0.996096	4.4341
SDSH_Holetta_2015	1080426|F|0-49:G>A-49:G>A	7A	700066970	0.0272516	0.379213	178	0.996096	-2.51239
SDSH_Holetta_2015	4911097|F|0-12:T>C-12:T>C	22	0	0.0273908	0.407303	178	0.996096	-2.51732
SDSH_Holetta_2015	1009130|F|0-42:A>C-42:A>C	1B	620787264	0.0274926	0.373596	178	0.996096	-2.87194
SDSH_Holetta_2015	1211891|F|0-22:C>T-22:C>T	4D	245070554	0.0277891	0.0646067	178	0.996096	-7.19578
SDSH_Holetta_2015	2313230|F|0-54:T>C-54:T>C	6A	5129543	0.0280873	0.0365169	178	0.996096	6.84712
SDSH_Holetta_2015	1218864|F|0-17:A>G-17:A>G	3A	504034273	0.0282914	0.0365169	178	0.996096	6.61577
SDSH_Holetta_2015	983153|F|0-26:G>C-26:G>C	3A	657422205	0.0283111	0.0477528	178	0.996096	-5.10794
SDSH_Holetta_2015	1127444|F|0-22:A>G-22:A>G	7B	630554744	0.0288503	0.297753	178	0.996096	-2.7949
SDSH_Holetta_2015	2245650|F|0-42:C>T-42:C>T	7D	14821031	0.0290052	0.0870787	178	0.996096	-5.63191
SDSH_Holetta_2015	1210852|F|0-46:C>T-46:C>T	5B	43455702	0.0290191	0.0983146	178	0.996096	4.00324
SDSH_Holetta_2015	3024617|F|0-34:T>C-34:T>C	3B	795507031	0.0292905	0.168539	178	0.996096	2.87063
SDSH_Holetta_2015	4405938|F|0-18:G>A-18:G>A	22	0	0.0294407	0.0561798	178	0.996096	-6.91973
SDSH_Holetta_2015	1093136|F|0-65:T>C-65:T>C	1A	566590522	0.0300312	0.210674	178	0.996096	2.97333
SDSH_Holetta_2015	1026861|F|0-32:C>G-32:C>G	4B	413875836	0.0301489	0.146067	178	0.996096	3.83315
SDSH_Holetta_2015	4910422|F|0-32:A>G-32:A>G	1A	537093899	0.0301773	0.19382	178	0.996096	2.86242
SDSH_Holetta_2015	2249518|F|0-58:T>C-58:T>C	3D	522091844	0.0301829	0.0421348	178	0.996096	-7.05956
SDSH_Holetta_2015	4993685|F|0-29:A>G-29:A>G	22	0	0.0302676	0.283708	178	0.996096	2.80954
SDSH_Holetta_2015	1017207|F|0-10:T>C-10:T>C	5D	491680980	0.0304606	0.0842697	178	0.996096	-4.76514
SDSH_Holetta_2015	1033170|F|0-40:C>T-40:C>T	22	320011979	0.0305879	0.314607	178	0.996096	-2.78465
SDSH_Holetta_2015	2242808|F|0-45:C>T-45:C>T	5D	533634832	0.0310299	0.0730337	178	0.996096	-6.03719
SDSH_Holetta_2015	3024027|F|0-39:T>C-39:T>C	4B	32279350	0.0311246	0.11236	178	0.996096	3.38076
SDSH_Holetta_2015	2264205|F|0-44:G>A-44:G>A	7A	4003010	0.0313514	0.19382	178	0.996096	-2.77562
SDSH_Holetta_2015	1020523|F|0-45:G>C-45:G>C	2B	156606774	0.0313854	0.0477528	178	0.996096	-6.37704
SDSH_Holetta_2015	2260819|F|0-29:T>C-29:T>C	6A	610558053	0.0315491	0.373596	178	0.996096	-2.40416
SDSH_Holetta_2015	3024490|F|0-23:C>T-23:C>T	4B	573387568	0.0316098	0.151685	178	0.996096	3.30772
SDSH_Holetta_2015	3022065|F|0-21:G>C-21:G>C	6B	675620421	0.0317306	0.196629	178	0.996096	3.52051
SDSH_Holetta_2015	1126551|F|0-59:G>A-59:G>A	1B	83212147	0.0323861	0.0842697	178	0.996096	4.47366
SDSH_Holetta_2015	3064620|F|0-13:T>C-13:T>C	22	0	0.0327144	0.353933	178	0.996096	2.69106
SDSH_Holetta_2015	994154|F|0-16:C>T-16:C>T	6B	679360768	0.0327529	0.171348	178	0.996096	3.49034
SDSH_Holetta_2015	984789|F|0-7:C>T-7:C>T	2B	236583792	0.0332889	0.132022	178	0.996096	3.78041
SDSH_Holetta_2015	1099060|F|0-31:G>A-31:G>A	5B	12656052	0.0336847	0.348315	178	0.996096	2.60698
SDSH_Holetta_2015	1114510|F|0-28:T>C-28:T>C	5A	698318468	0.0337141	0.0421348	178	0.996096	-5.36104
SDSH_Holetta_2015	5363171|F|0-15:A>G-15:A>G	22	0	0.0338412	0.176966	178	0.996096	3.07207
SDSH_Holetta_2015	1864295|F|0-48:C>G-48:C>G	3B	731136631	0.0341374	0.376404	178	0.996096	-2.29333
SDSH_Holetta_2015	1054439|F|0-11:A>T-11:A>T	1B	615623534	0.0341375	0.41573	178	0.996096	-2.4311
SDSH_Holetta_2015	4989016|F|0-18:T>C-18:T>C	22	0	0.034448	0.426966	178	0.996096	2.69594
SDSH_Holetta_2015	976877|F|0-25:G>A-25:G>A	5B	476806091	0.0346832	0.328652	178	0.996096	-2.56489
SDSH_Holetta_2015	2283342|F|0-10:A>G-10:A>G	7B	638498849	0.0347504	0.0926966	178	0.996096	3.59956
SDSH_Holetta_2015	990037|F|0-54:G>A-54:G>A	3D	37970687	0.0347522	0.308989	178	0.996096	-2.81745
SDSH_Holetta_2015	2280252|F|0-64:T>C-64:T>C	1B	531634765	0.0347991	0.452247	178	0.996096	2.60727
SDSH_Holetta_2015	3956491|F|0-37:G>A-37:G>A	1D	220883994	0.0348656	0.0421348	178	0.996096	6.36529
SDSH_Holetta_2015	5580210|F|0-9:G>A-9:G>A	22	0	0.0350489	0.213483	178	0.996096	2.43717
SDSH_Holetta_2015	9725072|F|0-56:G>A-56:G>A	7A	86248938	0.0351406	0.314607	178	0.996096	-2.62829
SDSH_Holetta_2015	990141|F|0-34:C>T-34:C>T	6B	256338500	0.0351661	0.120787	178	0.996096	4.2201
SDSH_Holetta_2015	1284943|F|0-55:G>A-55:G>A	4A	6489298	0.0354108	0.0617978	178	0.996096	-4.80052
SDSH_Holetta_2015	1297527|F|0-40:T>C-40:T>C	6D	11893171	0.0354374	0.120787	178	0.996096	3.3806
SDSH_Holetta_2015	1055955|F|0-16:C>T-16:C>T	6B	679360702	0.0355057	0.19382	178	0.996096	3.14823
SDSH_Holetta_2015	6041297|F|0-10:C>G-10:C>G	5B	553700122	0.0361983	0.0365169	178	0.996096	-6.88686
SDSH_Holetta_2015	3936367|F|0-29:A>C-29:A>C	2A	554520335	0.0362883	0.0589888	178	0.996096	5.33958
SDSH_Holetta_2015	1203158|F|0-41:T>G-41:T>G	4A	172157756	0.0365946	0.0561798	178	0.996096	-5.77137
SDSH_Holetta_2015	1161504|F|0-60:A>G-60:A>G	6B	234842852	0.036595	0.356742	178	0.996096	-2.65365
SDSH_Holetta_2015	5323913|F|0-10:G>A-10:G>A	5B	668461268	0.0367165	0.120787	178	0.996096	3.37879
SDSH_Holetta_2015	1060771|F|0-16:T>C-16:T>C	7D	605961509	0.0367925	0.219101	178	0.996096	2.383
SDSH_Holetta_2015	2257560|F|0-35:A>G-35:A>G	1B	637894347	0.0371337	0.191011	178	0.996096	2.83895
SDSH_Holetta_2015	981168|F|0-13:G>A-13:G>A	3B	707906591	0.0371504	0.0449438	178	0.996096	4.92978
SDSH_Holetta_2015	3575516|F|0-12:G>T-12:G>T	22	0	0.037358	0.0589888	178	0.996096	5.92111
SDSH_Holetta_2015	1082751|F|0-68:A>T-68:A>T	5A	510887048	0.0376854	0.0449438	178	0.996096	5.14579
SDSH_Holetta_2015	1128233|F|0-62:T>C-62:T>C	7B	509576259	0.0378434	0.0589888	178	0.996096	4.61714
SDSH_Holetta_2015	983080|F|0-25:T>C-25:T>C	1B	302037016	0.0378935	0.0393258	178	0.996096	5.71204
SDSH_Holetta_2015	1219456|F|0-47:A>C-47:A>C	2B	772058406	0.0379283	0.0561798	178	0.996096	-4.97588
SDSH_Holetta_2015	1243161|F|0-10:T>C-10:T>C	6B	109760106	0.0383216	0.115169	178	0.996096	3.80186
SDSH_Holetta_2015	1090002|F|0-29:G>A-29:G>A	3B	8074443	0.0386653	0.129213	178	0.996096	-3.92084
SDSH_Holetta_2015	1104441|F|0-47:A>G-47:A>G	3A	645601934	0.0387686	0.0393258	178	0.996096	7.08467
SDSH_Holetta_2015	2255872|F|0-45:T>G-45:T>G	5B	28386599	0.0388975	0.0730337	178	0.996096	-4.76277
SDSH_Holetta_2015	3022193|F|0-12:T>A-12:T>A	3B	791302474	0.0391275	0.0421348	178	0.996096	6.43189
SDSH_Holetta_2015	5324336|F|0-19:C>A-19:C>A	1D	414941384	0.0392178	0.0730337	178	0.996096	-4.71385
SDSH_Holetta_2015	2275733|F|0-31:T>C-31:T>C	6B	107070800	0.0392649	0.0561798	178	0.996096	-5.29219
SDSH_Holetta_2015	983454|F|0-51:T>C-51:T>C	6B	478752362	0.0393176	0.0898876	178	0.996096	-3.46384
SDSH_Holetta_2015	1107922|F|0-8:T>G-8:T>G	6D	470053531	0.0396421	0.300562	178	0.996096	-2.68628
SDSH_Holetta_2015	984955|F|0-33:G>A-33:G>A	7B	677939935	0.0398719	0.342697	178	0.996096	-2.91111
SDSH_Holetta_2015	1078996|F|0-60:C>G-60:C>G	5B	598319204	0.0398771	0.109551	178	0.996096	3.91293
SDSH_Holetta_2015	1073246|F|0-21:C>A-21:C>A	7A	636900029	0.0400619	0.0505618	178	0.996096	-4.57901
SDSH_Holetta_2015	1057133|F|0-13:C>G-13:C>G	1D	20698660	0.0402219	0.0533708	178	0.996096	5.3257
SDSH_Holetta_2015	1054614|F|0-33:C>T-33:C>T	5B	683514701	0.0402694	0.168539	178	0.996096	-2.7224
SDSH_Holetta_2015	1126395|F|0-56:C>T-56:C>T	22	0	0.040353	0.196629	178	0.996096	2.94735
SDSH_Holetta_2015	4003137|F|0-19:G>A-19:G>A	22	0	0.0405928	0.0393258	178	0.996096	-5.21657
SDSH_Holetta_2015	3022497|F|0-14:T>G-14:T>G	3B	31995400	0.0406927	0.480337	178	0.996096	2.30864
SDSH_Holetta_2015	1075735|F|0-28:C>T-28:C>T	7A	30258354	0.0408105	0.148876	178	0.996096	-3.09888
SDSH_Holetta_2015	4910343|F|0-5:A>G-5:A>G	22	0	0.0408643	0.13764	178	0.996096	2.87198
SDSH_Holetta_2015	5411362|F|0-51:G>A-51:G>A	3A	235367940	0.0409598	0.0983146	178	0.996096	3.60592
SDSH_Holetta_2015	990094|F|0-68:A>G-68:A>G	1D	437432432	0.0410994	0.16573	178	0.996096	2.62489
SDSH_Holetta_2015	1130468|F|0-23:T>C-23:T>C	3B	31063286	0.0413514	0.390449	178	0.996096	-2.23564
SDSH_Holetta_2015	3954213|F|0-21:T>C-21:T>C	22	83577020	0.0414609	0.0589888	178	0.996096	-5.09939
SDSH_Holetta_2015	11315311|F|0-25:A>G-25:A>G	22	0	0.0415724	0.0449438	178	0.996096	5.69439
SDSH_Holetta_2015	3064922|F|0-24:C>A-24:C>A	1B	613419620	0.042023	0.314607	178	0.996096	-2.48574
SDSH_Holetta_2015	1211928|F|0-31:T>C-31:T>C	7A	28556065	0.0420771	0.0758427	178	0.996096	3.74555
SDSH_Holetta_2015	4002318|F|0-7:T>C-7:T>C	6D	47059876	0.0424159	0.0898876	178	0.996096	4.4826
SDSH_Holetta_2015	1027852|F|0-14:C>T-14:C>T	7A	671523278	0.042419	0.185393	178	0.996096	-2.89873
SDSH_Holetta_2015	2244380|F|0-33:T>C-33:T>C	2D	598734519	0.0425311	0.210674	178	0.996096	3.7397
SDSH_Holetta_2015	2259744|F|0-25:T>C-25:T>C	3B	32028640	0.0425363	0.38764	178	0.996096	2.27716
SDSH_Holetta_2015	1070663|F|0-44:T>C-44:T>C	22	150794362	0.0426607	0.117978	178	0.996096	3.60735
SDSH_Holetta_2015	4394863|F|0-5:T>G-5:T>G	22	0	0.042875	0.196629	178	0.996096	2.85964
SDSH_Holetta_2015	3939350|F|0-25:A>T-25:A>T	22	0	0.0429711	0.0365169	178	0.996096	-5.62224
SDSH_Holetta_2015	2247153|F|0-22:T>C-22:T>C	6A	613579909	0.0429769	0.356742	178	0.996096	-2.38591
SDSH_Holetta_2015	1054478|F|0-13:G>A-13:G>A	5B	37978201	0.0432743	0.0870787	178	0.996096	3.93204
SDSH_Holetta_2015	4440311|F|0-9:C>T-9:C>T	22	0	0.0433256	0.0589888	178	0.996096	4.85589
SDSH_Holetta_2015	4261552|F|0-31:G>A-31:G>A	2B	550510466	0.0434558	0.0533708	178	0.996096	-6.22036
SDSH_Holetta_2015	1045563|F|0-40:A>G-40:A>G	3D	389212861	0.0439709	0.120787	178	0.996096	-3.69008
SDSH_Holetta_2015	2264296|F|0-28:C>G-28:C>G	6A	599622748	0.0441122	0.426966	178	0.996096	-2.26202
SDSH_Holetta_2015	4538129|F|0-30:C>G-30:C>G	22	0	0.044596	0.202247	178	0.996096	-2.96119
SDSH_Holetta_2015	1084316|F|0-40:C>T-40:C>T	7A	99673089	0.0446358	0.168539	178	0.996096	-2.52331
SDSH_Holetta_2015	1216184|F|0-27:T>C-27:T>C	6B	102070380	0.045199	0.0617978	178	0.996096	4.65149
SDSH_Holetta_2015	1266994|F|0-29:T>C-29:T>C	7A	80428679	0.0452675	0.123596	178	0.996096	-3.36955
SDSH_Holetta_2015	1104531|F|0-39:T>A-39:T>A	2B	19448572	0.045582	0.466292	178	0.996096	2.31658
SDSH_Holetta_2015	3022687|F|0-27:A>G-27:A>G	2B	96381383	0.0461963	0.199438	178	0.996096	-2.89038
SDSH_Holetta_2015	1215330|F|0-55:T>C-55:T>C	1B	532173695	0.0462998	0.0477528	178	0.996096	-5.6497
SDSH_Holetta_2015	1003864|F|0-61:A>G-61:A>G	1D	5348504	0.0463667	0.0589888	178	0.996096	5.89391
SDSH_Holetta_2015	1300810|F|0-24:C>G-24:C>G	6A	256754851	0.0465773	0.0842697	178	0.996096	3.67138
SDSH_Holetta_2015	1025418|F|0-5:T>C-5:T>C	3B	674665653	0.0468323	0.435393	178	0.996096	-2.33022
SDSH_Holetta_2015	1058892|F|0-53:C>G-53:C>G	2D	288602370	0.046977	0.0589888	178	0.996096	-4.80312
SDSH_Holetta_2015	4989065|F|0-17:C>T-17:C>T	22	0	0.0472343	0.171348	178	0.996096	-2.54666
SDSH_Holetta_2015	1000290|F|0-34:A>C-34:A>C	2A	765056380	0.047249	0.418539	178	0.996096	-2.4727
SDSH_Holetta_2015	988129|F|0-18:G>T-18:G>T	1D	459895752	0.0472559	0.0421348	178	0.996096	5.46344
SDSH_Holetta_2015	2253187|F|0-50:G>A-50:G>A	5D	507377226	0.0474699	0.0842697	178	0.996096	-3.60554
SDSH_Holetta_2015	4989353|F|0-42:C>T-42:C>T	2A	690747730	0.0475064	0.171348	178	0.996096	-3.47624
SDSH_Holetta_2015	2250543|F|0-9:T>C-9:T>C	3D	608565280	0.0476138	0.120787	178	0.996096	3.47521
SDSH_Holetta_2015	4993308|F|0-20:T>C-20:T>C	2A	57840093	0.0476462	0.367978	178	0.996096	-2.63812
SDSH_Holetta_2015	2258021|F|0-10:C>T-10:C>T	1B	615019866	0.0476684	0.410112	178	0.996096	-2.29498
SDSH_Holetta_2015	2293007|F|0-64:G>C-64:G>C	3A	697013590	0.047767	0.117978	178	0.996096	4.30467
SDSH_Holetta_2015	5324619|F|0-47:A>G-47:A>G	6A	583271131	0.0478639	0.123596	178	0.996096	-3.31674
SDSH_Holetta_2015	2256311|F|0-9:C>G-9:C>G	3A	8739414	0.0479833	0.0561798	178	0.996096	-4.61755
SDSH_Holetta_2015	1203970|F|0-15:C>T-15:C>T	7B	602099788	0.0480081	0.0589888	178	0.996096	4.37282
SDSH_Holetta_2015	1218621|F|0-42:C>A-42:C>A	2B	27249632	0.0480761	0.264045	178	0.996096	2.48886
SDSH_Holetta_2015	1201926|F|0-65:G>C-65:G>C	1B	603748567	0.0481587	0.117978	178	0.996096	3.18519
SDSH_Holetta_2015	991852|F|0-46:G>A-46:G>A	3B	742110326	0.0487777	0.0842697	178	0.996096	-4.5672
SDSH_Holetta_2015	1179912|F|0-41:T>G-41:T>G	3B	817060632	0.0489499	0.0589888	178	0.996096	4.03751
SDSH_Holetta_2015	7337314|F|0-16:C>T-16:C>T	22	0	0.0489857	0.160112	178	0.996096	2.78766
SDSH_Holetta_2015	1002874|F|0-29:T>G-29:T>G	6B	621092780	0.0491537	0.275281	178	0.996096	-2.7516
SDSH_Holetta_2015	3953969|F|0-10:G>T-10:G>T	5D	416174018	0.0494676	0.151685	178	0.996096	3.85444
SDSH_Holetta_2015	985133|F|0-15:A>G-15:A>G	1A	564125239	0.0495485	0.396067	178	0.996096	-2.08712
SDSH_Holetta_2015	2260676|F|0-11:C>T-11:C>T	3B	493587949	0.0499127	0.154494	178	0.996096	-3.06101
SDSH_Holetta_2015	1125898|F|0-46:T>C-46:T>C	5B	571321830	0.0500745	0.16573	178	0.996096	3.01765
SDSH_Holetta_2015	2261174|F|0-26:C>T-26:C>T	7A	726771059	0.0501307	0.0533708	178	0.996096	4.55408
SDSH_Holetta_2015	3064698|F|0-14:T>C-14:T>C	5A	315995555	0.0502808	0.0365169	178	0.996096	5.92771
SDSH_Holetta_2015	7351510|F|0-23:C>G-23:C>G	5B	153502375	0.050599	0.469101	178	0.996096	2.22412
SDSH_Holetta_2015	6042782|F|0-60:G>A-60:G>A	1D	433254040	0.0506994	0.0955056	178	0.996096	3.53594
SDSH_Holetta_2015	1101436|F|0-7:G>A-7:G>A	3B	498344378	0.0507782	0.171348	178	0.996096	-2.77583
SDSH_Holetta_2015	1099255|F|0-14:A>C-14:A>C	7A	210851623	0.0508579	0.0842697	178	0.996096	4.98401
SDSH_Holetta_2015	1242104|F|0-6:C>A-6:C>A	1B	512816062	0.0509541	0.143258	178	0.996096	-2.74294
SDSH_Holetta_2015	1124525|F|0-6:G>A-6:G>A	6D	12584252	0.0511002	0.0365169	178	0.996096	-5.55804
SDSH_Holetta_2015	2252750|F|0-38:A>G-38:A>G	7D	517315744	0.0512147	0.134831	178	0.996096	-2.96541
SDSH_Holetta_2015	1019241|F|0-9:T>C-9:T>C	4D	453332007	0.0512535	0.0870787	178	0.996096	4.73275
SDSH_Holetta_2015	1087451|F|0-55:A>G-55:A>G	6A	9045605	0.0514639	0.0449438	178	0.996096	-4.79115
SDSH_Holetta_2015	1108192|F|0-19:C>T-19:C>T	4A	625487822	0.0514895	0.0674157	178	0.996096	4.30865
SDSH_Holetta_2015	4989120|F|0-14:G>C-14:G>C	1B	602234377	0.0517995	0.407303	178	0.996096	-2.46769
SDSH_Holetta_2015	1195310|F|0-6:C>A-6:C>A	7B	626584920	0.0518754	0.342697	178	0.996096	-2.32057
SDSH_Holetta_2015	1074151|F|0-31:A>G-31:A>G	6A	614448932	0.0519533	0.264045	178	0.996096	-2.53817
SDSH_Holetta_2015	1019134|F|0-62:A>G-62:A>G	7D	65604949	0.0520447	0.0926966	178	0.996096	-4.74083
SDSH_Holetta_2015	1208337|F|0-12:G>A-12:G>A	1A	511614672	0.052142	0.0533708	178	0.996096	4.87428
SDSH_Holetta_2015	1109862|F|0-9:T>G-9:T>G	4A	494037274	0.0522363	0.196629	178	0.996096	-3.40145
SDSH_Holetta_2015	2261790|F|0-50:A>G-50:A>G	5A	437391883	0.0526831	0.384831	178	0.996096	2.3485
SDSH_Holetta_2015	1085187|F|0-12:C>T-12:C>T	5A	25072619	0.0533185	0.303371	178	0.996096	2.35939
SDSH_Holetta_2015	3025928|F|0-27:A>G-27:A>G	22	0	0.053712	0.120787	178	0.996096	-2.9268
SDSH_Holetta_2015	1016148|F|0-25:C>G-25:C>G	1D	302264148	0.0538332	0.0617978	178	0.996096	-6.37694
SDSH_Holetta_2015	4393733|F|0-28:G>C-28:G>C	1A	366278319	0.0542543	0.103933	178	0.996096	-3.57605
SDSH_Holetta_2015	3064550|F|0-38:A>G-38:A>G	2A	563947551	0.0542928	0.0926966	178	0.996096	3.58002
SDSH_Holetta_2015	2290866|F|0-9:G>A-9:G>A	7B	620991408	0.0543121	0.0449438	178	0.996096	4.84993
SDSH_Holetta_2015	3943138|F|0-17:T>G-17:T>G	22	0	0.0544167	0.376404	178	0.996096	-2.3923
SDSH_Holetta_2015	994675|F|0-54:A>G-54:A>G	3B	802851724	0.0544416	0.11236	178	0.996096	3.04874
SDSH_Holetta_2015	2284499|F|0-60:T>G-60:T>G	1B	577611390	0.0544598	0.376404	178	0.996096	-2.51103
SDSH_Holetta_2015	1110218|F|0-30:G>A-30:G>A	3B	116601874	0.0544613	0.303371	178	0.996096	2.15834
SDSH_Holetta_2015	2288840|F|0-61:C>T-61:C>T	5B	457121609	0.0544734	0.0674157	178	0.996096	5.29219
SDSH_Holetta_2015	1066471|F|0-15:T>G-15:T>G	2B	44897436	0.0544743	0.210674	178	0.996096	-2.44648
SDSH_Holetta_2015	4910462|F|0-13:A>G-13:A>G	1D	416093937	0.0545578	0.0842697	178	0.996096	-3.78473
SDSH_Holetta_2015	1057485|F|0-28:G>C-28:G>C	6A	609480154	0.0546551	0.0898876	178	0.996096	4.77373
SDSH_Holetta_2015	5411120|F|0-6:C>T-6:C>T	2D	589071000	0.0547993	0.0561798	178	0.996096	4.53256
SDSH_Holetta_2015	4009205|F|0-11:A>T-11:A>T	2A	820401	0.0549	0.421348	178	0.996096	2.40865
SDSH_Holetta_2015	2245315|F|0-43:G>A-43:G>A	3D	519163052	0.0549561	0.0421348	178	0.996096	-5.74235
SDSH_Holetta_2015	1126224|F|0-14:A>G-14:A>G	7D	53710267	0.0553406	0.0589888	178	0.996096	4.43731
SDSH_Holetta_2015	3026731|F|0-5:G>C-5:G>C	22	0	0.0556298	0.16573	178	0.996096	-2.92642
SDSH_Holetta_2015	1093051|F|0-63:C>T-63:C>T	1B	591364728	0.0559101	0.345506	178	0.996096	-2.26418
SDSH_Holetta_2015	1065263|F|0-29:G>A-29:G>A	2B	40820120	0.0559881	0.140449	178	0.996096	-2.63449
SDSH_Holetta_2015	3024945|F|0-13:T>C-13:T>C	3A	471285919	0.0560123	0.0449438	178	0.996096	5.2173
SDSH_Holetta_2015	1219173|F|0-21:A>G-21:A>G	1D	41581295	0.0560574	0.0814607	178	0.996096	4.56101
SDSH_Holetta_2015	1090051|F|0-39:C>A-39:C>A	7D	75357674	0.0561604	0.0561798	178	0.996096	-4.83701
SDSH_Holetta_2015	1114862|F|0-31:C>G-31:C>G	1B	592649046	0.0562714	0.199438	178	0.996096	-2.46739
SDSH_Holetta_2015	2257284|F|0-23:G>C-23:G>C	6B	114883962	0.0566392	0.115169	178	0.996096	3.5482
SDSH_Holetta_2015	4989722|F|0-15:T>C-15:T>C	4B	526935193	0.0567212	0.120787	178	0.996096	3.1907
SDSH_Holetta_2015	978671|F|0-39:T>G-39:T>G	1B	603514652	0.0568533	0.0955056	178	0.996096	3.33853
SDSH_Holetta_2015	1079659|F|0-46:A>T-46:A>T	6A	199016535	0.0568908	0.0842697	178	0.996096	3.71164
SDSH_Holetta_2015	2262899|F|0-5:A>G-5:A>G	5B	20167023	0.0569853	0.0533708	178	0.996096	-4.50488
SDSH_Holetta_2015	2250543|F|0-22:G>C-22:G>C	3D	608565280	0.0570324	0.0561798	178	0.996096	4.84429
SDSH_Holetta_2015	1166302|F|0-55:A>G-55:A>G	1A	529326548	0.0570688	0.396067	178	0.996096	2.21188
SDSH_Holetta_2015	1061426|F|0-55:T>C-55:T>C	22	35203565	0.0573144	0.182584	178	0.996096	-3.30999
SDSH_Holetta_2015	1089148|F|0-28:A>G-28:A>G	6B	515290485	0.0573381	0.0730337	178	0.996096	-3.77825
SDSH_Holetta_2015	1019460|F|0-39:T>C-39:T>C	4B	622425	0.0574755	0.19382	178	0.996096	-2.48998
SDSH_Holetta_2015	2267926|F|0-20:G>A-20:G>A	1B	625164674	0.0576676	0.30618	178	0.996096	-2.64427
SDSH_Holetta_2015	1092462|F|0-10:T>C-10:T>C	3B	33956155	0.0576927	0.179775	178	0.996096	2.53425
SDSH_Holetta_2015	999895|F|0-45:C>A-45:C>A	1A	565187558	0.0577267	0.317416	178	0.996096	-2.33357
SDSH_Holetta_2015	1397352|F|0-18:C>G-18:C>G	4A	601841436	0.0577733	0.0758427	178	0.996096	-3.62797
SDSH_Holetta_2015	1253664|F|0-62:G>A-62:G>A	3A	709660712	0.0577814	0.275281	178	0.996096	-2.53393
SDSH_Holetta_2015	1025762|F|0-13:G>C-13:G>C	5A	493811496	0.0578703	0.0955056	178	0.996096	4.29317
SDSH_Holetta_2015	3935101|F|0-35:C>T-35:C>T	7B	9319070	0.0579229	0.0617978	178	0.996096	-5.57688
SDSH_Holetta_2015	2256950|F|0-59:G>C-59:G>C	2B	45549375	0.0580514	0.337079	178	0.996096	2.3041
SDSH_Holetta_2015	7352014|F|0-9:T>C-9:T>C	22	0	0.0583384	0.0533708	178	0.996096	4.61344
SDSH_Holetta_2015	4007990|F|0-17:A>G-17:A>G	22	0	0.0585077	0.0646067	178	0.996096	4.3665
SDSH_Holetta_2015	1220962|F|0-19:C>G-19:C>G	7B	37361281	0.0586216	0.19382	178	0.996096	3.10019
SDSH_Holetta_2015	1150194|F|0-19:C>T-19:C>T	2B	780013321	0.058662	0.339888	178	0.996096	-2.43284
SDSH_Holetta_2015	2258278|F|0-57:A>T-57:A>T	2A	722060598	0.0586631	0.0758427	178	0.996096	-3.59615
SDSH_Holetta_2015	1234661|F|0-55:C>T-55:C>T	5D	434473135	0.058754	0.176966	178	0.996096	-2.9265
SDSH_Holetta_2015	1118262|F|0-31:A>G-31:A>G	22	12654772	0.0588385	0.109551	178	0.996096	-3.4092
SDSH_Holetta_2015	1213065|F|0-39:T>A-39:T>A	22	362741398	0.0589484	0.13764	178	0.996096	3.24536
SDSH_Holetta_2015	1187863|F|0-45:T>A-45:T>A	1A	48769383	0.0591393	0.182584	178	0.996096	-3.20736
SDSH_Holetta_2015	4410248|F|0-8:T>G-8:T>G	22	0	0.0592225	0.311798	178	0.996096	-2.36869
SDSH_Holetta_2015	1214891|F|0-15:G>A-15:G>A	3A	693567324	0.0594257	0.115169	178	0.996096	4.19814
SDSH_Holetta_2015	1122241|F|0-32:T>G-32:T>G	1B	634242956	0.0598703	0.109551	178	0.996096	3.14897
SDSH_Holetta_2015	4992745|F|0-32:C>T-32:C>T	2B	682193316	0.0599424	0.36236	178	0.996096	-2.50915
SDSH_Holetta_2015	1060341|F|0-21:A>G-21:A>G	5B	324245710	0.0601413	0.342697	178	0.996096	2.19711
SDSH_Holetta_2015	1089197|F|0-46:G>A-46:G>A	5B	388587448	0.0602315	0.101124	178	0.996096	3.43612
SDSH_Holetta_2015	1047040|F|0-10:C>G-10:C>G	2B	40354316	0.0602761	0.109551	178	0.996096	-2.76108
SDSH_Holetta_2015	2336366|F|0-33:G>A-33:G>A	2B	762073843	0.0603565	0.457865	178	0.996096	2.44029
SDSH_Holetta_2015	3026201|F|0-15:A>G-15:A>G	6B	706132890	0.0607008	0.348315	178	0.996096	-3.04347
SDSH_Holetta_2015	1321282|F|0-49:C>T-49:C>T	3B	544966032	0.0607232	0.0533708	178	0.996096	-5.75375
SDSH_Holetta_2015	990015|F|0-31:G>A-31:G>A	2A	734585770	0.0608329	0.323034	178	0.996096	-2.48182
SDSH_Holetta_2015	977578|F|0-25:T>C-25:T>C	5B	596993685	0.0608382	0.157303	178	0.996096	2.79963
SDSH_Holetta_2015	5578491|F|0-24:G>A-24:G>A	22	0	0.0611807	0.11236	178	0.996096	3.06832
SDSH_Holetta_2015	3936367|F|0-32:G>A-32:G>A	2A	554520335	0.0612546	0.0926966	178	0.996096	3.18306
SDSH_Holetta_2015	993186|F|0-51:C>T-51:C>T	2A	691845663	0.0613969	0.382022	178	0.996096	2.51554
SDSH_Holetta_2015	1129197|F|0-50:A>G-50:A>G	22	0	0.061447	0.0955056	178	0.996096	-4.11836
SDSH_Holetta_2015	3020336|F|0-23:C>T-23:C>T	4A	722966060	0.0615384	0.407303	178	0.996096	2.11209
SDSH_Holetta_2015	1068877|F|0-44:C>G-44:C>G	4B	601792297	0.0616526	0.320225	178	0.996096	2.49476
SDSH_Holetta_2015	1095962|F|0-30:A>G-30:A>G	6D	357593819	0.0616957	0.47191	178	0.996096	2.26024
SDSH_Holetta_2015	4009281|F|0-26:A>G-26:A>G	7D	528900507	0.0616993	0.0449438	178	0.996096	4.62178
SDSH_Holetta_2015	1016778|F|0-52:C>T-52:C>T	6D	397083072	0.0618128	0.0589888	178	0.996096	5.33002
SDSH_Holetta_2015	4260609|F|0-17:A>G-17:A>G	1B	613523310	0.0619275	0.0674157	178	0.996096	-3.70886
SDSH_Holetta_2015	1061693|F|0-9:C>G-9:C>G	22	0	0.061933	0.460674	178	0.996096	-2.15007
SDSH_Holetta_2015	1119123|F|0-11:C>G-11:C>G	1D	377576389	0.0620726	0.106742	178	0.996096	-3.71666
SDSH_Holetta_2015	3934431|F|0-11:G>A-11:G>A	22	0	0.0621761	0.0421348	178	0.996096	5.29771
SDSH_Holetta_2015	2244230|F|0-58:A>G-58:A>G	3D	587652800	0.0623116	0.0421348	178	0.996096	6.29942
SDSH_Holetta_2015	3021745|F|0-32:A>T-32:A>T	5B	684700913	0.0623255	0.469101	178	0.996096	2.22875
SDSH_Holetta_2015	1167895|F|0-64:T>C-64:T>C	7B	229211907	0.0623552	0.0477528	178	0.996096	4.78365
SDSH_Holetta_2015	1025717|F|0-68:T>G-68:T>G	2A	733391570	0.0623605	0.16573	178	0.996096	2.99496
SDSH_Holetta_2015	1065783|F|0-5:T>C-5:T>C	6B	115700055	0.0625572	0.151685	178	0.996096	2.73519
SDSH_Holetta_2015	978369|F|0-8:G>A-8:G>A	7A	18084583	0.0626217	0.126404	178	0.996096	-4.6242
SDSH_Holetta_2015	3222132|F|0-31:T>C-31:T>C	7B	426526640	0.0626382	0.0421348	178	0.996096	4.95905
SDSH_Holetta_2015	2245963|F|0-42:A>G-42:A>G	4D	466833260	0.0627479	0.0617978	178	0.996096	4.70878
SDSH_Holetta_2015	4909441|F|0-20:T>C-20:T>C	1A	568013255	0.0628517	0.373596	178	0.996096	-2.28035
SDSH_Holetta_2015	3222186|F|0-13:A>G-13:A>G	7A	514434830	0.0628795	0.300562	178	0.996096	2.66936
SDSH_Holetta_2015	3024454|F|0-36:T>C-36:T>C	6B	657260630	0.0631022	0.0983146	178	0.996096	-3.31988
SDSH_Holetta_2015	2278246|F|0-41:G>C-41:G>C	3A	645105580	0.0631511	0.0533708	178	0.996096	5.13248
SDSH_Holetta_2015	1025445|F|0-31:A>G-31:A>G	5B	245728909	0.0632208	0.379213	178	0.996096	2.2147
SDSH_Holetta_2015	1091457|F|0-57:A>G-57:A>G	5D	391278717	0.0633407	0.171348	178	0.996096	2.79062
SDSH_Holetta_2015	1337355|F|0-25:C>T-25:C>T	2B	748086855	0.0634142	0.412921	178	0.996096	-2.12262
SDSH_Holetta_2015	2290866|F|0-7:C>T-7:C>T	7B	620991408	0.0634672	0.0674157	178	0.996096	3.67689
SDSH_Holetta_2015	1048867|F|0-25:C>T-25:C>T	6A	464718567	0.0635305	0.0589888	178	0.996096	-5.01586
SDSH_Holetta_2015	1001902|F|0-33:C>T-33:C>T	5B	78260556	0.0639557	0.303371	178	0.996096	2.55586
SDSH_Holetta_2015	1092828|F|0-29:C>G-29:C>G	22	0	0.0640214	0.0449438	178	0.996096	5.10183
SDSH_Holetta_2015	978901|F|0-9:T>C-9:T>C	3D	591147412	0.0641568	0.0393258	178	0.996096	5.17892
SDSH_Holetta_2015	3064554|F|0-24:C>T-24:C>T	6A	611293547	0.0642256	0.207865	178	0.996096	-2.4633
SDSH_Holetta_2015	3533967|F|0-22:C>T-22:C>T	6D	28244185	0.0643392	0.109551	178	0.996096	3.55036
SDSH_Holetta_2015	1126449|F|0-32:G>A-32:G>A	1D	404149662	0.0643788	0.0926966	178	0.996096	-4.06269
SDSH_Holetta_2015	2279774|F|0-22:G>A-22:G>A	22	0	0.0644856	0.103933	178	0.996096	-3.17537
SDSH_Holetta_2015	5412011|F|0-9:A>G-9:A>G	22	0	0.0646086	0.160112	178	0.996096	3.29131
SDSH_Holetta_2015	2259257|F|0-11:A>C-11:A>C	6B	675702168	0.0646664	0.148876	178	0.996096	3.17071
SDSH_Holetta_2015	1003314|F|0-53:T>G-53:T>G	1B	16594132	0.06467	0.0842697	178	0.996096	-3.293
SDSH_Holetta_2015	1047233|F|0-17:A>G-17:A>G	7D	71569514	0.0647028	0.103933	178	0.996096	3.01936
SDSH_Holetta_2015	1694841|F|0-66:C>T-66:C>T	3B	141816635	0.0648384	0.123596	178	0.996096	3.13636
SDSH_Holetta_2015	14385515|F|0-63:A>G-63:A>G	7D	373649636	0.0648692	0.129213	178	0.996096	3.70494
SDSH_Holetta_2015	1019363|F|0-28:C>A-28:C>A	4B	420194142	0.0650768	0.151685	178	0.996096	-3.38218
SDSH_Holetta_2015	2280152|F|0-66:A>G-66:A>G	4B	644330822	0.0652441	0.162921	178	0.996096	2.65418
SDSH_Holetta_2015	1095383|F|0-48:T>C-48:T>C	3B	29498622	0.0655683	0.280899	178	0.996096	2.3149
SDSH_Holetta_2015	1695986|F|0-48:T>C-48:T>C	6A	13071131	0.0655884	0.0814607	178	0.996096	3.6003
SDSH_Holetta_2015	5971555|F|0-19:A>G-19:A>G	3A	727518767	0.0656341	0.146067	178	0.996096	2.91974
SDSH_Holetta_2015	1005220|F|0-25:C>G-25:C>G	6B	705474834	0.0657887	0.0983146	178	0.996096	3.79083
SDSH_Holetta_2015	1090300|F|0-38:G>A-38:G>A	2B	773899130	0.0659196	0.41573	178	0.996096	2.12286
SDSH_Holetta_2015	5324988|F|0-14:G>A-14:G>A	22	0	0.0660621	0.300562	178	0.996096	-2.25677
SDSH_Holetta_2015	2257185|F|0-25:A>C-25:A>C	3A	457796953	0.066238	0.199438	178	0.996096	2.43565
SDSH_Holetta_2015	2254538|F|0-13:C>G-13:C>G	3D	609955491	0.0662665	0.151685	178	0.996096	-2.5013
SDSH_Holetta_2015	1163941|F|0-58:G>T-58:G>T	3B	419566516	0.0667495	0.13764	178	0.996096	-2.59242
SDSH_Holetta_2015	1072955|F|0-32:A>G-32:A>G	2B	116410710	0.0668623	0.36236	178	0.996096	2.53527
SDSH_Holetta_2015	993893|F|0-16:G>T-16:G>T	6A	541236996	0.0669475	0.123596	178	0.996096	-2.70962
SDSH_Holetta_2015	985057|F|0-66:A>G-66:A>G	22	1185690	0.0671491	0.342697	178	0.996096	-2.10724
SDSH_Holetta_2015	1346547|F|0-29:G>C-29:G>C	3A	749184681	0.067223	0.0421348	178	0.996096	5.47712
SDSH_Holetta_2015	7352096|F|0-35:G>C-35:G>C	3D	613058422	0.067363	0.0589888	178	0.996096	4.46687
SDSH_Holetta_2015	1071633|F|0-14:G>A-14:G>A	22	0	0.0674146	0.398876	178	0.996096	-1.99729
SDSH_Holetta_2015	2305110|F|0-23:C>T-23:C>T	22	68151009	0.0675955	0.0758427	178	0.996096	3.96313
SDSH_Holetta_2015	1237406|F|0-25:G>A-25:G>A	22	0	0.0676692	0.0842697	178	0.996096	4.17615
SDSH_Holetta_2015	1044894|F|0-56:C>T-56:C>T	3B	743137062	0.0677455	0.0758427	178	0.996096	-4.27323
SDSH_Holetta_2015	2261082|F|0-38:C>T-38:C>T	1A	537541206	0.0677784	0.339888	178	0.996096	2.45968
SDSH_Holetta_2015	3023106|F|0-35:C>T-35:C>T	5B	371889469	0.0678565	0.438202	178	0.996096	2.16032
SDSH_Holetta_2015	1127202|F|0-16:A>T-16:A>T	6B	698020564	0.0678986	0.168539	178	0.996096	2.62029
SDSH_Holetta_2015	4003699|F|0-12:T>C-12:T>C	4A	626440508	0.0679109	0.103933	178	0.996096	3.50923
SDSH_Holetta_2015	1040519|F|0-66:C>T-66:C>T	3D	519320821	0.0681448	0.0421348	178	0.996096	-5.35543
SDSH_Holetta_2015	1129295|F|0-67:A>G-67:A>G	7B	594044027	0.0681753	0.0730337	178	0.996096	3.74491
SDSH_Holetta_2015	1069615|F|0-24:C>T-24:C>T	6B	159952781	0.0682143	0.216292	178	0.996096	2.26622
SDSH_Holetta_2015	2252771|F|0-5:T>C-5:T>C	1A	57173928	0.0684194	0.0674157	178	0.996096	4.56115
SDSH_Holetta_2015	7351102|F|0-10:C>T-10:C>T	22	0	0.068613	0.0393258	178	0.996096	5.19557
SDSH_Holetta_2015	1111772|F|0-33:G>A-33:G>A	7B	576919280	0.0687161	0.0926966	178	0.996096	-3.37
SDSH_Holetta_2015	1035251|F|0-5:A>G-5:A>G	3B	590292239	0.0692601	0.0955056	178	0.996096	-3.76057
SDSH_Holetta_2015	1098094|F|0-46:A>G-46:A>G	1A	577508619	0.0694466	0.157303	178	0.996096	-2.60359
SDSH_Holetta_2015	1351797|F|0-16:C>G-16:C>G	6B	708272196	0.0696695	0.0477528	178	0.996096	-4.1537
SDSH_Holetta_2015	2327344|F|0-47:G>T-47:G>T	5B	430290797	0.0697217	0.146067	178	0.996096	2.81024
SDSH_Holetta_2015	1026454|F|0-25:A>G-25:A>G	7A	640168516	0.0699599	0.289326	178	0.996096	-2.80904
SDSH_Holetta_2015	1127103|F|0-49:G>C-49:G>C	4A	742586748	0.0700951	0.0393258	178	0.996096	-4.49532
SDSH_Holetta_2015	1166094|F|0-38:G>A-38:G>A	1A	540414573	0.0704605	0.33427	178	0.996096	2.25807
SDSH_Holetta_2015	1213119|F|0-45:C>A-45:C>A	7A	675454619	0.0706783	0.106742	178	0.996096	-2.85391
SDSH_Holetta_2015	1053014|F|0-33:G>C-33:G>C	1B	65707550	0.0707519	0.0955056	178	0.996096	3.70978
SDSH_Holetta_2015	1132261|F|0-30:G>C-30:G>C	7D	517341096	0.0713375	0.129213	178	0.996096	-2.75923
SDSH_Holetta_2015	1071186|F|0-67:C>G-67:C>G	7D	54310672	0.0713903	0.160112	178	0.996096	3.05421
SDSH_Holetta_2015	1695188|F|0-35:C>T-35:C>T	1B	582904973	0.0716303	0.0505618	178	0.996096	5.53755
SDSH_Holetta_2015	3064558|F|0-25:G>A-25:G>A	5B	691567018	0.0716717	0.0702247	178	0.996096	-3.47524
SDSH_Holetta_2015	3023688|F|0-32:C>A-32:C>A	22	43361	0.0718557	0.103933	178	0.996096	3.49625
SDSH_Holetta_2015	2252351|F|0-58:G>A-58:G>A	2A	36234739	0.0720049	0.323034	178	0.996096	-2.02115
SDSH_Holetta_2015	995589|F|0-52:C>T-52:C>T	7A	70893696	0.0720628	0.132022	178	0.996096	-2.92374
SDSH_Holetta_2015	1220962|F|0-16:A>C-16:A>C	7B	37361281	0.0720818	0.210674	178	0.996096	2.70699
SDSH_Holetta_2015	4394449|F|0-37:T>C-37:T>C	1A	548956394	0.0721403	0.325843	178	0.996096	2.16005
SDSH_Holetta_2015	1072473|F|0-5:A>T-5:A>T	7B	389007875	0.0722889	0.0421348	178	0.996096	4.79285
SDSH_Holetta_2015	1139478|F|0-44:G>A-44:G>A	1B	585548359	0.0723899	0.435393	178	0.996096	-2.38342
SDSH_Holetta_2015	1026006|F|0-58:C>T-58:C>T	3D	32419275	0.0724888	0.143258	178	0.996096	-3.41283
SDSH_Holetta_2015	991531|F|0-13:A>C-13:A>C	2B	638230965	0.0725876	0.345506	178	0.996096	2.98259
SDSH_Holetta_2015	2254933|F|0-28:G>A-28:G>A	7A	538369580	0.0726514	0.0786517	178	0.996096	4.20958
SDSH_Holetta_2015	2254227|F|0-48:G>C-48:G>C	7B	635677372	0.0728174	0.0814607	178	0.996096	3.24617
SDSH_Holetta_2015	1101425|F|0-12:G>A-12:G>A	3A	739951852	0.0728443	0.213483	178	0.996096	2.2695
SDSH_Holetta_2015	1235465|F|0-36:A>C-36:A>C	1B	626589858	0.0728505	0.359551	178	0.996096	-2.2966
SDSH_Holetta_2015	990293|F|0-7:G>A-7:G>A	7A	621213334	0.0729121	0.0449438	178	0.996096	4.31784
SDSH_Holetta_2015	1078006|F|0-15:G>A-15:G>A	22	169570883	0.0735229	0.0646067	178	0.996096	3.80184
SDSH_Holetta_2015	1113073|F|0-25:C>T-25:C>T	3B	717363505	0.0737855	0.106742	178	0.996096	-3.50483
SDSH_Holetta_2015	989723|F|0-48:C>T-48:C>T	7B	139415649	0.0740554	0.390449	178	0.996096	2.20506
SDSH_Holetta_2015	2265277|F|0-35:A>C-35:A>C	3A	739975284	0.0740981	0.233146	178	0.996096	2.20224
SDSH_Holetta_2015	1067663|F|0-41:C>T-41:C>T	6A	609109662	0.0742255	0.0421348	178	0.996096	5.2151
SDSH_Holetta_2015	1216899|F|0-47:T>C-47:T>C	6A	611075429	0.0742255	0.0421348	178	0.996096	5.2151
SDSH_Holetta_2015	980448|F|0-68:G>C-68:G>C	6A	609480220	0.0742335	0.171348	178	0.996096	3.08014
SDSH_Holetta_2015	997180|F|0-32:C>T-32:C>T	1A	573393055	0.0742671	0.401685	178	0.996096	-1.88741
SDSH_Holetta_2015	998843|F|0-26:C>T-26:C>T	3D	557794980	0.0743073	0.0477528	178	0.996096	-5.61949
SDSH_Holetta_2015	4989011|F|0-67:T>C-67:T>C	2B	668683107	0.0744268	0.38764	178	0.996096	2.52227
SDSH_Holetta_2015	1058230|F|0-52:T>C-52:T>C	6B	683997348	0.074458	0.429775	178	0.996096	-1.9566
SDSH_Holetta_2015	1186707|F|0-54:C>T-54:C>T	2B	522226721	0.07446	0.106742	178	0.996096	-2.81022
SDSH_Holetta_2015	3222187|F|0-34:T>A-34:T>A	3D	596661716	0.0745114	0.0561798	178	0.996096	-5.19608
SDSH_Holetta_2015	1203688|F|0-42:A>C-42:A>C	1B	588295288	0.0746064	0.426966	178	0.996096	-2.21654
SDSH_Holetta_2015	1043336|F|0-47:G>A-47:G>A	1A	1238067	0.0746156	0.132022	178	0.996096	2.98948
SDSH_Holetta_2015	989476|F|0-10:C>G-10:C>G	22	0	0.0748318	0.213483	178	0.996096	2.18603
SDSH_Holetta_2015	5579719|F|0-10:G>C-10:G>C	22	47346707	0.0748558	0.0421348	178	0.996096	-4.27477
SDSH_Holetta_2015	2257531|F|0-14:C>T-14:C>T	3A	431036792	0.0751028	0.0477528	178	0.996096	-4.59034
SDSH_Holetta_2015	983322|F|0-23:C>T-23:C>T	6A	442087055	0.0751738	0.162921	178	0.996096	-2.82305
SDSH_Holetta_2015	1200629|F|0-33:C>T-33:C>T	3A	71537069	0.0752002	0.106742	178	0.996096	-3.43782
SDSH_Holetta_2015	1059415|F|0-9:G>T-9:G>T	22	346271660	0.07522	0.16573	178	0.996096	-2.58506
SDSH_Holetta_2015	1083868|F|0-61:G>A-61:G>A	6A	63580927	0.0752914	0.0646067	178	0.996096	5.00651
SDSH_Holetta_2015	990827|F|0-18:T>G-18:T>G	7A	709756126	0.0753897	0.210674	178	0.996096	-2.34086
SDSH_Holetta_2015	2279307|F|0-33:G>C-33:G>C	5B	546431652	0.0754318	0.0702247	178	0.996096	-3.3282
SDSH_Holetta_2015	1100001|F|0-37:C>G-37:C>G	3D	11980146	0.075505	0.0365169	178	0.996096	5.32763
SDSH_Holetta_2015	991731|F|0-8:C>G-8:C>G	7D	526243772	0.0757219	0.0449438	178	0.996096	5.24185
SDSH_Holetta_2015	4991024|F|0-11:C>A-11:C>A	1A	537889009	0.0757523	0.188202	178	0.996096	2.41382
SDSH_Holetta_2015	4005083|F|0-18:G>A-18:G>A	1B	307004942	0.0757728	0.0617978	178	0.996096	-3.93705
SDSH_Holetta_2015	7353589|F|0-29:C>T-29:C>T	3D	607500860	0.0758759	0.0449438	178	0.996096	4.8069
SDSH_Holetta_2015	5581826|F|0-26:A>G-26:A>G	2B	195663896	0.0760156	0.123596	178	0.996096	2.61818
SDSH_Holetta_2015	1204535|F|0-8:G>T-8:G>T	6B	679244048	0.0761158	0.174157	178	0.996096	2.9174
SDSH_Holetta_2015	2263451|F|0-33:A>G-33:A>G	1A	567987926	0.076152	0.418539	178	0.996096	-1.91865
SDSH_Holetta_2015	992884|F|0-50:A>G-50:A>G	7A	71626911	0.0762909	0.171348	178	0.996096	-2.65638
SDSH_Holetta_2015	992710|F|0-8:T>C-8:T>C	5B	244411095	0.0763052	0.109551	178	0.996096	2.92619
SDSH_Holetta_2015	1020626|F|0-17:G>C-17:G>C	5B	684230304	0.0764374	0.0646067	178	0.996096	5.01381
SDSH_Holetta_2015	980253|F|0-12:G>C-12:G>C	7B	373077326	0.0764918	0.0449438	178	0.996096	4.554
SDSH_Holetta_2015	1018641|F|0-62:T>C-62:T>C	1A	550634105	0.0765897	0.182584	178	0.996096	-2.87704
SDSH_Holetta_2015	1862306|F|0-68:G>C-68:G>C	7B	590806405	0.0769796	0.101124	178	0.996096	-3.95898
SDSH_Holetta_2015	977800|F|0-34:C>T-34:C>T	3D	604635708	0.0770331	0.0505618	178	0.996096	4.57008
SDSH_Holetta_2015	4911242|F|0-20:T>G-20:T>G	7A	244406789	0.0770445	0.176966	178	0.996096	-2.3422
SDSH_Holetta_2015	3939623|F|0-28:C>G-28:C>G	3D	392957146	0.0772035	0.0926966	178	0.996096	-3.47091
SDSH_Holetta_2015	1864030|F|0-52:T>C-52:T>C	1D	35570870	0.0772708	0.140449	178	0.996096	2.77295
SDSH_Holetta_2015	1049564|F|0-26:C>T-26:C>T	7B	635065611	0.0773208	0.0926966	178	0.996096	3.10686
SDSH_Holetta_2015	3027129|F|0-5:T>C-5:T>C	6A	602752656	0.0774245	0.421348	178	0.996096	-2.2798
SDSH_Holetta_2015	981538|F|0-39:A>G-39:A>G	1B	174644041	0.0775543	0.0674157	178	0.996096	-3.31102
SDSH_Holetta_2015	1771998|F|0-11:C>T-11:C>T	5A	521579672	0.0775811	0.0505618	178	0.996096	-4.50466
SDSH_Holetta_2015	2260601|F|0-26:C>G-26:C>G	5B	422525330	0.077622	0.314607	178	0.996096	2.25118
SDSH_Holetta_2015	1228307|F|0-9:A>G-9:A>G	6B	126150317	0.0777846	0.176966	178	0.996096	2.39472
SDSH_Holetta_2015	1394304|F|0-6:T>C-6:T>C	7B	6239722	0.0778213	0.0926966	178	0.996096	-3.64433
SDSH_Holetta_2015	1236562|F|0-46:G>A-46:G>A	7B	638162890	0.0778222	0.103933	178	0.996096	2.8336
SDSH_Holetta_2015	1692911|F|0-12:C>T-12:C>T	3B	819778329	0.0778863	0.292135	178	0.996096	2.14816
SDSH_Holetta_2015	1673902|F|0-17:G>A-17:G>A	7A	612023241	0.0779098	0.0449438	178	0.996096	5.6332
SDSH_Holetta_2015	1050063|F|0-18:C>T-18:C>T	1B	504104159	0.0779991	0.132022	178	0.996096	-2.69161
SDSH_Holetta_2015	4262048|F|0-23:G>A-23:G>A	6A	317623793	0.0784343	0.0617978	178	0.996096	-3.8197
SDSH_Holetta_2015	1192249|F|0-54:A>G-54:A>G	4B	601735550	0.0789103	0.339888	178	0.996096	2.41053
SDSH_Holetta_2015	2279027|F|0-66:G>T-66:G>T	2B	647897009	0.0789646	0.126404	178	0.996096	2.78987
SDSH_Holetta_2015	4008657|F|0-17:G>C-17:G>C	7D	373938	0.0790484	0.0730337	178	0.996096	4.06181
SDSH_Holetta_2015	1072422|F|0-32:T>C-32:T>C	4D	425972831	0.0790892	0.160112	178	0.996096	-2.88997
SDSH_Holetta_2015	2267680|F|0-34:A>G-34:A>G	3B	69361379	0.0790998	0.213483	178	0.996096	2.25275
SDSH_Holetta_2015	3022616|F|0-9:G>C-9:G>C	5A	52711229	0.0791063	0.0983146	178	0.996096	-3.10801
SDSH_Holetta_2015	1160494|F|0-44:C>T-44:C>T	2B	2116271	0.0791612	0.258427	178	0.996096	-2.40092
SDSH_Holetta_2015	1263501|F|0-5:A>C-5:A>C	5A	69140651	0.0793082	0.120787	178	0.996096	-2.77082
SDSH_Holetta_2015	1082843|F|0-43:T>C-43:T>C	1B	57723604	0.0793429	0.19382	178	0.996096	2.71536
SDSH_Holetta_2015	1090474|F|0-26:A>G-26:A>G	2A	722320327	0.0794376	0.0870787	178	0.996096	-3.14903
SDSH_Holetta_2015	3946153|F|0-61:T>C-61:T>C	5B	688709042	0.0795836	0.426966	178	0.996096	1.97656
SDSH_Holetta_2015	1125826|F|0-43:C>A-43:C>A	3D	7019221	0.079614	0.356742	178	0.996096	-2.10787
SDSH_Holetta_2015	3950050|F|0-12:T>C-12:T>C	22	0	0.079636	0.0421348	178	0.996096	-4.85032
SDSH_Holetta_2015	1101755|F|0-29:C>A-29:C>A	4A	650056189	0.0797041	0.351124	178	0.996096	2.02811
SDSH_Holetta_2015	1059578|F|0-37:A>G-37:A>G	4B	565528090	0.0798369	0.188202	178	0.996096	2.46615
SDSH_Holetta_2015	3952137|F|0-9:C>T-9:C>T	22	0	0.0799802	0.0617978	178	0.996096	5.04509
SDSH_Holetta_2015	3064493|F|0-20:T>C-20:T>C	1B	625466708	0.080002	0.233146	178	0.996096	-2.4681
SDSH_Holetta_2015	5324347|F|0-16:A>T-16:A>T	6B	26090539	0.0800686	0.0870787	178	0.996096	3.16381
SDSH_Holetta_2015	978401|F|0-32:C>A-32:C>A	3D	524197814	0.080183	0.0449438	178	0.996096	-5.1198
SDSH_Holetta_2015	993888|F|0-18:C>A-18:C>A	6B	2670446	0.0803591	0.0337079	178	0.996096	-4.47955
SDSH_Holetta_2015	3941116|F|0-7:A>T-7:A>T	7D	33990246	0.0804638	0.0477528	178	0.996096	4.84014
SDSH_Holetta_2015	1072596|F|0-5:A>G-5:A>G	2B	748574967	0.0806401	0.174157	178	0.996096	2.50738
SDSH_Holetta_2015	1180230|F|0-35:A>G-35:A>G	1A	570256019	0.0807078	0.235955	178	0.996096	2.33393
SDSH_Holetta_2015	1211847|F|0-29:G>A-29:G>A	2B	510811993	0.0807121	0.103933	178	0.996096	-2.79803
SDSH_Holetta_2015	3950514|F|0-40:A>T-40:A>T	5B	571725151	0.0807761	0.126404	178	0.996096	2.79446
SDSH_Holetta_2015	1116591|F|0-23:C>T-23:C>T	7A	511714125	0.080875	0.359551	178	0.996096	2.68895
SDSH_Holetta_2015	2264705|F|0-56:C>T-56:C>T	6D	23395024	0.0810121	0.303371	178	0.996096	2.28613
SDSH_Holetta_2015	1123689|F|0-11:C>T-11:C>T	2D	580257441	0.0810402	0.0533708	178	0.996096	4.42751
SDSH_Holetta_2015	5324123|F|0-16:T>C-16:T>C	22	0	0.0811917	0.404494	178	0.996096	1.96279
SDSH_Holetta_2015	1014052|F|0-33:C>G-33:C>G	1B	581199944	0.0813592	0.308989	178	0.996096	-2.01941
SDSH_Holetta_2015	3064727|F|0-17:T>G-17:T>G	22	0	0.0814588	0.345506	178	0.996096	-2.17411
SDSH_Holetta_2015	2245611|F|0-16:T>C-16:T>C	2D	117219912	0.0816632	0.0674157	178	0.996096	-3.94982
SDSH_Holetta_2015	2253865|F|0-58:G>C-58:G>C	5A	487755156	0.081926	0.337079	178	0.996096	2.04663
SDSH_Holetta_2015	4991096|F|0-33:T>C-33:T>C	7A	703895003	0.081974	0.0983146	178	0.996096	2.86611
SDSH_Holetta_2015	979150|F|0-24:G>C-24:G>C	7B	631316548	0.0822012	0.280899	178	0.996096	2.17565
SDSH_Holetta_2015	1247908|F|0-8:G>T-8:G>T	22	15333544	0.0822119	0.373596	178	0.996096	-2.3075
SDSH_Holetta_2015	1094155|F|0-29:T>C-29:T>C	3D	565185900	0.0823734	0.0393258	178	0.996096	-5.28154
SDSH_Holetta_2015	100378184|F|0-25:G>C-25:G>C	7D	65762035	0.0831218	0.0983146	178	0.996096	-3.87539
SDSH_Holetta_2015	2279154|F|0-27:C>T-27:C>T	3A	639656543	0.083248	0.0393258	178	0.996096	5.23174
SDSH_Holetta_2015	1121058|F|0-39:G>A-39:G>A	22	0	0.0834476	0.292135	178	0.996096	1.97316
SDSH_Holetta_2015	1203589|F|0-67:A>G-67:A>G	1B	652458615	0.0834882	0.272472	178	0.996096	-2.47776
SDSH_Holetta_2015	1220656|F|0-67:G>C-67:G>C	2D	92919341	0.0835654	0.0477528	178	0.996096	4.8591
SDSH_Holetta_2015	1129214|F|0-17:T>C-17:T>C	1B	458703195	0.0835817	0.452247	178	0.996096	2.1051
SDSH_Holetta_2015	5325276|F|0-56:G>A-56:G>A	5B	589895160	0.0836612	0.0449438	178	0.996096	4.69176
SDSH_Holetta_2015	988712|F|0-28:G>C-28:G>C	4A	690916906	0.0840103	0.485955	178	0.996096	1.87154
SDSH_Holetta_2015	5971304|F|0-49:G>A-49:G>A	2B	733077296	0.0840194	0.13764	178	0.996096	-2.77511
SDSH_Holetta_2015	3023957|F|0-29:T>C-29:T>C	3B	7479351	0.084129	0.331461	178	0.996096	-2.08401
SDSH_Holetta_2015	1148526|F|0-56:A>G-56:A>G	3B	731136697	0.0841549	0.317416	178	0.996096	-1.92699
SDSH_Holetta_2015	1062024|F|0-58:C>T-58:C>T	3B	206292554	0.0842136	0.143258	178	0.996096	2.5979
SDSH_Holetta_2015	1111956|F|0-28:T>G-28:T>G	4B	567004204	0.0842848	0.154494	178	0.996096	2.6301
SDSH_Holetta_2015	1210170|F|0-28:C>T-28:C>T	3D	10455850	0.0843089	0.0477528	178	0.996096	5.93912
SDSH_Holetta_2015	2265652|F|0-42:G>C-42:G>C	6A	580203475	0.084311	0.0674157	178	0.996096	-3.30645
SDSH_Holetta_2015	1162593|F|0-10:T>C-10:T>C	4D	506496385	0.0845147	0.0449438	178	0.996096	4.12294
SDSH_Holetta_2015	1081366|F|0-22:T>C-22:T>C	3D	421667036	0.0849314	0.0561798	178	0.996096	-4.08783
SDSH_Holetta_2015	1242965|F|0-20:C>T-20:C>T	5A	71124547	0.0849475	0.0898876	178	0.996096	-3.12851
SDSH_Holetta_2015	4993197|F|0-68:G>C-68:G>C	22	370635561	0.0849886	0.0617978	178	0.996096	-4.58662
SDSH_Holetta_2015	1059727|F|0-26:C>T-26:C>T	7A	692280965	0.0850056	0.0842697	178	0.996096	3.59085
SDSH_Holetta_2015	2276242|F|0-10:T>G-10:T>G	4B	551047829	0.0850926	0.162921	178	0.996096	2.59836
SDSH_Holetta_2015	1081825|F|0-46:A>G-46:A>G	5B	81171709	0.0852641	0.182584	178	0.996096	2.28714
SDSH_Holetta_2015	984567|F|0-24:C>G-24:C>G	2A	160931437	0.0854078	0.446629	178	0.996096	1.9714
SDSH_Holetta_2015	1032466|F|0-11:T>A-11:T>A	1D	46337174	0.0855454	0.154494	178	0.996096	2.28395
SDSH_Holetta_2015	1223104|F|0-25:G>A-25:G>A	4B	643492168	0.0855526	0.348315	178	0.996096	2.19209
SDSH_Holetta_2015	1695042|F|0-65:T>A-65:T>A	1A	536653752	0.0857235	0.292135	178	0.996096	2.2283
SDSH_Holetta_2015	2263833|F|0-49:C>T-49:C>T	1A	557886072	0.0858103	0.297753	178	0.996096	-2.29563
SDSH_Holetta_2015	4991020|F|0-26:G>A-26:G>A	6A	1033153	0.0859635	0.0674157	178	0.996096	3.13315
SDSH_Holetta_2015	4911109|F|0-38:T>A-38:T>A	6A	416649800	0.0859703	0.146067	178	0.996096	-2.79629
SDSH_Holetta_2015	1041770|F|0-19:C>T-19:C>T	2D	620582785	0.0860643	0.289326	178	0.996096	-2.54949
SDSH_Holetta_2015	3064474|F|0-34:G>C-34:G>C	2A	557403153	0.0860943	0.0955056	178	0.996096	2.98837
SDSH_Holetta_2015	2249063|F|0-56:G>A-56:G>A	3D	418725625	0.0862317	0.0533708	178	0.996096	-4.01739
SDSH_Holetta_2015	1103976|F|0-68:G>T-68:G>T	7A	573071203	0.0863643	0.168539	178	0.996096	2.47126
SDSH_Holetta_2015	2262083|F|0-22:A>G-22:A>G	3B	542493150	0.0864406	0.266854	178	0.996096	-2.1602
SDSH_Holetta_2015	1106952|F|0-66:C>T-66:C>T	3B	132806430	0.0864717	0.294944	178	0.996096	2.00178
SDSH_Holetta_2015	5576877|F|0-56:T>G-56:T>G	3A	730650978	0.0864889	0.325843	178	0.996096	-2.05547
SDSH_Holetta_2015	1050736|F|0-31:C>A-31:C>A	7B	364697637	0.0865273	0.0393258	178	0.996096	4.65408
SDSH_Holetta_2015	2276326|F|0-9:C>A-9:C>A	7A	124069487	0.0866646	0.0505618	178	0.996096	3.87703
SDSH_Holetta_2015	1220647|F|0-48:G>A-48:G>A	2D	70950265	0.0866674	0.0983146	178	0.996096	3.33964
SDSH_Holetta_2015	995421|F|0-56:C>T-56:C>T	7A	696871376	0.0870456	0.16573	178	0.996096	2.56948
SDSH_Holetta_2015	2266100|F|0-51:G>A-51:G>A	1B	638914756	0.087069	0.188202	178	0.996096	2.15552
SDSH_Holetta_2015	1070012|F|0-8:C>T-8:C>T	2B	788687499	0.0872588	0.474719	178	0.996096	1.88639
SDSH_Holetta_2015	1126203|F|0-20:T>G-20:T>G	22	0	0.0872723	0.390449	178	0.996096	-2.16435
SDSH_Holetta_2015	2252787|F|0-19:C>T-19:C>T	3D	606914051	0.0873163	0.0477528	178	0.996096	4.44561
SDSH_Holetta_2015	1031373|F|0-25:A>T-25:A>T	7B	426531775	0.087568	0.0393258	178	0.996096	-4.36856
SDSH_Holetta_2015	3950994|F|0-32:A>G-32:A>G	2B	779250736	0.0879862	0.0393258	178	0.996096	4.76955
SDSH_Holetta_2015	985572|F|0-25:A>G-25:A>G	7A	720193575	0.088099	0.30618	178	0.996096	-1.96082
SDSH_Holetta_2015	1058759|F|0-25:G>A-25:G>A	7B	377603965	0.0881806	0.0365169	178	0.996096	4.61228
SDSH_Holetta_2015	982062|F|0-55:G>A-55:G>A	5B	400424727	0.0882545	0.286517	178	0.996096	-1.96527
SDSH_Holetta_2015	4538941|F|0-5:G>C-5:G>C	22	0	0.0883046	0.0505618	178	0.996096	-4.84331
SDSH_Holetta_2015	2261832|F|0-17:G>A-17:G>A	1D	412504446	0.0884177	0.0617978	178	0.996096	-4.45195
SDSH_Holetta_2015	2262271|F|0-54:C>G-54:C>G	6A	540143428	0.0884395	0.162921	178	0.996096	2.40719
SDSH_Holetta_2015	2258978|F|0-22:T>C-22:T>C	5B	429885968	0.0884645	0.320225	178	0.996096	1.99767
SDSH_Holetta_2015	1081747|F|0-27:T>C-27:T>C	1B	565566678	0.0885932	0.157303	178	0.996096	-2.55202
SDSH_Holetta_2015	1020090|F|0-42:T>A-42:T>A	5A	51750256	0.0886241	0.0926966	178	0.996096	-3.90701
SDSH_Holetta_2015	4002603|F|0-45:A>G-45:A>G	2A	710353117	0.0888368	0.446629	178	0.996096	-2.07446
SDSH_Holetta_2015	1124371|F|0-64:T>C-64:T>C	6D	122978486	0.0893515	0.0730337	178	0.996096	5.26652
SDSH_Holetta_2015	1050615|F|0-32:C>T-32:C>T	6B	4863112	0.0893771	0.0477528	178	0.996096	4.61307
SDSH_Holetta_2015	995216|F|0-44:C>T-44:C>T	7B	593285120	0.0893848	0.0983146	178	0.996096	-3.48788
SDSH_Holetta_2015	2277795|F|0-61:A>G-61:A>G	7A	26768168	0.0895216	0.0533708	178	0.996096	4.85214
SDSH_Holetta_2015	3953508|F|0-26:T>G-26:T>G	22	0	0.0895838	0.123596	178	0.996096	-3.51882
SDSH_Holetta_2015	1228079|F|0-8:C>T-8:C>T	2A	775734045	0.0896048	0.19382	178	0.996096	2.09837
SDSH_Holetta_2015	1142537|F|0-48:T>C-48:T>C	2B	655306239	0.08965	0.421348	178	0.996096	2.05103
SDSH_Holetta_2015	1028885|F|0-29:G>C-29:G>C	2B	726135901	0.0896842	0.244382	178	0.996096	2.51341
SDSH_Holetta_2015	1193500|F|0-27:A>T-27:A>T	7A	46084927	0.089717	0.191011	178	0.996096	2.21282
SDSH_Holetta_2015	1254459|F|0-8:A>C-8:A>C	6A	602989232	0.0898725	0.370787	178	0.996096	-2.00764
SDSH_Holetta_2015	1262031|F|0-29:G>A-29:G>A	2B	9283046	0.0899094	0.390449	178	0.996096	-2.14357
SDSH_Holetta_2015	1016270|F|0-55:T>C-55:T>C	5A	440262198	0.0899287	0.120787	178	0.996096	-2.8285
SDSH_Holetta_2015	1216017|F|0-68:T>C-68:T>C	7B	162779025	0.0900127	0.0617978	178	0.996096	-3.62715
SDSH_Holetta_2015	1700461|F|0-17:A>G-17:A>G	22	0	0.0900483	0.109551	178	0.996096	2.62848
SDSH_Holetta_2015	1016489|F|0-36:C>T-36:C>T	2A	750201766	0.0901425	0.0561798	178	0.996096	-3.82967
SDSH_Holetta_2015	1007107|F|0-21:T>C-21:T>C	5A	698127260	0.0901698	0.0533708	178	0.996096	-4.26265
SDSH_Holetta_2015	1066988|F|0-27:C>G-27:C>G	22	0	0.0903344	0.345506	178	0.996096	1.90219
SDSH_Holetta_2015	978762|F|0-53:T>G-53:T>G	5A	680113396	0.0904424	0.435393	178	0.996096	-2.37629
SDSH_Holetta_2015	1003866|F|0-14:C>G-14:C>G	4B	169795812	0.0904543	0.0955056	178	0.996096	3.21806
SDSH_Holetta_2015	1243075|F|0-39:A>G-39:A>G	2A	762415720	0.0905103	0.455056	178	0.996096	2.28996
SDSH_Holetta_2015	1101749|F|0-32:A>G-32:A>G	5B	595162118	0.0905349	0.0337079	178	0.996096	-5.17305
SDSH_Holetta_2015	1039347|F|0-61:A>G-61:A>G	7A	664701768	0.0905352	0.0786517	178	0.996096	3.11801
SDSH_Holetta_2015	10592648|F|0-44:G>C-44:G>C	6D	472525099	0.0905852	0.0814607	178	0.996096	4.09668
SDSH_Holetta_2015	2278391|F|0-64:T>C-64:T>C	3B	798466893	0.0906469	0.0393258	178	0.996096	4.83681
SDSH_Holetta_2015	5324914|F|0-25:C>G-25:C>G	3D	9292491	0.0906511	0.120787	178	0.996096	-3.25176
SDSH_Holetta_2015	2263601|F|0-28:T>C-28:T>C	6B	152196806	0.0910422	0.365169	178	0.996096	1.9344
SDSH_Holetta_2015	989549|F|0-15:G>A-15:G>A	3B	32028836	0.0910928	0.376404	178	0.996096	1.96445
SDSH_Holetta_2015	2280856|F|0-39:C>T-39:C>T	22	325728089	0.0911488	0.115169	178	0.996096	2.71543
SDSH_Holetta_2015	980942|F|0-23:C>T-23:C>T	3A	46003917	0.0912122	0.365169	178	0.996096	1.9898
SDSH_Holetta_2015	1090686|F|0-37:A>C-37:A>C	3A	711688085	0.0912797	0.367978	178	0.996096	-2.04855
SDSH_Holetta_2015	3027317|F|0-25:A>G-25:A>G	2D	635210437	0.09132	0.0814607	178	0.996096	4.41652
SDSH_Holetta_2015	4989964|F|0-12:A>G-12:A>G	4B	649678971	0.0913407	0.0646067	178	0.996096	3.78166
SDSH_Holetta_2015	982439|F|0-53:C>A-53:C>A	3B	78940107	0.0915769	0.398876	178	0.996096	-1.80682
SDSH_Holetta_2015	1124657|F|0-6:C>G-6:C>G	6A	83183004	0.091874	0.13764	178	0.996096	-2.6118
SDSH_Holetta_2015	3937733|F|0-11:G>A-11:G>A	5B	529381068	0.092225	0.255618	178	0.996096	-2.58746
SDSH_Holetta_2015	1074114|F|0-45:T>A-45:T>A	22	0	0.0923624	0.320225	178	0.996096	-1.98828
SDSH_Holetta_2015	1060548|F|0-10:A>G-10:A>G	22	175733601	0.092571	0.0702247	178	0.996096	3.32848
SDSH_Holetta_2015	1126431|F|0-41:A>G-41:A>G	7A	25367241	0.0925967	0.174157	178	0.996096	-2.44991
SDSH_Holetta_2015	1074817|F|0-11:A>G-11:A>G	22	0	0.0926394	0.460674	178	0.996096	-1.88246
SDSH_Holetta_2015	1097167|F|0-9:G>A-9:G>A	1A	568003094	0.092814	0.308989	178	0.996096	-2.07058
SDSH_Holetta_2015	1051887|F|0-6:A>G-6:A>G	1B	59962325	0.0929334	0.160112	178	0.996096	3.04825
SDSH_Holetta_2015	1134387|F|0-8:G>T-8:G>T	6A	607054406	0.0930168	0.0730337	178	0.996096	-3.45011
SDSH_Holetta_2015	1077671|F|0-25:C>T-25:C>T	3B	810974343	0.0930625	0.0365169	178	0.996096	5.6551
SDSH_Holetta_2015	2278778|F|0-10:T>A-10:T>A	2B	143243986	0.0933061	0.0870787	178	0.996096	3.12977
SDSH_Holetta_2015	1132563|F|0-8:T>C-8:T>C	7A	130079234	0.0934217	0.0758427	178	0.996096	-3.19306
SDSH_Holetta_2015	1126511|F|0-66:G>A-66:G>A	7B	271250635	0.0934969	0.0393258	178	0.996096	-4.35874
SDSH_Holetta_2015	1008044|F|0-15:A>G-15:A>G	6A	615775115	0.0935922	0.311798	178	0.996096	-2.00525
SDSH_Holetta_2015	3937149|F|0-9:C>A-9:C>A	22	0	0.0936183	0.0589888	178	0.996096	-5.00777
SDSH_Holetta_2015	1104356|F|0-45:A>C-45:A>C	2B	772149581	0.0938278	0.41573	178	0.996096	-1.95207
SDSH_Holetta_2015	4993329|F|0-22:G>A-22:G>A	22	0	0.093845	0.0674157	178	0.996096	4.31274
SDSH_Holetta_2015	2275761|F|0-32:A>G-32:A>G	7A	561603997	0.0939598	0.0702247	178	0.996096	3.62787
SDSH_Holetta_2015	1006957|F|0-36:T>A-36:T>A	6A	454675587	0.0939704	0.126404	178	0.996096	-2.79222
SDSH_Holetta_2015	1062730|F|0-14:T>G-14:T>G	7D	592313393	0.0940957	0.0449438	178	0.996096	-4.68539
SDSH_Holetta_2015	3025355|F|0-10:T>C-10:T>C	5A	382294092	0.0945545	0.120787	178	0.996096	2.54245
SDSH_Holetta_2015	1101790|F|0-16:C>A-16:C>A	22	0	0.0948541	0.0505618	178	0.996096	-4.80173
SDSH_Holetta_2015	4988910|F|0-15:T>C-15:T>C	22	0	0.0950573	0.404494	178	0.996096	-1.89113
SDSH_Holetta_2015	1089240|F|0-11:A>G-11:A>G	6A	611715102	0.0951854	0.188202	178	0.996096	-2.3465
SDSH_Holetta_2015	989599|F|0-45:G>C-45:G>C	5B	536324005	0.095286	0.261236	178	0.996096	-2.35831
SDSH_Holetta_2015	1006956|F|0-50:A>G-50:A>G	1B	640852004	0.0953297	0.176966	178	0.996096	-2.45659
SDSH_Holetta_2015	1097943|F|0-16:T>C-16:T>C	7B	630651362	0.0955641	0.280899	178	0.996096	2.1518
SDSH_Holetta_2015	3532952|F|0-38:G>A-38:G>A	7A	690860873	0.0956019	0.109551	178	0.996096	3.15778
SDSH_Holetta_2015	2256563|F|0-28:G>A-28:G>A	3A	729897788	0.0956084	0.317416	178	0.996096	-2.21846
SDSH_Holetta_2015	3020779|F|0-10:A>G-10:A>G	3D	450544402	0.0959762	0.0617978	178	0.996096	-4.10143
SDSH_Holetta_2015	1862853|F|0-68:A>G-68:A>G	1B	526750429	0.0960919	0.106742	178	0.996096	-2.55467
SDSH_Holetta_2015	4992375|F|0-62:A>G-62:A>G	2B	163977714	0.0960972	0.0393258	178	0.996096	-4.32549
SDSH_Holetta_2015	5324857|F|0-19:A>G-19:A>G	2D	638615216	0.0961738	0.0365169	178	0.996096	-6.22384
SDSH_Holetta_2015	4992613|F|0-20:A>G-20:A>G	7A	232331524	0.0961966	0.455056	178	0.996096	-1.9381
SDSH_Holetta_2015	2258861|F|0-24:A>C-24:A>C	7A	68893205	0.0964786	0.146067	178	0.996096	-2.7354
SDSH_Holetta_2015	1081834|F|0-30:G>A-30:G>A	4B	599036274	0.0968282	0.0786517	178	0.996096	4.05623
SDSH_Holetta_2015	3945580|F|0-6:T>C-6:T>C	4A	45530414	0.0968944	0.36236	178	0.996096	2.12883
SDSH_Holetta_2015	2264298|F|0-16:C>T-16:C>T	3A	624928879	0.0970069	0.0533708	178	0.996096	3.47751
SDSH_Holetta_2015	5412052|F|0-12:T>C-12:T>C	22	0	0.0970499	0.0477528	178	0.996096	5.62911
SDSH_Holetta_2015	1194685|F|0-38:A>G-38:A>G	2A	265275105	0.0970748	0.0337079	178	0.996096	4.77729
SDSH_Holetta_2015	1060989|F|0-17:C>T-17:C>T	3B	829296037	0.0972162	0.0365169	178	0.996096	4.64107
SDSH_Holetta_2015	1107071|F|0-54:T>C-54:T>C	2B	636543387	0.0972859	0.33427	178	0.996096	2.80523
SDSH_Holetta_2015	3953247|F|0-6:G>A-6:G>A	22	0	0.0973306	0.117978	178	0.996096	-3.17246
SDSH_Holetta_2015	4405146|F|0-14:A>G-14:A>G	6A	554509126	0.0976141	0.0842697	178	0.996096	3.42161
SDSH_Holetta_2015	1104558|F|0-33:C>G-33:C>G	1B	45375536	0.0978243	0.11236	178	0.996096	2.93511
SDSH_Holetta_2015	1048643|F|0-11:C>T-11:C>T	1B	488038181	0.097975	0.123596	178	0.996096	-2.61857
SDSH_Holetta_2015	1101462|F|0-33:G>A-33:G>A	7A	69893167	0.0980098	0.146067	178	0.996096	-2.63486
SDSH_Holetta_2015	1073286|F|0-38:A>G-38:A>G	4B	602403624	0.0981702	0.328652	178	0.996096	2.30985
SDSH_Holetta_2015	1863903|F|0-16:A>G-16:A>G	3B	143666791	0.0981902	0.308989	178	0.996096	1.88992
SDSH_Holetta_2015	1385075|F|0-11:C>T-11:C>T	3B	65705367	0.0982672	0.126404	178	0.996096	3.18761
SDSH_Holetta_2015	1020566|F|0-61:C>T-61:C>T	22	316545194	0.0986711	0.0561798	178	0.996096	-3.76662
SDSH_Holetta_2015	3023566|F|0-23:C>A-23:C>A	6B	720519099	0.0987308	0.328652	178	0.996096	-2.39807
SDSH_Holetta_2015	3943764|F|0-15:G>C-15:G>C	22	0	0.0987447	0.13764	178	0.996096	2.48668
SDSH_Holetta_2015	986329|F|0-16:C>A-16:C>A	2B	15462130	0.0987507	0.185393	178	0.996096	-2.19301
SDSH_Holetta_2015	1162997|F|0-25:C>G-25:C>G	2B	799254261	0.0989513	0.289326	178	0.996096	-2.05762
SDSH_Holetta_2015	3934006|F|0-22:T>C-22:T>C	22	0	0.0990791	0.0505618	178	0.996096	4.87881
SDSH_Holetta_2015	1004576|F|0-49:C>T-49:C>T	1D	18994698	0.0995153	0.311798	178	0.996096	2.1241
SDSH_Holetta_2015	1201086|F|0-57:A>G-57:A>G	3D	528613442	0.0995291	0.0505618	178	0.996096	-4.70847
SDSH_Holetta_2015	1120739|F|0-17:G>A-17:G>A	3D	609849684	0.0997122	0.275281	178	0.996096	-2.08406
SDSH_Holetta_2015	1010023|F|0-43:A>G-43:A>G	1B	198617642	0.0997378	0.0505618	178	0.996096	-4.5677
SDSH_Holetta_2015	979562|F|0-33:G>C-33:G>C	7A	694049602	0.0997766	0.311798	178	0.996096	1.97851
SDSH_Holetta_2015	1209679|F|0-67:A>T-67:A>T	3A	703904952	0.0998072	0.0477528	178	0.996096	-4.18524
SDSH_Holetta_2015	4909943|F|0-10:A>G-10:A>G	22	0	0.0999234	0.148876	178	0.996096	2.50236
SDSH_Holetta_2015	1060154|F|0-7:A>T-7:A>T	1D	413406127	0.100831	0.129213	178	0.996096	-2.77668
SDSH_Holetta_2015	1042356|F|0-45:T>C-45:T>C	3B	629591126	0.101104	0.317416	178	0.996096	-1.87596
SDSH_Holetta_2015	3954185|F|0-17:T>C-17:T>C	7B	638162408	0.101121	0.0786517	178	0.996096	2.94304
SDSH_Holetta_2015	998843|F|0-8:C>G-8:C>G	3D	557794980	0.101121	0.0814607	178	0.996096	-3.76362
SDSH_Holetta_2015	1863450|F|0-37:T>G-37:T>G	7B	646343478	0.101142	0.146067	178	0.996096	3.02168
SDSH_Holetta_2015	980103|F|0-49:T>C-49:T>C	5B	20652972	0.1012	0.367978	178	0.996096	-1.97447
SDSH_Holetta_2015	1033032|F|0-44:A>G-44:A>G	1B	573008193	0.101203	0.0926966	178	0.996096	-2.77384
SDSH_Holetta_2015	1219329|F|0-7:C>G-7:C>G	2B	777513313	0.101341	0.0505618	178	0.996096	3.98597
SDSH_Holetta_2015	1069193|F|0-15:A>G-15:A>G	5B	494029946	0.101489	0.168539	178	0.996096	-2.68291
SDSH_Holetta_2015	2248059|F|0-23:C>T-23:C>T	7D	26858795	0.101766	0.0730337	178	0.996096	-4.08449
SDSH_Holetta_2015	5582825|F|0-13:T>C-13:T>C	22	0	0.101875	0.0646067	178	0.996096	-3.15474
SDSH_Holetta_2015	1696485|F|0-65:G>A-65:G>A	1A	10132748	0.101957	0.210674	178	0.996096	-2.13069
SDSH_Holetta_2015	3948536|F|0-19:T>C-19:T>C	2D	637901842	0.101972	0.0393258	178	0.996096	5.58276
SDSH_Holetta_2015	4003899|F|0-31:C>G-31:C>G	2D	423304425	0.10209	0.0505618	178	0.996096	-5.73811
SDSH_Holetta_2015	1046551|F|0-43:A>T-43:A>T	7B	481660548	0.102212	0.0477528	178	0.996096	4.0461
SDSH_Holetta_2015	1089724|F|0-40:A>C-40:A>C	1A	549851141	0.1027	0.331461	178	0.996096	-1.96826
SDSH_Holetta_2015	1220783|F|0-38:C>T-38:C>T	5A	574714154	0.102849	0.38764	178	0.996096	-2.08931
SDSH_Holetta_2015	1080608|F|0-31:T>C-31:T>C	1A	588261371	0.102881	0.0337079	178	0.996096	4.88935
SDSH_Holetta_2015	1020196|F|0-10:C>G-10:C>G	1A	449179880	0.103318	0.0702247	178	0.996096	4.04558
SDSH_Holetta_2015	1040728|F|0-65:T>C-65:T>C	3A	640448153	0.103432	0.196629	178	0.996096	-2.02124
SDSH_Holetta_2015	3570180|F|0-13:G>A-13:G>A	2A	767950699	0.103632	0.0926966	178	0.996096	3.58868
SDSH_Holetta_2015	1000215|F|0-22:G>T-22:G>T	2A	772984442	0.103651	0.0730337	178	0.996096	3.66211
SDSH_Holetta_2015	4398023|F|0-22:A>T-22:A>T	22	0	0.103779	0.202247	178	0.996096	-2.04567
SDSH_Holetta_2015	1221301|F|0-22:G>C-22:G>C	3D	400992257	0.103797	0.0983146	178	0.996096	-3.39174
SDSH_Holetta_2015	993225|F|0-27:C>T-27:C>T	6B	679285878	0.103838	0.207865	178	0.996096	2.40704
SDSH_Holetta_2015	3023448|F|0-8:C>T-8:C>T	3A	45088130	0.10393	0.0477528	178	0.996096	4.67954
SDSH_Holetta_2015	1215756|F|0-8:G>A-8:G>A	7D	65824561	0.104205	0.0617978	178	0.996096	3.40972
SDSH_Holetta_2015	5971264|F|0-38:C>A-38:C>A	3B	5580600	0.104434	0.300562	178	0.996096	-2.58948
SDSH_Holetta_2015	1002975|F|0-22:T>C-22:T>C	22	41929812	0.104802	0.129213	178	0.996096	2.40532
SDSH_Holetta_2015	1028976|F|0-58:A>G-58:A>G	5A	440676377	0.104813	0.13764	178	0.996096	-2.54503
SDSH_Holetta_2015	1211105|F|0-7:T>C-7:T>C	4A	670976495	0.105155	0.0730337	178	0.996096	-3.37355
SDSH_Holetta_2015	1220542|F|0-38:G>A-38:G>A	7B	248509565	0.105157	0.0449438	178	0.996096	4.05577
SDSH_Holetta_2015	1106634|F|0-13:A>G-13:A>G	2A	678026134	0.105186	0.11236	178	0.996096	3.46921
SDSH_Holetta_2015	1091011|F|0-15:T>C-15:T>C	4B	571049356	0.105344	0.151685	178	0.996096	2.58345
SDSH_Holetta_2015	2349699|F|0-39:C>T-39:C>T	1B	566983115	0.105639	0.0533708	178	0.996096	4.27257
SDSH_Holetta_2015	1036435|F|0-19:C>T-19:C>T	6A	322542306	0.105774	0.0533708	178	0.996096	-3.6104
SDSH_Holetta_2015	2278863|F|0-40:G>A-40:G>A	1B	648792411	0.106159	0.0393258	178	0.996096	-4.28986
SDSH_Holetta_2015	2261368|F|0-25:G>A-25:G>A	6A	148248423	0.106347	0.0646067	178	0.996096	-3.45862
SDSH_Holetta_2015	4990208|F|0-58:G>A-58:G>A	4B	576499993	0.106517	0.160112	178	0.996096	2.46887
SDSH_Holetta_2015	1321794|F|0-23:A>G-23:A>G	3B	6131211	0.106593	0.0786517	178	0.996096	-4.90132
SDSH_Holetta_2015	1387320|F|0-9:A>G-9:A>G	6D	428697764	0.106886	0.0617978	178	0.996096	-5.02381
SDSH_Holetta_2015	990692|F|0-61:C>T-61:C>T	3A	617340558	0.106892	0.151685	178	0.996096	2.32463
SDSH_Holetta_2015	1084069|F|0-10:T>C-10:T>C	6B	598448732	0.106949	0.224719	178	0.996096	-2.24465
SDSH_Holetta_2015	1092387|F|0-35:C>G-35:C>G	5B	583910434	0.1071	0.176966	178	0.996096	2.32294
SDSH_Holetta_2015	1046618|F|0-33:G>T-33:G>T	2D	559831798	0.107215	0.182584	178	0.996096	2.89898
SDSH_Holetta_2015	1105570|F|0-9:T>C-9:T>C	22	31723750	0.107455	0.272472	178	0.996096	-2.01555
SDSH_Holetta_2015	4910896|F|0-5:T>G-5:T>G	2B	529593192	0.107474	0.0955056	178	0.996096	-2.71176
SDSH_Holetta_2015	3934599|F|0-17:T>C-17:T>C	22	0	0.107537	0.455056	178	0.996096	1.91005
SDSH_Holetta_2015	2260751|F|0-13:C>G-13:C>G	7A	130233823	0.10756	0.0646067	178	0.996096	-3.24424
SDSH_Holetta_2015	1216209|F|0-16:A>G-16:A>G	5B	577365562	0.107764	0.0674157	178	0.996096	3.34958
SDSH_Holetta_2015	986965|F|0-32:A>G-32:A>G	7D	6445656	0.107863	0.0955056	178	0.996096	-3.76708
SDSH_Holetta_2015	1123112|F|0-11:C>T-11:C>T	3D	609917443	0.107996	0.146067	178	0.996096	-2.28431
SDSH_Holetta_2015	1073442|F|0-44:C>T-44:C>T	4A	725266628	0.108282	0.0646067	178	0.996096	-3.34153
SDSH_Holetta_2015	1211261|F|0-25:T>C-25:T>C	1A	513209052	0.108289	0.0814607	178	0.996096	-2.95191
SDSH_Holetta_2015	1023328|F|0-19:C>A-19:C>A	5D	520347766	0.108305	0.0365169	178	0.996096	-5.08122
SDSH_Holetta_2015	1078069|F|0-41:T>C-41:T>C	1B	462799871	0.108624	0.41573	178	0.996096	1.72411
SDSH_Holetta_2015	3064684|F|0-37:T>C-37:T>C	1A	559780847	0.108687	0.370787	178	0.996096	-1.88943
SDSH_Holetta_2015	1058879|F|0-41:C>T-41:C>T	2B	700740191	0.108802	0.30618	178	0.996096	-2.18553
SDSH_Holetta_2015	3022087|F|0-25:G>T-25:G>T	22	0	0.108836	0.0561798	178	0.996096	-3.69739
SDSH_Holetta_2015	989662|F|0-20:T>A-20:T>A	7A	8799442	0.108846	0.146067	178	0.996096	-2.35485
SDSH_Holetta_2015	1109015|F|0-43:T>A-43:T>A	3D	571935286	0.108888	0.0505618	178	0.996096	-4.02239
SDSH_Holetta_2015	1210686|F|0-44:T>C-44:T>C	22	0	0.108934	0.0870787	178	0.996096	3.20253
SDSH_Holetta_2015	1233470|F|0-8:G>C-8:G>C	5D	559363821	0.109073	0.314607	178	0.996096	-2.15097
SDSH_Holetta_2015	1122650|F|0-51:A>G-51:A>G	7B	643702376	0.109182	0.289326	178	0.996096	2.40724
SDSH_Holetta_2015	1237046|F|0-5:T>G-5:T>G	2B	800780319	0.109216	0.140449	178	0.996096	2.38456
SDSH_Holetta_2015	1276397|F|0-26:T>G-26:T>G	6B	670210091	0.109535	0.0842697	178	0.996096	-2.69088
SDSH_Holetta_2015	2277617|F|0-14:A>G-14:A>G	3B	750359764	0.109577	0.19382	178	0.996096	-2.02716
SDSH_Holetta_2015	1026653|F|0-6:A>C-6:A>C	5B	641429243	0.109879	0.134831	178	0.996096	2.53778
SDSH_Holetta_2015	3064473|F|0-6:G>A-6:G>A	2A	31851898	0.110114	0.185393	178	0.996096	-2.15966
SDSH_Holetta_2015	2257064|F|0-24:A>G-24:A>G	1B	654609738	0.110231	0.370787	178	0.996096	-2.09233
SDSH_Holetta_2015	1042220|F|0-66:A>T-66:A>T	4B	607638063	0.110287	0.412921	178	0.996096	2.16162
SDSH_Holetta_2015	1089538|F|0-15:A>G-15:A>G	6B	457216443	0.110308	0.317416	178	0.996096	1.89593
SDSH_Holetta_2015	2263008|F|0-28:A>C-28:A>C	1D	441750806	0.110341	0.103933	178	0.996096	-2.82741
SDSH_Holetta_2015	1130229|F|0-7:T>C-7:T>C	3B	741968021	0.11058	0.0814607	178	0.996096	-3.32735
SDSH_Holetta_2015	1128658|F|0-27:G>A-27:G>A	2B	569137747	0.110625	0.457865	178	0.996096	2.02974
SDSH_Holetta_2015	1021077|F|0-60:C>T-60:C>T	3B	822039464	0.110633	0.303371	178	0.996096	1.98209
SDSH_Holetta_2015	1203745|F|0-23:T>G-23:T>G	2B	29045988	0.110635	0.0955056	178	0.996096	2.65046
SDSH_Holetta_2015	13375680|F|0-14:T>G-14:T>G	1A	26050918	0.110636	0.123596	178	0.996096	-2.26923
SDSH_Holetta_2015	2268582|F|0-31:A>C-31:A>C	6B	619025137	0.110777	0.233146	178	0.996096	-2.24639
SDSH_Holetta_2015	986118|F|0-66:A>T-66:A>T	5B	392142476	0.110962	0.0926966	178	0.996096	-3.28606
SDSH_Holetta_2015	1201362|F|0-29:C>T-29:C>T	7B	113197867	0.111014	0.117978	178	0.996096	-2.56424
SDSH_Holetta_2015	1204378|F|0-11:G>C-11:G>C	5A	6290379	0.111213	0.0561798	178	0.996096	-3.39281
SDSH_Holetta_2015	2255989|F|0-28:C>A-28:C>A	1B	420692245	0.111341	0.0814607	178	0.996096	3.30333
SDSH_Holetta_2015	4910258|F|0-53:T>A-53:T>A	3B	129438801	0.112404	0.323034	178	0.996096	1.85238
SDSH_Holetta_2015	1863994|F|0-40:A>G-40:A>G	4B	548185365	0.112603	0.151685	178	0.996096	2.46808
SDSH_Holetta_2015	1025957|F|0-22:G>A-22:G>A	5B	408225420	0.112726	0.157303	178	0.996096	2.48193
SDSH_Holetta_2015	1105575|F|0-35:T>C-35:T>C	6A	610402426	0.11286	0.0561798	178	0.996096	3.96058
SDSH_Holetta_2015	4397910|F|0-44:G>A-44:G>A	4A	410389258	0.113023	0.0589888	178	0.996096	3.23305
SDSH_Holetta_2015	2259333|F|0-45:G>A-45:G>A	3B	778138428	0.113138	0.101124	178	0.996096	2.75218
SDSH_Holetta_2015	1112894|F|0-18:C>T-18:C>T	4B	609486968	0.113139	0.421348	178	0.996096	1.98505
SDSH_Holetta_2015	3024177|F|0-6:C>G-6:C>G	5B	422121027	0.113171	0.207865	178	0.996096	1.91528
SDSH_Holetta_2015	1055305|F|0-41:A>C-41:A>C	3B	501653667	0.113265	0.120787	178	0.996096	-2.6185
SDSH_Holetta_2015	1094096|F|0-12:T>C-12:T>C	7D	11950588	0.113291	0.168539	178	0.996096	-2.28195
SDSH_Holetta_2015	3064670|F|0-45:C>T-45:C>T	7B	630656731	0.113357	0.303371	178	0.996096	1.90524
SDSH_Holetta_2015	1021818|F|0-15:C>A-15:C>A	2D	426929805	0.113422	0.0449438	178	0.996096	-5.53177
SDSH_Holetta_2015	979844|F|0-16:C>T-16:C>T	1B	403186540	0.113559	0.101124	178	0.996096	3.13408
SDSH_Holetta_2015	1019934|F|0-14:C>T-14:C>T	1D	53679029	0.113581	0.106742	178	0.996096	3.12705
SDSH_Holetta_2015	982742|F|0-24:T>C-24:T>C	1B	627098722	0.113816	0.477528	178	0.996096	-1.8463
SDSH_Holetta_2015	1017888|F|0-9:G>A-9:G>A	22	360831014	0.113953	0.11236	178	0.996096	-4.23833
SDSH_Holetta_2015	989353|F|0-5:C>T-5:C>T	1D	237149717	0.114007	0.0674157	178	0.996096	4.70399
SDSH_Holetta_2015	1094990|F|0-12:T>C-12:T>C	1B	503344795	0.114129	0.129213	178	0.996096	-2.29863
SDSH_Holetta_2015	1004262|F|0-21:A>G-21:A>G	6A	67125305	0.114161	0.339888	178	0.996096	-1.84261
SDSH_Holetta_2015	1203698|F|0-47:T>C-47:T>C	7A	143077788	0.114464	0.0477528	178	0.996096	3.75063
SDSH_Holetta_2015	2263956|F|0-45:T>C-45:T>C	4A	619156052	0.114469	0.398876	178	0.996096	1.76288
SDSH_Holetta_2015	1145691|F|0-20:G>T-20:G>T	7A	580656999	0.114529	0.179775	178	0.996096	2.33721
SDSH_Holetta_2015	987806|F|0-16:A>G-16:A>G	5D	77015512	0.114884	0.179775	178	0.996096	2.22866
SDSH_Holetta_2015	1042669|F|0-18:A>C-18:A>C	2A	705341007	0.115373	0.0505618	178	0.996096	3.63046
SDSH_Holetta_2015	994309|F|0-28:C>T-28:C>T	7A	41818138	0.115379	0.328652	178	0.996096	1.89648
SDSH_Holetta_2015	2256752|F|0-57:T>C-57:T>C	1A	462617106	0.115696	0.115169	178	0.996096	2.52288
SDSH_Holetta_2015	2263080|F|0-66:G>A-66:G>A	6B	76325103	0.115837	0.185393	178	0.996096	2.02493
SDSH_Holetta_2015	1019580|F|0-66:C>G-66:C>G	7A	642939812	0.115852	0.393258	178	0.996096	1.74157
SDSH_Holetta_2015	7352717|F|0-17:T>G-17:T>G	3A	729947929	0.115864	0.0561798	178	0.996096	3.76171
SDSH_Holetta_2015	991057|F|0-40:T>C-40:T>C	3D	17145082	0.1159	0.0337079	178	0.996096	4.26948
SDSH_Holetta_2015	4260954|F|0-26:C>T-26:C>T	5A	417313880	0.116236	0.120787	178	0.996096	-2.48533
SDSH_Holetta_2015	1115561|F|0-18:G>C-18:G>C	22	35796740	0.116343	0.185393	178	0.996096	-2.58421
SDSH_Holetta_2015	1023139|F|0-33:T>C-33:T>C	6B	678810000	0.116352	0.292135	178	0.996096	2.30962
SDSH_Holetta_2015	3938303|F|0-20:A>G-20:A>G	22	0	0.116391	0.103933	178	0.996096	-3.30386
SDSH_Holetta_2015	4910938|F|0-6:T>A-6:T>A	22	0	0.116472	0.0449438	178	0.996096	3.63621
SDSH_Holetta_2015	1074934|F|0-6:C>T-6:C>T	6B	515186463	0.116802	0.0983146	178	0.996096	-2.59109
SDSH_Holetta_2015	1072727|F|0-44:T>C-44:T>C	6B	708675578	0.11705	0.469101	178	0.996096	-2.1679
SDSH_Holetta_2015	1133018|F|0-55:C>G-55:C>G	6B	715680678	0.117156	0.188202	178	0.996096	-2.17033
SDSH_Holetta_2015	2257067|F|0-34:G>A-34:G>A	3D	23547912	0.117171	0.0561798	178	0.996096	-5.23024
SDSH_Holetta_2015	3952137|F|0-31:G>A-31:G>A	22	0	0.117506	0.106742	178	0.996096	2.68444
SDSH_Holetta_2015	986428|F|0-42:G>C-42:G>C	4D	25424634	0.11759	0.0814607	178	0.996096	4.18574
SDSH_Holetta_2015	1218916|F|0-58:G>A-58:G>A	3A	646854718	0.117664	0.0449438	178	0.996096	4.47512
SDSH_Holetta_2015	1350598|F|0-38:G>A-38:G>A	5B	533016674	0.118079	0.117978	178	0.996096	-2.60785
SDSH_Holetta_2015	2257853|F|0-12:T>C-12:T>C	7A	458764594	0.118738	0.325843	178	0.996096	2.43317
SDSH_Holetta_2015	1099387|F|0-5:G>C-5:G>C	3D	23746654	0.118777	0.0730337	178	0.996096	-4.05672
SDSH_Holetta_2015	1109894|F|0-14:G>C-14:G>C	6B	705491433	0.118799	0.294944	178	0.996096	1.98456
SDSH_Holetta_2015	1048778|F|0-62:C>T-62:C>T	5D	458809731	0.118917	0.373596	178	0.996096	-1.8034
SDSH_Holetta_2015	9722634|F|0-11:G>C-11:G>C	3D	14140330	0.118975	0.0365169	178	0.996096	-5.08164
SDSH_Holetta_2015	9724495|F|0-60:A>G-60:A>G	3A	749432509	0.119103	0.342697	178	0.996096	-1.9961
SDSH_Holetta_2015	1088726|F|0-25:T>A-25:T>A	3B	752050706	0.119167	0.154494	178	0.996096	2.47989
SDSH_Holetta_2015	1219856|F|0-37:C>G-37:C>G	6B	92662754	0.119303	0.0449438	178	0.996096	4.59164
SDSH_Holetta_2015	993566|F|0-65:C>T-65:C>T	1A	5172624	0.119443	0.134831	178	0.996096	2.73591
SDSH_Holetta_2015	1208792|F|0-39:C>T-39:C>T	5A	27916508	0.119665	0.410112	178	0.996096	1.69172
SDSH_Holetta_2015	1683258|F|0-38:T>C-38:T>C	5A	684647811	0.119818	0.429775	178	0.996096	-2.42824
SDSH_Holetta_2015	1025278|F|0-55:C>G-55:C>G	7D	589392410	0.120005	0.0505618	178	0.996096	-4.15406
SDSH_Holetta_2015	1086584|F|0-42:G>C-42:G>C	5B	668461626	0.120248	0.126404	178	0.996096	2.53923
SDSH_Holetta_2015	2280343|F|0-29:T>C-29:T>C	7A	657374385	0.120514	0.0674157	178	0.996096	4.01646
SDSH_Holetta_2015	3953947|F|0-8:A>T-8:A>T	7B	374441329	0.120591	0.0898876	178	0.996096	3.49664
SDSH_Holetta_2015	1041855|F|0-50:C>T-50:C>T	3A	493706157	0.120713	0.126404	178	0.996096	4.66593
SDSH_Holetta_2015	7940568|F|0-22:A>G-22:A>G	22	0	0.120934	0.0393258	178	0.996096	4.74175
SDSH_Holetta_2015	1108420|F|0-34:T>C-34:T>C	4B	573215588	0.121126	0.134831	178	0.996096	2.44932
SDSH_Holetta_2015	992991|F|0-9:G>T-9:G>T	1B	647195583	0.121233	0.365169	178	0.996096	-1.77629
SDSH_Holetta_2015	1089027|F|0-31:A>T-31:A>T	3D	428968973	0.121384	0.0617978	178	0.996096	-3.49758
SDSH_Holetta_2015	1204133|F|0-36:G>C-36:G>C	7B	528872043	0.121516	0.0337079	178	0.996096	3.97188
SDSH_Holetta_2015	988575|F|0-61:C>A-61:C>A	3A	731219536	0.121625	0.182584	178	0.996096	2.21814
SDSH_Holetta_2015	3534221|F|0-50:A>G-50:A>G	2B	765297108	0.121675	0.157303	178	0.996096	2.54261
SDSH_Holetta_2015	3958480|F|0-33:A>G-33:A>G	5D	308626580	0.121995	0.0561798	178	0.996096	4.29919
SDSH_Holetta_2015	4988920|F|0-67:G>A-67:G>A	6A	108215894	0.122316	0.0842697	178	0.996096	2.9007
SDSH_Holetta_2015	4440311|F|0-12:C>G-12:C>G	22	0	0.122328	0.0533708	178	0.996096	3.92722
SDSH_Holetta_2015	2255164|F|0-67:G>C-67:G>C	7A	96563541	0.122402	0.457865	178	0.996096	1.96516
SDSH_Holetta_2015	1100530|F|0-35:T>C-35:T>C	7A	630247934	0.122769	0.0702247	178	0.996096	3.47576
SDSH_Holetta_2015	7350510|F|0-6:T>A-6:T>A	3D	598927627	0.122869	0.0421348	178	0.996096	4.34341
SDSH_Holetta_2015	3064427|F|0-35:G>A-35:G>A	5B	536592536	0.122879	0.292135	178	0.996096	-2.54078
SDSH_Holetta_2015	1086428|F|0-35:T>A-35:T>A	5B	71955405	0.123167	0.176966	178	0.996096	2.07304
SDSH_Holetta_2015	1128678|F|0-37:C>T-37:C>T	1B	46004837	0.123171	0.0449438	178	0.996096	-3.64642
SDSH_Holetta_2015	1067632|F|0-46:C>T-46:C>T	7D	191799271	0.12326	0.0365169	178	0.996096	4.57938
SDSH_Holetta_2015	1097706|F|0-10:C>T-10:C>T	6A	91869334	0.123342	0.0617978	178	0.996096	-3.76182
SDSH_Holetta_2015	1059948|F|0-35:C>T-35:C>T	3A	41617458	0.123539	0.426966	178	0.996096	1.65286
SDSH_Holetta_2015	978347|F|0-30:T>C-30:T>C	3B	495235808	0.123555	0.162921	178	0.996096	-2.25826
SDSH_Holetta_2015	985601|F|0-55:A>G-55:A>G	4A	658036034	0.123598	0.101124	178	0.996096	3.2778
SDSH_Holetta_2015	991389|F|0-29:C>T-29:C>T	1B	533096804	0.123772	0.0646067	178	0.996096	-3.80551
SDSH_Holetta_2015	1022299|F|0-7:A>G-7:A>G	3D	600135047	0.123799	0.0533708	178	0.996096	3.85312
SDSH_Holetta_2015	1202803|F|0-35:T>G-35:T>G	2B	730676865	0.123818	0.255618	178	0.996096	2.27295
SDSH_Holetta_2015	1019460|F|0-45:C>G-45:C>G	4B	622425	0.123834	0.16573	178	0.996096	-2.40299
SDSH_Holetta_2015	2246041|F|0-37:T>C-37:T>C	7D	592392390	0.123864	0.0421348	178	0.996096	-4.73357
SDSH_Holetta_2015	1395917|F|0-60:T>C-60:T>C	5B	271940196	0.124166	0.0477528	178	0.996096	3.90242
SDSH_Holetta_2015	981172|F|0-18:A>C-18:A>C	22	35088663	0.124256	0.0674157	178	0.996096	-3.56398
SDSH_Holetta_2015	984076|F|0-35:G>A-35:G>A	7A	726770648	0.124361	0.0477528	178	0.996096	3.6595
SDSH_Holetta_2015	5580336|F|0-8:T>C-8:T>C	22	0	0.124368	0.0365169	178	0.996096	-3.97976
SDSH_Holetta_2015	2253156|F|0-16:A>G-16:A>G	1A	578933488	0.124419	0.359551	178	0.996096	1.78611
SDSH_Holetta_2015	1211331|F|0-16:A>C-16:A>C	2B	598559595	0.124831	0.457865	178	0.996096	-1.84264
SDSH_Holetta_2015	2261229|F|0-10:C>A-10:C>A	2B	727221588	0.124844	0.27809	178	0.996096	2.38651
SDSH_Holetta_2015	988178|F|0-6:C>T-6:C>T	4B	414969103	0.124996	0.311798	178	0.996096	1.91339
SDSH_Holetta_2015	1151573|F|0-10:A>T-10:A>T	5B	684446901	0.125533	0.140449	178	0.996096	-2.32894
SDSH_Holetta_2015	1215538|F|0-42:T>G-42:T>G	5A	586297186	0.125601	0.393258	178	0.996096	2.46155
SDSH_Holetta_2015	5324711|F|0-8:T>C-8:T>C	7B	616508834	0.125604	0.426966	178	0.996096	1.83432
SDSH_Holetta_2015	1209509|F|0-33:A>G-33:A>G	4A	626963248	0.125731	0.269663	178	0.996096	-2.05059
SDSH_Holetta_2015	3570078|F|0-13:G>C-13:G>C	6B	151681483	0.125739	0.205056	178	0.996096	-1.98849
SDSH_Holetta_2015	1064357|F|0-67:G>C-67:G>C	1B	654609804	0.125944	0.154494	178	0.996096	-2.20258
SDSH_Holetta_2015	5582460|F|0-50:G>A-50:G>A	7B	399794695	0.126245	0.0561798	178	0.996096	3.49921
SDSH_Holetta_2015	5411754|F|0-14:T>G-14:T>G	22	0	0.126323	0.0842697	178	0.996096	-2.85826
SDSH_Holetta_2015	1074676|F|0-30:G>T-30:G>T	5D	551446740	0.12638	0.120787	178	0.996096	-2.49731
SDSH_Holetta_2015	1004225|F|0-30:G>A-30:G>A	7D	526490113	0.126498	0.168539	178	0.996096	-2.0791
SDSH_Holetta_2015	1012201|F|0-22:C>G-22:C>G	7A	652922578	0.126535	0.289326	178	0.996096	-1.89739
SDSH_Holetta_2015	1164032|F|0-20:G>C-20:G>C	22	0	0.126613	0.16573	178	0.996096	-1.97857
SDSH_Holetta_2015	1010193|F|0-37:T>C-37:T>C	7A	714340795	0.126969	0.207865	178	0.996096	-2.00155
SDSH_Holetta_2015	3943116|F|0-25:C>T-25:C>T	6A	522743757	0.126985	0.0589888	178	0.996096	-3.15519
SDSH_Holetta_2015	2278877|F|0-64:G>A-64:G>A	2B	765542924	0.127013	0.205056	178	0.996096	2.27777
SDSH_Holetta_2015	2257982|F|0-37:C>G-37:C>G	2D	159852415	0.127035	0.171348	178	0.996096	-2.73916
SDSH_Holetta_2015	3570176|F|0-24:C>G-24:C>G	22	0	0.127124	0.455056	178	0.996096	-1.67476
SDSH_Holetta_2015	1218546|F|0-12:C>T-12:C>T	2A	751197679	0.12726	0.0477528	178	0.996096	3.73881
SDSH_Holetta_2015	4990036|F|0-21:G>A-21:G>A	22	0	0.127262	0.0870787	178	0.996096	3.19951
SDSH_Holetta_2015	4440343|F|0-17:C>A-17:C>A	22	0	0.127296	0.115169	178	0.996096	-2.48833
SDSH_Holetta_2015	2250672|F|0-8:G>A-8:G>A	3D	577820808	0.127297	0.0449438	178	0.996096	-4.65169
SDSH_Holetta_2015	1366134|F|0-31:G>A-31:G>A	2B	753771943	0.127438	0.0870787	178	0.996096	3.87921
SDSH_Holetta_2015	2331792|F|0-23:C>A-23:C>A	3B	22053919	0.127592	0.162921	178	0.996096	-2.57059
SDSH_Holetta_2015	4910865|F|0-61:G>A-61:G>A	5A	611547136	0.12765	0.280899	178	0.996096	2.12433
SDSH_Holetta_2015	1087828|F|0-8:G>C-8:G>C	3B	553098587	0.127767	0.0505618	178	0.996096	-4.26272
SDSH_Holetta_2015	1064277|F|0-35:C>T-35:C>T	3B	586142000	0.127935	0.146067	178	0.996096	-2.15058
SDSH_Holetta_2015	1109995|F|0-18:C>A-18:C>A	7B	128308797	0.127936	0.373596	178	0.996096	-1.7893
SDSH_Holetta_2015	7353983|F|0-44:T>G-44:T>G	3A	480154228	0.127994	0.0365169	178	0.996096	4.46032
SDSH_Holetta_2015	3064638|F|0-33:T>C-33:T>C	7B	632272593	0.128155	0.303371	178	0.996096	1.94954
SDSH_Holetta_2015	3064874|F|0-22:G>T-22:G>T	3B	794315843	0.128235	0.390449	178	0.996096	1.69165
SDSH_Holetta_2015	1039951|F|0-19:C>G-19:C>G	7B	668029569	0.128291	0.0674157	178	0.996096	-3.18369
SDSH_Holetta_2015	1116302|F|0-6:G>C-6:G>C	3B	567807774	0.128352	0.132022	178	0.996096	-2.18937
SDSH_Holetta_2015	2253336|F|0-52:T>C-52:T>C	3B	23173625	0.12867	0.129213	178	0.996096	-2.5486
SDSH_Holetta_2015	1014512|F|0-7:C>G-7:C>G	22	97251729	0.128747	0.0561798	178	0.996096	4.51564
SDSH_Holetta_2015	3533796|F|0-34:T>G-34:T>G	2B	296109009	0.12893	0.0955056	178	0.996096	-3.01636
SDSH_Holetta_2015	986136|F|0-32:T>A-32:T>A	3A	745517190	0.128992	0.0842697	178	0.996096	-2.68901
SDSH_Holetta_2015	1235467|F|0-11:A>T-11:A>T	1D	413406186	0.129015	0.0983146	178	0.996096	-2.80459
SDSH_Holetta_2015	7326457|F|0-17:C>T-17:C>T	22	0	0.129176	0.0449438	178	0.996096	4.27895
SDSH_Holetta_2015	1109315|F|0-25:C>G-25:C>G	22	0	0.129395	0.393258	178	0.996096	1.90723
SDSH_Holetta_2015	1061093|F|0-18:G>A-18:G>A	1D	81460610	0.129588	0.101124	178	0.996096	-2.6672
SDSH_Holetta_2015	983758|F|0-38:G>A-38:G>A	1B	117178240	0.1296	0.0533708	178	0.996096	-3.89251
SDSH_Holetta_2015	1250741|F|0-64:T>C-64:T>C	7D	18914010	0.129708	0.0477528	178	0.996096	-3.37082
SDSH_Holetta_2015	994331|F|0-8:A>G-8:A>G	6D	12019181	0.129802	0.0561798	178	0.996096	-3.55545
SDSH_Holetta_2015	1288012|F|0-44:G>T-44:G>T	5A	666596315	0.129947	0.140449	178	0.996096	2.39819
SDSH_Holetta_2015	1006460|F|0-46:A>C-46:A>C	1B	576223882	0.129948	0.348315	178	0.996096	-1.93291
SDSH_Holetta_2015	3222366|F|0-29:C>A-29:C>A	7D	579535857	0.129979	0.0449438	178	0.996096	-5.05681
SDSH_Holetta_2015	1051386|F|0-13:A>G-13:A>G	7D	353496936	0.13014	0.0617978	178	0.996096	-5.14348
SDSH_Holetta_2015	5325296|F|0-20:T>C-20:T>C	7A	8530051	0.130171	0.0477528	178	0.996096	4.20516
SDSH_Holetta_2015	2263217|F|0-44:T>C-44:T>C	4B	17018296	0.130177	0.382022	178	0.996096	1.94392
SDSH_Holetta_2015	998973|F|0-51:G>C-51:G>C	2B	93702398	0.130401	0.179775	178	0.996096	-2.38346
SDSH_Holetta_2015	1126836|F|0-17:C>T-17:C>T	1B	183258655	0.130461	0.0393258	178	0.996096	-4.37843
SDSH_Holetta_2015	1103013|F|0-48:T>C-48:T>C	3D	516384712	0.130641	0.0449438	178	0.996096	-4.60352
SDSH_Holetta_2015	5358564|F|0-28:G>A-28:G>A	22	0	0.130756	0.0842697	178	0.996096	-4.26684
SDSH_Holetta_2015	4992583|F|0-23:C>G-23:C>G	22	0	0.131151	0.148876	178	0.996096	2.6766
SDSH_Holetta_2015	2266544|F|0-57:G>C-57:G>C	5B	478514010	0.131282	0.469101	178	0.996096	-2.01153
SDSH_Holetta_2015	1097543|F|0-17:G>C-17:G>C	2B	767121912	0.131358	0.162921	178	0.996096	-1.96638
SDSH_Holetta_2015	2293044|F|0-37:T>C-37:T>C	22	323793011	0.131656	0.0589888	178	0.996096	3.33968
SDSH_Holetta_2015	1039896|F|0-14:T>A-14:T>A	2B	100848221	0.131767	0.176966	178	0.996096	-2.20137
SDSH_Holetta_2015	2347291|F|0-21:T>G-21:T>G	5A	65354744	0.131772	0.126404	178	0.996096	-2.59194
SDSH_Holetta_2015	1197042|F|0-64:C>T-64:C>T	7A	709998504	0.132253	0.0758427	178	0.996096	2.89499
SDSH_Holetta_2015	1675499|F|0-9:T>C-9:T>C	22	0	0.132273	0.0477528	178	0.996096	3.98305
SDSH_Holetta_2015	5573186|F|0-11:G>C-11:G>C	22	0	0.132336	0.0505618	178	0.996096	3.85132
SDSH_Holetta_2015	1079244|F|0-52:C>T-52:C>T	4B	601932693	0.132633	0.30618	178	0.996096	2.09131
SDSH_Holetta_2015	1863120|F|0-61:T>C-61:T>C	1D	4820895	0.132636	0.13764	178	0.996096	2.36652
SDSH_Holetta_2015	2254063|F|0-22:G>A-22:G>A	3D	596664666	0.132824	0.0533708	178	0.996096	-4.57343
SDSH_Holetta_2015	1196031|F|0-62:A>G-62:A>G	3A	739791338	0.132831	0.188202	178	0.996096	2.18321
SDSH_Holetta_2015	1233813|F|0-32:G>A-32:G>A	6A	388357307	0.132908	0.0955056	178	0.996096	2.57071
SDSH_Holetta_2015	3937001|F|0-16:T>A-16:T>A	1B	288644612	0.133082	0.0449438	178	0.996096	4.46942
SDSH_Holetta_2015	1237592|F|0-11:G>C-11:G>C	22	24021644	0.133089	0.106742	178	0.996096	-2.36101
SDSH_Holetta_2015	1113027|F|0-46:C>G-46:C>G	22	0	0.133358	0.0393258	178	0.996096	4.68321
SDSH_Holetta_2015	1092079|F|0-19:G>C-19:G>C	7D	486105674	0.133514	0.0421348	178	0.996096	4.26872
SDSH_Holetta_2015	3024514|F|0-9:G>A-9:G>A	1B	532692753	0.133533	0.134831	178	0.996096	-2.66393
SDSH_Holetta_2015	7342697|F|0-30:G>A-30:G>A	4A	189632929	0.133547	0.0505618	178	0.996096	3.27106
SDSH_Holetta_2015	1215093|F|0-49:T>A-49:T>A	5A	548387180	0.133737	0.412921	178	0.996096	-1.67765
SDSH_Holetta_2015	994750|F|0-47:T>C-47:T>C	4A	17889469	0.133742	0.101124	178	0.996096	2.5496
SDSH_Holetta_2015	983819|F|0-20:G>A-20:G>A	6B	113768715	0.133951	0.0786517	178	0.996096	3.52506
SDSH_Holetta_2015	4910141|F|0-31:G>C-31:G>C	22	0	0.134053	0.109551	178	0.996096	-2.62948
SDSH_Holetta_2015	2251731|F|0-23:C>G-23:C>G	3D	604565580	0.134159	0.0505618	178	0.996096	3.80285
SDSH_Holetta_2015	4005019|F|0-25:G>C-25:G>C	7A	540798790	0.13419	0.0589888	178	0.996096	-3.49148
SDSH_Holetta_2015	1142275|F|0-44:C>G-44:C>G	2D	563157381	0.134276	0.446629	178	0.996096	2.31884
SDSH_Holetta_2015	1090091|F|0-66:A>G-66:A>G	3B	144493943	0.134415	0.0505618	178	0.996096	-4.08106
SDSH_Holetta_2015	1696335|F|0-13:C>G-13:C>G	6B	633685696	0.134432	0.0983146	178	0.996096	-1.7295
SDSH_Holetta_2015	1207349|F|0-53:T>G-53:T>G	1D	304841043	0.134694	0.0646067	178	0.996096	4.34206
SDSH_Holetta_2015	998626|F|0-7:G>T-7:G>T	3A	653959369	0.134716	0.390449	178	0.996096	-1.94485
SDSH_Holetta_2015	1010753|F|0-5:G>C-5:G>C	1A	540667742	0.134925	0.348315	178	0.996096	1.98344
SDSH_Holetta_2015	4993434|F|0-12:T>C-12:T>C	6B	202749088	0.135175	0.123596	178	0.996096	-2.27538
SDSH_Holetta_2015	3064607|F|0-58:G>T-58:G>T	6B	258013592	0.135303	0.317416	178	0.996096	-1.85295
SDSH_Holetta_2015	4991862|F|0-26:C>T-26:C>T	22	0	0.135439	0.196629	178	0.996096	-2.0376
SDSH_Holetta_2015	3064615|F|0-6:C>T-6:C>T	22	0	0.135467	0.345506	178	0.996096	-1.7491
SDSH_Holetta_2015	996312|F|0-8:A>G-8:A>G	3B	804547047	0.135558	0.0617978	178	0.996096	3.03637
SDSH_Holetta_2015	1003915|F|0-32:G>A-32:G>A	7B	539879700	0.136087	0.0533708	178	0.996096	-3.51381
SDSH_Holetta_2015	3570038|F|0-18:C>T-18:C>T	6D	5815028	0.136463	0.0365169	178	0.996096	-4.09205
SDSH_Holetta_2015	1082315|F|0-16:T>C-16:T>C	3B	153650205	0.136678	0.280899	178	0.996096	1.72364
SDSH_Holetta_2015	2263809|F|0-17:G>C-17:G>C	1A	475708664	0.136782	0.292135	178	0.996096	-2.03081
SDSH_Holetta_2015	1127468|F|0-22:T>C-22:T>C	3A	712322257	0.137057	0.134831	178	0.996096	-2.227
SDSH_Holetta_2015	1084711|F|0-49:A>G-49:A>G	5B	47584409	0.137091	0.219101	178	0.996096	1.98131
SDSH_Holetta_2015	5324778|F|0-17:G>T-17:G>T	4B	601934074	0.137316	0.308989	178	0.996096	2.06614
SDSH_Holetta_2015	1032788|F|0-39:C>T-39:C>T	3D	9312378	0.137406	0.0870787	178	0.996096	-3.7453
SDSH_Holetta_2015	1143801|F|0-11:A>G-11:A>G	3B	636444735	0.137528	0.0955056	178	0.996096	-2.90516
SDSH_Holetta_2015	1113306|F|0-13:G>A-13:G>A	22	22651790	0.137539	0.0589888	178	0.996096	3.51088
SDSH_Holetta_2015	1090067|F|0-44:T>A-44:T>A	6A	596176929	0.138041	0.38764	178	0.996096	1.84664
SDSH_Holetta_2015	4261463|F|0-24:T>C-24:T>C	22	0	0.138062	0.0674157	178	0.996096	-3.22799
SDSH_Holetta_2015	1269866|F|0-5:C>T-5:C>T	4A	714142331	0.138166	0.160112	178	0.996096	-2.67773
SDSH_Holetta_2015	3024443|F|0-49:A>G-49:A>G	2A	579584012	0.138171	0.0421348	178	0.996096	3.95957
SDSH_Holetta_2015	1049191|F|0-23:C>T-23:C>T	3A	712285937	0.138181	0.0589888	178	0.996096	-3.473
SDSH_Holetta_2015	1217853|F|0-61:C>G-61:C>G	2B	66667038	0.138385	0.410112	178	0.996096	-1.6749
SDSH_Holetta_2015	982610|F|0-7:T>C-7:T>C	5B	241516687	0.138437	0.0786517	178	0.996096	2.8987
SDSH_Holetta_2015	3958546|F|0-14:G>T-14:G>T	5A	380823807	0.138944	0.115169	178	0.996096	2.33522
SDSH_Holetta_2015	1050902|F|0-8:T>C-8:T>C	5B	532182377	0.138953	0.109551	178	0.996096	-2.38656
SDSH_Holetta_2015	5323398|F|0-64:G>A-64:G>A	7B	46769637	0.139224	0.0730337	178	0.996096	-2.89008
SDSH_Holetta_2015	979931|F|0-65:T>G-65:T>G	7A	97402806	0.13954	0.455056	178	0.996096	1.98539
SDSH_Holetta_2015	1090345|F|0-8:T>A-8:T>A	6B	646747103	0.13957	0.0646067	178	0.996096	-2.92238
SDSH_Holetta_2015	985800|F|0-25:G>A-25:G>A	3D	546706726	0.13959	0.353933	178	0.996096	1.65589
SDSH_Holetta_2015	4992592|F|0-43:T>A-43:T>A	3B	7282295	0.139602	0.272472	178	0.996096	-2.07011
SDSH_Holetta_2015	1119340|F|0-34:C>T-34:C>T	2D	611529244	0.13976	0.0646067	178	0.996096	3.36408
SDSH_Holetta_2015	1016808|F|0-7:T>C-7:T>C	3B	815458969	0.139917	0.0617978	178	0.996096	3.33031
SDSH_Holetta_2015	1089962|F|0-56:C>T-56:C>T	1B	340462174	0.139923	0.134831	178	0.996096	2.44006
SDSH_Holetta_2015	1038571|F|0-67:G>A-67:G>A	1A	540053915	0.140009	0.261236	178	0.996096	2.0678
SDSH_Holetta_2015	1102506|F|0-5:C>G-5:C>G	3D	578404952	0.140149	0.0561798	178	0.996096	-3.87312
SDSH_Holetta_2015	10983981|F|0-8:A>G-8:A>G	6D	106049187	0.14044	0.117978	178	0.996096	2.82572
SDSH_Holetta_2015	1217751|F|0-41:G>A-41:G>A	7B	181032589	0.140529	0.106742	178	0.996096	2.66725
SDSH_Holetta_2015	2263138|F|0-28:C>G-28:C>G	2D	584540275	0.140981	0.351124	178	0.996096	1.83086
SDSH_Holetta_2015	1128327|F|0-11:G>A-11:G>A	7A	55923095	0.140986	0.30618	178	0.996096	2.21683
SDSH_Holetta_2015	1116079|F|0-22:C>G-22:C>G	3B	760387658	0.141027	0.134831	178	0.996096	2.644
SDSH_Holetta_2015	2259775|F|0-7:T>C-7:T>C	7B	1753527	0.141161	0.0449438	178	0.996096	-3.77622
SDSH_Holetta_2015	1071933|F|0-7:A>C-7:A>C	2B	105985751	0.141201	0.0365169	178	0.996096	4.14779
SDSH_Holetta_2015	10984169|F|0-24:A>G-24:A>G	22	0	0.141592	0.0393258	178	0.996096	-4.05962
SDSH_Holetta_2015	994624|F|0-56:T>C-56:T>C	7D	554279094	0.141603	0.0421348	178	0.996096	3.68313
SDSH_Holetta_2015	3953601|F|0-7:G>A-7:G>A	6B	20821124	0.141606	0.0646067	178	0.996096	-4.29303
SDSH_Holetta_2015	993947|F|0-10:C>T-10:C>T	4A	650048487	0.141732	0.179775	178	0.996096	1.92098
SDSH_Holetta_2015	3022930|F|0-13:A>G-13:A>G	6B	703152803	0.141988	0.0589888	178	0.996096	-3.01298
SDSH_Holetta_2015	1068364|F|0-51:G>C-51:G>C	22	0	0.141997	0.0393258	178	0.996096	-3.73666
SDSH_Holetta_2015	1252165|F|0-13:A>C-13:A>C	5D	498186123	0.142102	0.0870787	178	0.996096	3.00727
SDSH_Holetta_2015	1298914|F|0-22:T>C-22:T>C	3A	711365579	0.142182	0.0758427	178	0.996096	-2.80546
SDSH_Holetta_2015	5050449|F|0-40:C>A-40:C>A	5A	65354744	0.142194	0.132022	178	0.996096	-2.40987
SDSH_Holetta_2015	1088511|F|0-7:T>C-7:T>C	2A	16730048	0.142335	0.449438	178	0.996096	-1.70308
SDSH_Holetta_2015	996273|F|0-19:G>T-19:G>T	5B	118527146	0.142345	0.160112	178	0.996096	2.12061
SDSH_Holetta_2015	4909429|F|0-55:T>C-55:T>C	7D	41831538	0.142428	0.117978	178	0.996096	2.726
SDSH_Holetta_2015	988156|F|0-17:C>T-17:C>T	6B	652761584	0.142743	0.0477528	178	0.996096	-3.97045
SDSH_Holetta_2015	1150369|F|0-7:C>A-7:C>A	2A	149965848	0.142839	0.466292	178	0.996096	1.7346
SDSH_Holetta_2015	4537987|F|0-6:T>C-6:T>C	22	0	0.142923	0.286517	178	0.996096	2.47916
SDSH_Holetta_2015	1138588|F|0-50:T>C-50:T>C	2B	11189847	0.143023	0.174157	178	0.996096	-2.25147
SDSH_Holetta_2015	5369436|F|0-19:T>C-19:T>C	22	0	0.14311	0.0674157	178	0.996096	-3.44853
SDSH_Holetta_2015	1228081|F|0-20:G>C-20:G>C	4A	650057171	0.143137	0.325843	178	0.996096	1.72347
SDSH_Holetta_2015	1214796|F|0-44:G>C-44:G>C	7B	626037281	0.143414	0.0533708	178	0.996096	3.44483
SDSH_Holetta_2015	2263968|F|0-11:G>C-11:G>C	6B	680302916	0.143421	0.36236	178	0.996096	2.02558
SDSH_Holetta_2015	1128751|F|0-57:A>G-57:A>G	4B	652980092	0.143617	0.404494	178	0.996096	1.68549
SDSH_Holetta_2015	1124116|F|0-51:C>T-51:C>T	5B	17844666	0.143689	0.11236	178	0.996096	2.54076
SDSH_Holetta_2015	1091565|F|0-52:C>T-52:C>T	6A	435310101	0.14375	0.140449	178	0.996096	-2.49333
SDSH_Holetta_2015	982709|F|0-31:G>A-31:G>A	7A	128969214	0.143902	0.154494	178	0.996096	-2.12495
SDSH_Holetta_2015	3024021|F|0-10:G>A-10:G>A	22	0	0.143928	0.455056	178	0.996096	1.6144
SDSH_Holetta_2015	4911245|F|0-46:A>G-46:A>G	6B	140863639	0.143993	0.0421348	178	0.996096	3.69883
SDSH_Holetta_2015	1085562|F|0-18:G>A-18:G>A	7B	68562795	0.144313	0.106742	178	0.996096	-2.64946
SDSH_Holetta_2015	3533961|F|0-27:A>G-27:A>G	6A	610211692	0.1446	0.126404	178	0.996096	2.35494
SDSH_Holetta_2015	4909723|F|0-8:C>G-8:C>G	22	0	0.144853	0.0898876	178	0.996096	-4.39161
SDSH_Holetta_2015	996713|F|0-17:T>C-17:T>C	1A	298646383	0.144884	0.0421348	178	0.996096	-3.99641
SDSH_Holetta_2015	3022362|F|0-19:C>G-19:C>G	5D	247076681	0.145044	0.0505618	178	0.996096	4.32584
SDSH_Holetta_2015	1037387|F|0-24:T>A-24:T>A	3A	700960935	0.145141	0.0983146	178	0.996096	2.60769
SDSH_Holetta_2015	1089114|F|0-34:A>G-34:A>G	22	355244568	0.145328	0.13764	178	0.996096	2.42466
SDSH_Holetta_2015	1067245|F|0-62:T>C-62:T>C	4A	619148627	0.145341	0.469101	178	0.996096	-1.65646
SDSH_Holetta_2015	4910661|F|0-36:A>C-36:A>C	1D	459020695	0.145494	0.351124	178	0.996096	-1.77384
SDSH_Holetta_2015	1277233|F|0-12:A>G-12:A>G	6B	112905636	0.145923	0.0561798	178	0.996096	-3.64525
SDSH_Holetta_2015	5411810|F|0-6:C>T-6:C>T	22	0	0.146177	0.0730337	178	0.996096	-3.50229
SDSH_Holetta_2015	2254920|F|0-47:G>A-47:G>A	4A	624610612	0.146215	0.103933	178	0.996096	-2.93128
SDSH_Holetta_2015	3064396|F|0-30:A>G-30:A>G	3B	729922064	0.14632	0.421348	178	0.996096	-1.58785
SDSH_Holetta_2015	4989964|F|0-18:T>C-18:T>C	4B	649678971	0.146327	0.0926966	178	0.996096	2.52392
SDSH_Holetta_2015	3064537|F|0-50:C>T-50:C>T	2B	164642274	0.146353	0.356742	178	0.996096	2.60377
SDSH_Holetta_2015	1090061|F|0-30:C>T-30:C>T	3A	583239352	0.146515	0.0505618	178	0.996096	-3.86256
SDSH_Holetta_2015	1256516|F|0-49:A>G-49:A>G	3B	804561404	0.146562	0.0702247	178	0.996096	2.91493
SDSH_Holetta_2015	979688|F|0-68:G>T-68:G>T	2A	102903997	0.14662	0.460674	178	0.996096	1.69245
SDSH_Holetta_2015	983265|F|0-17:A>G-17:A>G	3A	716253290	0.147192	0.426966	178	0.996096	1.66495
SDSH_Holetta_2015	5324915|F|0-11:A>C-11:A>C	5B	595018456	0.147228	0.294944	178	0.996096	1.96105
SDSH_Holetta_2015	1202435|F|0-65:A>C-65:A>C	1D	433140936	0.148133	0.120787	178	0.996096	2.36981
SDSH_Holetta_2015	1253664|F|0-24:T>A-24:T>A	3A	709660712	0.14829	0.182584	178	0.996096	-1.9348
SDSH_Holetta_2015	1048337|F|0-6:A>T-6:A>T	2A	2998780	0.148363	0.44382	178	0.996096	1.71507
SDSH_Holetta_2015	1095048|F|0-53:G>A-53:G>A	22	0	0.148365	0.219101	178	0.996096	-1.83766
SDSH_Holetta_2015	1125215|F|0-27:C>T-27:C>T	2B	767024523	0.148458	0.103933	178	0.996096	-2.35903
SDSH_Holetta_2015	3064387|F|0-19:T>C-19:T>C	2B	703619329	0.148649	0.351124	178	0.996096	-1.84316
SDSH_Holetta_2015	1140973|F|0-45:A>C-45:A>C	7D	169806102	0.148979	0.0449438	178	0.996096	4.01451
SDSH_Holetta_2015	2261182|F|0-61:C>T-61:C>T	3A	722465555	0.149125	0.353933	178	0.996096	-1.87519
SDSH_Holetta_2015	1300349|F|0-36:T>C-36:T>C	7B	581344245	0.149406	0.410112	178	0.996096	-1.4894
SDSH_Holetta_2015	1081189|F|0-30:T>C-30:T>C	5B	48311248	0.149558	0.325843	178	0.996096	1.72985
SDSH_Holetta_2015	1263371|F|0-58:G>A-58:G>A	3B	59529686	0.149623	0.126404	178	0.996096	2.30196
SDSH_Holetta_2015	3025833|F|0-30:T>C-30:T>C	6B	624691658	0.149679	0.19382	178	0.996096	-2.13609
SDSH_Holetta_2015	4991461|F|0-41:A>G-41:A>G	1B	575712646	0.149701	0.382022	178	0.996096	-1.84213
SDSH_Holetta_2015	1205857|F|0-21:T>A-21:T>A	6B	47986687	0.150074	0.0393258	178	0.996096	3.76356
SDSH_Holetta_2015	2328288|F|0-13:G>C-13:G>C	6A	607425967	0.150669	0.0617978	178	0.996096	-2.95197
SDSH_Holetta_2015	4544533|F|0-13:C>G-13:C>G	22	0	0.150684	0.432584	178	0.996096	1.96783
SDSH_Holetta_2015	1033688|F|0-47:C>A-47:C>A	7B	711427865	0.150779	0.292135	178	0.996096	1.88598
SDSH_Holetta_2015	1094752|F|0-49:C>G-49:C>G	3B	147794872	0.150784	0.303371	178	0.996096	1.65443
SDSH_Holetta_2015	2260678|F|0-59:G>C-59:G>C	5B	678684071	0.150815	0.191011	178	0.996096	1.94493
SDSH_Holetta_2015	3954825|F|0-6:T>C-6:T>C	5A	458670823	0.151056	0.452247	178	0.996096	-1.72859
SDSH_Holetta_2015	1239504|F|0-44:A>G-44:A>G	2A	737791941	0.151351	0.0926966	178	0.996096	2.4544
SDSH_Holetta_2015	1002325|F|0-62:A>G-62:A>G	5A	393257266	0.152167	0.0955056	178	0.996096	2.64514
SDSH_Holetta_2015	1043873|F|0-67:C>T-67:C>T	7A	50346076	0.152172	0.0393258	178	0.996096	-3.57858
SDSH_Holetta_2015	4992512|F|0-26:C>G-26:C>G	7D	10150766	0.15224	0.342697	178	0.996096	-2.00385
SDSH_Holetta_2015	5580931|F|0-22:T>C-22:T>C	22	0	0.152299	0.115169	178	0.996096	2.77073
SDSH_Holetta_2015	1130416|F|0-38:A>G-38:A>G	3B	124354979	0.152397	0.146067	178	0.996096	2.48943
SDSH_Holetta_2015	1088391|F|0-17:C>A-17:C>A	2A	768930684	0.152415	0.351124	178	0.996096	1.88811
SDSH_Holetta_2015	1235724|F|0-29:T>C-29:T>C	1B	632670376	0.152441	0.30618	178	0.996096	-1.82049
SDSH_Holetta_2015	2321822|F|0-6:T>C-6:T>C	7D	197185140	0.152443	0.0365169	178	0.996096	-5.48904
SDSH_Holetta_2015	2259269|F|0-32:C>T-32:C>T	6B	48106820	0.152694	0.0589888	178	0.996096	3.06733
SDSH_Holetta_2015	19484471|F|0-29:C>T-29:C>T	6A	51769657	0.152785	0.213483	178	0.996096	1.82502
SDSH_Holetta_2015	1376548|F|0-19:A>G-19:A>G	3D	145193863	0.152879	0.199438	178	0.996096	-2.13728
SDSH_Holetta_2015	4989650|F|0-25:C>G-25:C>G	22	0	0.15306	0.0477528	178	0.996096	-3.81769
SDSH_Holetta_2015	1289432|F|0-35:A>T-35:A>T	2A	77933233	0.153109	0.33427	178	0.996096	1.86453
SDSH_Holetta_2015	7940740|F|0-29:A>T-29:A>T	1A	8574992	0.153169	0.168539	178	0.996096	-2.27299
SDSH_Holetta_2015	2260798|F|0-22:G>A-22:G>A	1A	545892538	0.153179	0.345506	178	0.996096	1.7749
SDSH_Holetta_2015	3027058|F|0-13:A>G-13:A>G	2D	648639392	0.153287	0.140449	178	0.996096	2.0692
SDSH_Holetta_2015	1125700|F|0-28:C>A-28:C>A	3D	462837007	0.153548	0.359551	178	0.996096	1.72689
SDSH_Holetta_2015	3029109|F|0-8:G>A-8:G>A	2B	143000173	0.153767	0.0617978	178	0.996096	3.19652
SDSH_Holetta_2015	3939520|F|0-68:T>G-68:T>G	2A	561848369	0.153828	0.0898876	178	0.996096	2.56102
SDSH_Holetta_2015	2247399|F|0-15:G>C-15:G>C	3D	593491704	0.15386	0.0365169	178	0.996096	5.3617
SDSH_Holetta_2015	1076901|F|0-44:A>G-44:A>G	3B	42369234	0.15417	0.129213	178	0.996096	2.21914
SDSH_Holetta_2015	979934|F|0-39:T>C-39:T>C	4B	46952980	0.154172	0.191011	178	0.996096	2.12526
SDSH_Holetta_2015	1059785|F|0-65:A>G-65:A>G	2A	445023974	0.154194	0.311798	178	0.996096	2.32068
SDSH_Holetta_2015	1086520|F|0-13:T>C-13:T>C	3B	136095733	0.155152	0.317416	178	0.996096	1.67354
SDSH_Holetta_2015	1160330|F|0-29:T>A-29:T>A	3A	32642266	0.15523	0.0617978	178	0.996096	3.16593
SDSH_Holetta_2015	3025953|F|0-25:G>A-25:G>A	4A	521603853	0.15525	0.151685	178	0.996096	2.26263
SDSH_Holetta_2015	1058301|F|0-48:C>A-48:C>A	4B	531487203	0.15526	0.132022	178	0.996096	2.26385
SDSH_Holetta_2015	1264915|F|0-12:T>C-12:T>C	4B	565092101	0.155558	0.143258	178	0.996096	2.22847
SDSH_Holetta_2015	4910049|F|0-10:C>T-10:C>T	22	0	0.155701	0.320225	178	0.996096	-1.89522
SDSH_Holetta_2015	2251796|F|0-11:T>C-11:T>C	5B	383204555	0.155743	0.452247	178	0.996096	-1.8558
SDSH_Holetta_2015	1304411|F|0-42:G>A-42:G>A	5B	533947113	0.155954	0.148876	178	0.996096	2.08079
SDSH_Holetta_2015	5050360|F|0-10:G>A-10:G>A	1B	16427758	0.156223	0.38764	178	0.996096	-1.79451
SDSH_Holetta_2015	1139663|F|0-9:C>T-9:C>T	5B	707477330	0.156325	0.0926966	178	0.996096	-2.53139
SDSH_Holetta_2015	1018735|F|0-13:T>C-13:T>C	5B	671873541	0.1564	0.11236	178	0.996096	-2.32069
SDSH_Holetta_2015	993815|F|0-22:C>T-22:C>T	2D	646044572	0.156449	0.0786517	178	0.996096	3.13817
SDSH_Holetta_2015	1124486|F|0-53:T>A-53:T>A	3B	148893708	0.15668	0.317416	178	0.996096	1.62035
SDSH_Holetta_2015	1076415|F|0-41:G>A-41:G>A	3B	736747193	0.156976	0.412921	178	0.996096	-1.47639
SDSH_Holetta_2015	1160644|F|0-37:G>A-37:G>A	2B	30465897	0.157049	0.337079	178	0.996096	-1.75147
SDSH_Holetta_2015	1253381|F|0-47:C>T-47:C>T	5A	46505672	0.157159	0.154494	178	0.996096	-2.07046
SDSH_Holetta_2015	985863|F|0-37:A>G-37:A>G	7A	617732973	0.157204	0.154494	178	0.996096	-2.00118
SDSH_Holetta_2015	2263950|F|0-59:T>C-59:T>C	3B	123034805	0.157315	0.337079	178	0.996096	1.57075
SDSH_Holetta_2015	1127112|F|0-48:T>C-48:T>C	3A	713539246	0.157347	0.132022	178	0.996096	-2.11812
SDSH_Holetta_2015	5324640|F|0-34:T>C-34:T>C	3B	3911499	0.15746	0.129213	178	0.996096	-2.80067
SDSH_Holetta_2015	999810|F|0-9:A>G-9:A>G	6A	578926931	0.157564	0.0505618	178	0.996096	3.60417
SDSH_Holetta_2015	2247399|F|0-43:T>C-43:T>C	3D	593491704	0.157584	0.0674157	178	0.996096	-3.99351
SDSH_Holetta_2015	1031455|F|0-32:C>A-32:C>A	7A	516152042	0.157852	0.320225	178	0.996096	2.06907
SDSH_Holetta_2015	1021034|F|0-8:T>C-8:T>C	2A	560680109	0.157928	0.0926966	178	0.996096	2.47941
SDSH_Holetta_2015	1091357|F|0-41:T>C-41:T>C	3B	23945411	0.158035	0.196629	178	0.996096	1.72557
SDSH_Holetta_2015	4535981|F|0-21:G>C-21:G>C	3B	787554627	0.158165	0.0421348	178	0.996096	-3.9795
SDSH_Holetta_2015	2260976|F|0-9:A>G-9:A>G	6A	598634990	0.158176	0.412921	178	0.996096	-1.77772
SDSH_Holetta_2015	1039511|F|0-9:T>C-9:T>C	5B	8959204	0.15818	0.191011	178	0.996096	1.9518
SDSH_Holetta_2015	1239403|F|0-34:A>C-34:A>C	2B	773777410	0.158218	0.129213	178	0.996096	2.09479
SDSH_Holetta_2015	1236276|F|0-24:A>G-24:A>G	7A	728660371	0.158417	0.0870787	178	0.996096	-2.66586
SDSH_Holetta_2015	1205054|F|0-57:T>C-57:T>C	4D	465587647	0.158628	0.143258	178	0.996096	-2.61885
SDSH_Holetta_2015	1142593|F|0-13:C>T-13:C>T	6B	153539431	0.158688	0.452247	178	0.996096	1.66553
SDSH_Holetta_2015	4536428|F|0-9:A>G-9:A>G	22	0	0.158703	0.0898876	178	0.996096	-2.84912
SDSH_Holetta_2015	4992546|F|0-16:G>A-16:G>A	7D	18808820	0.158896	0.294944	178	0.996096	1.71233
SDSH_Holetta_2015	1218601|F|0-18:C>A-18:C>A	2B	65669737	0.158924	0.0561798	178	0.996096	3.36446
SDSH_Holetta_2015	3949123|F|0-8:C>T-8:C>T	2D	6706033	0.159063	0.0983146	178	0.996096	-3.17996
SDSH_Holetta_2015	1001590|F|0-34:G>A-34:G>A	7B	653890489	0.159097	0.390449	178	0.996096	1.59403
SDSH_Holetta_2015	1112402|F|0-37:C>T-37:C>T	4B	653614624	0.15916	0.308989	178	0.996096	1.7488
SDSH_Holetta_2015	1022873|F|0-16:G>A-16:G>A	1B	442959053	0.159186	0.162921	178	0.996096	-2.10875
SDSH_Holetta_2015	1093080|F|0-36:G>C-36:G>C	1A	504420047	0.159187	0.376404	178	0.996096	-1.6615
SDSH_Holetta_2015	2288958|F|0-22:T>G-22:T>G	2B	748704128	0.159572	0.289326	178	0.996096	1.88224
SDSH_Holetta_2015	2262288|F|0-33:A>G-33:A>G	5A	3972705	0.159625	0.373596	178	0.996096	1.67023
SDSH_Holetta_2015	2247033|F|0-5:A>T-5:A>T	1D	238997014	0.159974	0.0477528	178	0.996096	4.04056
SDSH_Holetta_2015	1121860|F|0-64:C>G-64:C>G	5B	538037358	0.160095	0.348315	178	0.996096	-2.19214
SDSH_Holetta_2015	1009228|F|0-63:C>T-63:C>T	1A	514770962	0.160169	0.398876	178	0.996096	-1.72008
SDSH_Holetta_2015	1186401|F|0-34:C>G-34:C>G	2B	147496778	0.160314	0.398876	178	0.996096	-1.79527
SDSH_Holetta_2015	1076441|F|0-5:G>C-5:G>C	2A	750822429	0.160412	0.0533708	178	0.996096	3.33519
SDSH_Holetta_2015	1159803|F|0-29:A>G-29:A>G	3D	582703697	0.16066	0.0674157	178	0.996096	-3.9386
SDSH_Holetta_2015	5579700|F|0-63:T>G-63:T>G	7B	590840557	0.160951	0.382022	178	0.996096	-1.4692
SDSH_Holetta_2015	1103011|F|0-20:A>G-20:A>G	22	0	0.161009	0.0758427	178	0.996096	-3.70862
SDSH_Holetta_2015	1163312|F|0-17:C>G-17:C>G	6B	120318172	0.161697	0.185393	178	0.996096	1.89391
SDSH_Holetta_2015	4911069|F|0-17:C>G-17:C>G	22	0	0.161739	0.0505618	178	0.996096	4.5336
SDSH_Holetta_2015	2281182|F|0-22:G>A-22:G>A	1B	587501357	0.161824	0.106742	178	0.996096	-2.30098
SDSH_Holetta_2015	1153776|F|0-27:G>A-27:G>A	2A	150448181	0.161836	0.47191	178	0.996096	-1.61997
SDSH_Holetta_2015	1351590|F|0-5:T>C-5:T>C	7A	613700575	0.161894	0.0955056	178	0.996096	3.82149
SDSH_Holetta_2015	2242640|F|0-34:G>C-34:G>C	3D	525538149	0.161933	0.0842697	178	0.996096	-3.53597
SDSH_Holetta_2015	1093233|F|0-24:T>C-24:T>C	22	0	0.16225	0.393258	178	0.996096	-1.70145
SDSH_Holetta_2015	1011620|F|0-63:C>A-63:C>A	1A	49245438	0.162769	0.148876	178	0.996096	-2.11603
SDSH_Holetta_2015	1054222|F|0-8:G>A-8:G>A	1D	424727025	0.162877	0.0842697	178	0.996096	2.81238
SDSH_Holetta_2015	1092810|F|0-24:G>A-24:G>A	4B	415113490	0.162955	0.351124	178	0.996096	1.64843
SDSH_Holetta_2015	1127274|F|0-46:G>T-46:G>T	5B	594614239	0.163025	0.0758427	178	0.996096	-2.70184
SDSH_Holetta_2015	2254608|F|0-60:C>A-60:C>A	6D	335992974	0.163055	0.0561798	178	0.996096	-5.30495
SDSH_Holetta_2015	1124360|F|0-52:G>A-52:G>A	1B	573217493	0.163088	0.16573	178	0.996096	-2.12862
SDSH_Holetta_2015	2262604|F|0-11:C>G-11:C>G	2B	705328322	0.163167	0.162921	178	0.996096	-2.04514
SDSH_Holetta_2015	2294227|F|0-34:T>C-34:T>C	2B	653620553	0.16319	0.275281	178	0.996096	-1.87113
SDSH_Holetta_2015	987419|F|0-36:C>T-36:C>T	4D	467794920	0.163273	0.0617978	178	0.996096	3.73604
SDSH_Holetta_2015	1140659|F|0-10:C>G-10:C>G	1A	49154755	0.163293	0.0898876	178	0.996096	-3.42972
SDSH_Holetta_2015	1126619|F|0-21:A>T-21:A>T	5D	442495902	0.163704	0.410112	178	0.996096	1.58292
SDSH_Holetta_2015	1084509|F|0-34:T>C-34:T>C	2B	600003900	0.163935	0.160112	178	0.996096	-2.82298
SDSH_Holetta_2015	1048674|F|0-18:G>C-18:G>C	6A	3909000	0.164015	0.0477528	178	0.996096	3.67284
SDSH_Holetta_2015	1006547|F|0-29:C>T-29:C>T	3D	297592314	0.164204	0.0617978	178	0.996096	-3.54791
SDSH_Holetta_2015	1076524|F|0-9:C>A-9:C>A	3A	603900761	0.164365	0.376404	178	0.996096	1.83125
SDSH_Holetta_2015	999044|F|0-5:T>C-5:T>C	7A	81124905	0.164453	0.11236	178	0.996096	-2.25398
SDSH_Holetta_2015	1087672|F|0-53:T>C-53:T>C	2B	17493420	0.164567	0.373596	178	0.996096	-1.58233
SDSH_Holetta_2015	987538|F|0-38:T>A-38:T>A	6A	100730106	0.164593	0.466292	178	0.996096	-1.69705
SDSH_Holetta_2015	1136582|F|0-40:T>C-40:T>C	2B	40530085	0.164654	0.101124	178	0.996096	-2.11448
SDSH_Holetta_2015	1134457|F|0-24:G>A-24:G>A	1B	532396257	0.164717	0.0870787	178	0.996096	-2.55377
SDSH_Holetta_2015	1002784|F|0-40:C>A-40:C>A	4A	2636669	0.164719	0.0758427	178	0.996096	2.89996
SDSH_Holetta_2015	3064476|F|0-32:T>G-32:T>G	1A	556090171	0.164793	0.438202	178	0.996096	1.61941
SDSH_Holetta_2015	1103503|F|0-68:T>C-68:T>C	5B	43688894	0.16489	0.13764	178	0.996096	2.15081
SDSH_Holetta_2015	1088949|F|0-40:C>G-40:C>G	2A	746924732	0.165314	0.0393258	178	0.996096	4.54944
SDSH_Holetta_2015	4910213|F|0-32:C>A-32:C>A	5B	696963071	0.165916	0.0308989	178	0.996096	-4.33478
SDSH_Holetta_2015	994818|F|0-18:A>C-18:A>C	1A	536664269	0.166255	0.205056	178	0.996096	-1.68845
SDSH_Holetta_2015	3064736|F|0-16:T>C-16:T>C	5A	528124515	0.166324	0.0702247	178	0.996096	2.58042
SDSH_Holetta_2015	1216047|F|0-8:A>G-8:A>G	7B	666099934	0.166332	0.466292	178	0.996096	1.58724
SDSH_Holetta_2015	2261156|F|0-38:A>G-38:A>G	7B	490708467	0.166484	0.126404	178	0.996096	-2.33635
SDSH_Holetta_2015	1103382|F|0-47:G>A-47:G>A	5B	411540943	0.166495	0.0617978	178	0.996096	3.46532
SDSH_Holetta_2015	7353112|F|0-64:G>A-64:G>A	3D	430051476	0.166788	0.0533708	178	0.996096	-3.2119
SDSH_Holetta_2015	1196718|F|0-66:A>C-66:A>C	1B	404522768	0.166806	0.0983146	178	0.996096	2.55889
SDSH_Holetta_2015	1071933|F|0-52:T>C-52:T>C	2B	105985751	0.166994	0.0561798	178	0.996096	-2.77194
SDSH_Holetta_2015	1221658|F|0-27:G>A-27:G>A	22	329115438	0.167144	0.11236	178	0.996096	-2.05536
SDSH_Holetta_2015	1240536|F|0-39:G>A-39:G>A	5B	579076944	0.167451	0.109551	178	0.996096	2.16361
SDSH_Holetta_2015	1093498|F|0-43:G>T-43:G>T	2A	750550903	0.167452	0.0533708	178	0.996096	3.19495
SDSH_Holetta_2015	1218208|F|0-29:C>T-29:C>T	6D	6232287	0.167665	0.0505618	178	0.996096	-3.42952
SDSH_Holetta_2015	3064763|F|0-37:A>G-37:A>G	2D	598851735	0.167703	0.109551	178	0.996096	-2.82247
SDSH_Holetta_2015	1099597|F|0-40:G>T-40:G>T	3D	575766264	0.167704	0.0561798	178	0.996096	-3.41822
SDSH_Holetta_2015	1202032|F|0-10:G>A-10:G>A	7A	696292349	0.167886	0.210674	178	0.996096	1.59284
SDSH_Holetta_2015	1033423|F|0-49:G>A-49:G>A	5B	400097283	0.167945	0.356742	178	0.996096	-1.66189
SDSH_Holetta_2015	2262614|F|0-16:T>C-16:T>C	3B	567404373	0.167979	0.117978	178	0.996096	-2.04228
SDSH_Holetta_2015	2259299|F|0-24:G>T-24:G>T	1B	589890270	0.168609	0.337079	178	0.996096	-1.66302
SDSH_Holetta_2015	4990953|F|0-12:G>A-12:G>A	1D	485981078	0.168946	0.0842697	178	0.996096	-2.66502
SDSH_Holetta_2015	1000138|F|0-25:G>C-25:G>C	5B	682372099	0.168968	0.424157	178	0.996096	-1.63286
SDSH_Holetta_2015	3953491|F|0-8:C>G-8:C>G	3D	560942822	0.169202	0.0730337	178	0.996096	-3.87588
SDSH_Holetta_2015	1025717|F|0-22:T>G-22:T>G	2A	733391570	0.169507	0.16573	178	0.996096	2.37957
SDSH_Holetta_2015	1051396|F|0-42:T>G-42:T>G	4B	559284095	0.169515	0.129213	178	0.996096	2.20673
SDSH_Holetta_2015	1036259|F|0-35:A>G-35:A>G	5B	688224445	0.169826	0.396067	178	0.996096	-1.69169
SDSH_Holetta_2015	1041292|F|0-13:C>G-13:C>G	1D	416610556	0.169939	0.0477528	178	0.996096	-4.75593
SDSH_Holetta_2015	1115452|F|0-30:C>G-30:C>G	2B	760853647	0.170038	0.460674	178	0.996096	1.61704
SDSH_Holetta_2015	2276356|F|0-43:C>T-43:C>T	3B	671524846	0.170114	0.0477528	178	0.996096	-3.58632
SDSH_Holetta_2015	2262270|F|0-28:C>G-28:C>G	3B	59645976	0.170287	0.115169	178	0.996096	-2.63838
SDSH_Holetta_2015	3935258|F|0-5:A>G-5:A>G	22	0	0.170351	0.103933	178	0.996096	2.38346
SDSH_Holetta_2015	980019|F|0-38:C>T-38:C>T	6A	613935101	0.170379	0.0646067	178	0.996096	2.99697
SDSH_Holetta_2015	5410777|F|0-20:C>T-20:C>T	22	0	0.170381	0.134831	178	0.996096	2.24011
SDSH_Holetta_2015	1051483|F|0-7:A>T-7:A>T	7A	34520428	0.170402	0.0898876	178	0.996096	-2.54112
SDSH_Holetta_2015	1051900|F|0-14:T>C-14:T>C	2B	661444789	0.170428	0.0421348	178	0.996096	3.71436
SDSH_Holetta_2015	2324055|F|0-17:C>A-17:C>A	3A	640624183	0.170508	0.0393258	178	0.996096	-3.93727
SDSH_Holetta_2015	1136901|F|0-5:T>C-5:T>C	1D	44652596	0.170547	0.101124	178	0.996096	2.63713
SDSH_Holetta_2015	1128195|F|0-48:G>A-48:G>A	2B	615886571	0.170615	0.0421348	178	0.996096	-3.33389
SDSH_Holetta_2015	1139293|F|0-20:T>A-20:T>A	7A	62187895	0.170649	0.0842697	178	0.996096	-2.47824
SDSH_Holetta_2015	1144428|F|0-14:G>A-14:G>A	5B	536317851	0.170952	0.269663	178	0.996096	-2.27989
SDSH_Holetta_2015	1108778|F|0-53:A>G-53:A>G	22	94045128	0.171354	0.171348	178	0.996096	-2.00127
SDSH_Holetta_2015	2261497|F|0-31:C>G-31:C>G	6B	173653384	0.171484	0.393258	178	0.996096	1.52674
SDSH_Holetta_2015	1117920|F|0-56:T>C-56:T>C	3D	557633710	0.171552	0.0814607	178	0.996096	-3.06775
SDSH_Holetta_2015	5971594|F|0-9:C>T-9:C>T	22	0	0.171558	0.0589888	178	0.996096	-2.86806
SDSH_Holetta_2015	984908|F|0-65:C>T-65:C>T	7A	12099978	0.171633	0.16573	178	0.996096	-1.94053
SDSH_Holetta_2015	2290357|F|0-54:G>C-54:G>C	22	242439357	0.171711	0.0561798	178	0.996096	-3.06771
SDSH_Holetta_2015	1194422|F|0-18:G>A-18:G>A	6A	14006260	0.171939	0.0589888	178	0.996096	3.59673
SDSH_Holetta_2015	2249048|F|0-35:T>C-35:T>C	3D	446197894	0.17238	0.0505618	178	0.996096	-3.92278
SDSH_Holetta_2015	1328377|F|0-19:A>C-19:A>C	3A	732935333	0.172608	0.0505618	178	0.996096	3.66851
SDSH_Holetta_2015	1118460|F|0-20:T>A-20:T>A	2A	745066732	0.172658	0.0898876	178	0.996096	-3.40542
SDSH_Holetta_2015	1055650|F|0-14:C>T-14:C>T	22	147145241	0.172774	0.0898876	178	0.996096	-2.40025
SDSH_Holetta_2015	2282236|F|0-56:G>C-56:G>C	1A	577805416	0.17286	0.410112	178	0.996096	1.44825
SDSH_Holetta_2015	2343174|F|0-50:C>G-50:C>G	3B	10237246	0.172989	0.0589888	178	0.996096	-3.01611
SDSH_Holetta_2015	1039602|F|0-21:G>C-21:G>C	22	0	0.173014	0.0533708	178	0.996096	-2.8855
SDSH_Holetta_2015	1097869|F|0-67:T>C-67:T>C	7A	27479178	0.173095	0.27809	178	0.996096	-1.76687
SDSH_Holetta_2015	2302635|F|0-37:G>A-37:G>A	3B	51802389	0.173111	0.264045	178	0.996096	2.1181
SDSH_Holetta_2015	1000632|F|0-66:T>C-66:T>C	2A	562636225	0.173198	0.0926966	178	0.996096	2.55708
SDSH_Holetta_2015	979218|F|0-44:T>C-44:T>C	7A	435827100	0.173235	0.0505618	178	0.996096	3.71575
SDSH_Holetta_2015	1213518|F|0-6:G>C-6:G>C	6A	431196228	0.173237	0.11236	178	0.996096	-2.62779
SDSH_Holetta_2015	1294979|F|0-5:G>C-5:G>C	1D	432808014	0.173408	0.103933	178	0.996096	2.51748
SDSH_Holetta_2015	1090622|F|0-16:A>G-16:A>G	2D	585501135	0.173598	0.0983146	178	0.996096	3.0483
SDSH_Holetta_2015	5411642|F|0-46:T>C-46:T>C	7A	13179034	0.173677	0.303371	178	0.996096	-1.92459
SDSH_Holetta_2015	1050323|F|0-29:T>C-29:T>C	5D	527615966	0.173847	0.0393258	178	0.996096	4.33499
SDSH_Holetta_2015	2266596|F|0-11:T>G-11:T>G	7B	727631277	0.173878	0.314607	178	0.996096	1.80375
SDSH_Holetta_2015	3534296|F|0-6:T>C-6:T>C	7D	89732429	0.174214	0.230337	178	0.996096	-1.80244
SDSH_Holetta_2015	992697|F|0-49:C>A-49:C>A	5B	412665286	0.174386	0.269663	178	0.996096	-1.52952
SDSH_Holetta_2015	993622|F|0-21:C>T-21:C>T	5B	228277789	0.174459	0.101124	178	0.996096	2.27739
SDSH_Holetta_2015	978326|F|0-6:G>A-6:G>A	5A	481889942	0.174479	0.120787	178	0.996096	2.08907
SDSH_Holetta_2015	1145382|F|0-61:A>G-61:A>G	3B	630307312	0.174658	0.325843	178	0.996096	-1.65455
SDSH_Holetta_2015	1094453|F|0-30:T>C-30:T>C	2A	44720646	0.17469	0.132022	178	0.996096	2.62006
SDSH_Holetta_2015	1205487|F|0-45:C>G-45:C>G	3A	57804796	0.174727	0.11236	178	0.996096	-2.57642
SDSH_Holetta_2015	1082376|F|0-34:G>C-34:G>C	22	0	0.175033	0.233146	178	0.996096	1.6552
SDSH_Holetta_2015	5971318|F|0-24:G>A-24:G>A	2D	588434693	0.175065	0.0898876	178	0.996096	-2.98865
SDSH_Holetta_2015	1020555|F|0-24:G>A-24:G>A	1B	585167355	0.17522	0.0702247	178	0.996096	3.11389
SDSH_Holetta_2015	1217888|F|0-36:G>A-36:G>A	1B	184220516	0.175449	0.0561798	178	0.996096	-3.48018
SDSH_Holetta_2015	1261005|F|0-21:A>G-21:A>G	22	0	0.17552	0.0786517	178	0.996096	-2.62379
SDSH_Holetta_2015	3021844|F|0-26:T>G-26:T>G	3B	821827764	0.175684	0.27809	178	0.996096	2.02353
SDSH_Holetta_2015	996535|F|0-14:G>C-14:G>C	5D	352454245	0.175876	0.0337079	178	0.996096	-4.15455
SDSH_Holetta_2015	2248376|F|0-64:A>G-64:A>G	2D	75260741	0.175914	0.151685	178	0.996096	1.79191
SDSH_Holetta_2015	1110683|F|0-33:C>T-33:C>T	6B	696019501	0.175953	0.13764	178	0.996096	-1.98873
SDSH_Holetta_2015	1107919|F|0-34:C>G-34:C>G	4D	39205751	0.176231	0.0674157	178	0.996096	2.8331
SDSH_Holetta_2015	1696976|F|0-34:T>C-34:T>C	5A	415624136	0.176378	0.483146	178	0.996096	1.43446
SDSH_Holetta_2015	1019934|F|0-50:T>C-50:T>C	1D	83123706	0.176463	0.0870787	178	0.996096	3.18804
SDSH_Holetta_2015	1127204|F|0-57:A>G-57:A>G	1A	381273827	0.176541	0.129213	178	0.996096	2.01239
SDSH_Holetta_2015	3936550|F|0-20:A>T-20:A>T	22	473206821	0.176614	0.0477528	178	0.996096	3.96349
SDSH_Holetta_2015	15434754|F|0-33:A>G-33:A>G	2D	613325684	0.176711	0.176966	178	0.996096	2.12704
SDSH_Holetta_2015	994398|F|0-62:C>T-62:C>T	1A	402236550	0.176784	0.0702247	178	0.996096	2.921
SDSH_Holetta_2015	1067620|F|0-7:C>T-7:C>T	1D	206100463	0.176892	0.0561798	178	0.996096	3.29278
SDSH_Holetta_2015	1103554|F|0-8:C>G-8:C>G	6A	5124270	0.176899	0.0533708	178	0.996096	-2.94711
SDSH_Holetta_2015	4989036|F|0-33:G>A-33:G>A	5A	548999128	0.177068	0.286517	178	0.996096	-1.9941
SDSH_Holetta_2015	1045662|F|0-38:T>C-38:T>C	3D	548726114	0.177113	0.0449438	178	0.996096	3.43599
SDSH_Holetta_2015	9766785|F|0-17:C>T-17:C>T	22	0	0.177414	0.0646067	178	0.996096	3.12246
SDSH_Holetta_2015	5346692|F|0-24:T>C-24:T>C	3A	705230527	0.17745	0.0702247	178	0.996096	3.08544
SDSH_Holetta_2015	1118950|F|0-32:C>A-32:C>A	4A	603746204	0.177463	0.294944	178	0.996096	1.71755
SDSH_Holetta_2015	1122990|F|0-15:G>A-15:G>A	22	0	0.177565	0.168539	178	0.996096	2.30092
SDSH_Holetta_2015	998103|F|0-62:G>A-62:G>A	1A	577377225	0.17815	0.44382	178	0.996096	1.46625
SDSH_Holetta_2015	1209118|F|0-7:G>C-7:G>C	22	84017689	0.178168	0.429775	178	0.996096	-1.81606
SDSH_Holetta_2015	1218370|F|0-30:T>C-30:T>C	5D	75726349	0.178285	0.0449438	178	0.996096	-3.85924
SDSH_Holetta_2015	2261029|F|0-17:T>C-17:T>C	3A	56853667	0.178372	0.300562	178	0.996096	1.77599
SDSH_Holetta_2015	2257915|F|0-16:G>A-16:G>A	3A	25036353	0.178544	0.353933	178	0.996096	-1.44945
SDSH_Holetta_2015	1024540|F|0-67:C>A-67:C>A	5B	317292898	0.178573	0.311798	178	0.996096	1.73158
SDSH_Holetta_2015	1212005|F|0-54:T>C-54:T>C	6A	3750309	0.178771	0.0702247	178	0.996096	2.94753
SDSH_Holetta_2015	1219067|F|0-44:G>C-44:G>C	5B	690702090	0.178818	0.0561798	178	0.996096	-2.91194
SDSH_Holetta_2015	2262270|F|0-64:C>A-64:C>A	3B	59645976	0.179143	0.176966	178	0.996096	1.82082
SDSH_Holetta_2015	2268359|F|0-39:C>G-39:C>G	6A	599245649	0.17952	0.441011	178	0.996096	-1.58006
SDSH_Holetta_2015	1089997|F|0-66:A>G-66:A>G	2B	134997787	0.179755	0.373596	178	0.996096	1.71774
SDSH_Holetta_2015	979743|F|0-67:C>A-67:C>A	1A	589872805	0.179882	0.117978	178	0.996096	1.95892
SDSH_Holetta_2015	1142848|F|0-37:T>C-37:T>C	7B	36990987	0.179892	0.297753	178	0.996096	1.85235
SDSH_Holetta_2015	1090904|F|0-66:A>C-66:A>C	6B	51749638	0.17995	0.0449438	178	0.996096	3.34496
SDSH_Holetta_2015	1105748|F|0-62:C>G-62:C>G	2A	70983353	0.180205	0.438202	178	0.996096	1.76617
SDSH_Holetta_2015	7350218|F|0-32:A>C-32:A>C	6A	49768532	0.18021	0.41573	178	0.996096	-1.59496
SDSH_Holetta_2015	3957258|F|0-12:T>C-12:T>C	22	0	0.180396	0.115169	178	0.996096	-2.23631
SDSH_Holetta_2015	3957764|F|0-18:T>A-18:T>A	22	0	0.180416	0.401685	178	0.996096	-1.50435
SDSH_Holetta_2015	1127856|F|0-50:A>G-50:A>G	3B	243250762	0.180529	0.182584	178	0.996096	1.81349
SDSH_Holetta_2015	1018311|F|0-43:T>C-43:T>C	7A	577491914	0.180629	0.101124	178	0.996096	2.25893
SDSH_Holetta_2015	1083545|F|0-23:G>A-23:G>A	5B	429897205	0.180658	0.272472	178	0.996096	1.63737
SDSH_Holetta_2015	1161493|F|0-7:C>G-7:C>G	5B	531590025	0.180835	0.103933	178	0.996096	-2.32529
SDSH_Holetta_2015	980036|F|0-41:C>A-41:C>A	2D	174331622	0.181158	0.0561798	178	0.996096	-2.71272
SDSH_Holetta_2015	2251437|F|0-36:C>T-36:C>T	7A	449335770	0.181213	0.303371	178	0.996096	1.89072
SDSH_Holetta_2015	3956119|F|0-29:T>A-29:T>A	1B	587501291	0.181417	0.317416	178	0.996096	-1.69533
SDSH_Holetta_2015	994282|F|0-29:A>G-29:A>G	7A	628520173	0.181657	0.328652	178	0.996096	1.63346
SDSH_Holetta_2015	1016586|F|0-55:T>A-55:T>A	7B	40953419	0.181773	0.117978	178	0.996096	-2.34829
SDSH_Holetta_2015	4910157|F|0-22:C>T-22:C>T	6A	84067186	0.181799	0.480337	178	0.996096	-1.61976
SDSH_Holetta_2015	1211695|F|0-6:C>T-6:C>T	3A	709780393	0.181837	0.154494	178	0.996096	-1.85223
SDSH_Holetta_2015	1162330|F|0-63:C>T-63:C>T	1B	505061911	0.181991	0.199438	178	0.996096	-1.71368
SDSH_Holetta_2015	3028796|F|0-29:T>C-29:T>C	6A	601032358	0.182043	0.0533708	178	0.996096	-3.33765
SDSH_Holetta_2015	1078865|F|0-14:T>G-14:T>G	2A	13438538	0.182139	0.463483	178	0.996096	1.63644
SDSH_Holetta_2015	1090158|F|0-51:T>G-51:T>G	7B	12716375	0.182279	0.30618	178	0.996096	-1.69215
SDSH_Holetta_2015	1065681|F|0-17:C>T-17:C>T	4A	623968684	0.182425	0.11236	178	0.996096	2.59589
SDSH_Holetta_2015	1218172|F|0-15:T>C-15:T>C	5A	680073474	0.18254	0.356742	178	0.996096	-1.68805
SDSH_Holetta_2015	1070090|F|0-38:C>T-38:C>T	7B	630606607	0.182639	0.255618	178	0.996096	1.78103
SDSH_Holetta_2015	3533372|F|0-40:A>G-40:A>G	3B	18992710	0.182831	0.235955	178	0.996096	1.54661
SDSH_Holetta_2015	2241863|F|0-27:A>G-27:A>G	3D	551386466	0.183067	0.0337079	178	0.996096	4.80047
SDSH_Holetta_2015	3946892|F|0-14:G>C-14:G>C	22	0	0.183253	0.227528	178	0.996096	1.85675
SDSH_Holetta_2015	4910393|F|0-20:G>A-20:G>A	22	0	0.183263	0.264045	178	0.996096	2.12255
SDSH_Holetta_2015	1074129|F|0-23:T>C-23:T>C	2B	11416837	0.183314	0.0477528	178	0.996096	-3.08304
SDSH_Holetta_2015	2325438|F|0-27:A>G-27:A>G	2B	122267367	0.183399	0.0449438	178	0.996096	4.7069
SDSH_Holetta_2015	4539511|F|0-8:A>G-8:A>G	1A	577538229	0.18344	0.132022	178	0.996096	-2.0147
SDSH_Holetta_2015	1204907|F|0-12:C>T-12:C>T	6A	595918103	0.183598	0.323034	178	0.996096	1.80307
SDSH_Holetta_2015	1042424|F|0-57:T>C-57:T>C	1D	437449427	0.183616	0.106742	178	0.996096	-2.6596
SDSH_Holetta_2015	2258159|F|0-25:T>A-25:T>A	6B	150666328	0.18374	0.292135	178	0.996096	-1.74399
SDSH_Holetta_2015	1080413|F|0-12:C>T-12:C>T	22	0	0.183835	0.0730337	178	0.996096	-2.92206
SDSH_Holetta_2015	1273302|F|0-18:C>A-18:C>A	22	0	0.183839	0.0449438	178	0.996096	3.36808
SDSH_Holetta_2015	2301379|F|0-64:C>G-64:C>G	7B	82700031	0.184034	0.162921	178	0.996096	-2.04093
SDSH_Holetta_2015	1864498|F|0-33:T>C-33:T>C	1D	46644205	0.184226	0.0983146	178	0.996096	2.27652
SDSH_Holetta_2015	4989030|F|0-6:A>C-6:A>C	1A	441842133	0.184283	0.123596	178	0.996096	2.19658
SDSH_Holetta_2015	1209708|F|0-39:C>T-39:C>T	1B	604837044	0.184419	0.13764	178	0.996096	2.11402
SDSH_Holetta_2015	1694734|F|0-34:G>A-34:G>A	2D	589523538	0.18466	0.0477528	178	0.996096	5.75188
SDSH_Holetta_2015	989669|F|0-31:C>T-31:C>T	2A	28784582	0.184697	0.404494	178	0.996096	1.42104
SDSH_Holetta_2015	4910949|F|0-25:A>G-25:A>G	5A	415193702	0.18472	0.441011	178	0.996096	1.49054
SDSH_Holetta_2015	1091390|F|0-20:G>A-20:G>A	1B	659659997	0.18472	0.0842697	178	0.996096	-2.28022
SDSH_Holetta_2015	3034420|F|0-20:A>G-20:A>G	1B	336353718	0.184862	0.0870787	178	0.996096	2.44673
SDSH_Holetta_2015	1268498|F|0-6:T>C-6:T>C	1B	646476073	0.184916	0.0505618	178	0.996096	-3.04521
SDSH_Holetta_2015	3030194|F|0-13:A>G-13:A>G	3D	614023013	0.185004	0.0646067	178	0.996096	-3.03118
SDSH_Holetta_2015	1221660|F|0-37:A>G-37:A>G	22	82177106	0.185139	0.109551	178	0.996096	2.19193
SDSH_Holetta_2015	3959976|F|0-10:T>C-10:T>C	22	0	0.185145	0.365169	178	0.996096	-1.74167
SDSH_Holetta_2015	984477|F|0-22:C>A-22:C>A	22	0	0.185168	0.191011	178	0.996096	1.59328
SDSH_Holetta_2015	1056781|F|0-8:C>A-8:C>A	3B	623157994	0.18538	0.0617978	178	0.996096	-3.41167
SDSH_Holetta_2015	1099296|F|0-6:A>T-6:A>T	6B	429704139	0.185391	0.0533708	178	0.996096	3.2634
SDSH_Holetta_2015	5324465|F|0-30:G>C-30:G>C	22	0	0.185702	0.151685	178	0.996096	-2.24881
SDSH_Holetta_2015	1204918|F|0-25:T>C-25:T>C	5A	441486802	0.185834	0.13764	178	0.996096	-2.06493
SDSH_Holetta_2015	1231806|F|0-13:G>C-13:G>C	6A	609480481	0.186145	0.117978	178	0.996096	2.10211
SDSH_Holetta_2015	4412174|F|0-10:T>C-10:T>C	3A	21799560	0.186168	0.379213	178	0.996096	1.53654
SDSH_Holetta_2015	3026365|F|0-18:A>G-18:A>G	22	0	0.186232	0.11236	178	0.996096	2.45369
SDSH_Holetta_2015	1103392|F|0-50:A>G-50:A>G	2A	718163255	0.186508	0.0477528	178	0.996096	4.4746
SDSH_Holetta_2015	1009915|F|0-65:C>G-65:C>G	22	46253636	0.186601	0.0393258	178	0.996096	4.0254
SDSH_Holetta_2015	995705|F|0-63:C>T-63:C>T	7A	49486719	0.186607	0.353933	178	0.996096	1.48665
SDSH_Holetta_2015	1038214|F|0-52:G>A-52:G>A	6A	599622814	0.187017	0.424157	178	0.996096	-1.52116
SDSH_Holetta_2015	1104419|F|0-17:C>T-17:C>T	2A	596001841	0.187159	0.0617978	178	0.996096	-3.77447
SDSH_Holetta_2015	2278777|F|0-22:A>G-22:A>G	7B	191684648	0.187325	0.0393258	178	0.996096	3.49401
SDSH_Holetta_2015	3029921|F|0-22:A>G-22:A>G	1A	60575326	0.187329	0.0477528	178	0.996096	3.24783
SDSH_Holetta_2015	990824|F|0-37:C>A-37:C>A	7A	68211926	0.187355	0.182584	178	0.996096	-1.86529
SDSH_Holetta_2015	1120924|F|0-52:G>A-52:G>A	7B	646606610	0.18747	0.297753	178	0.996096	1.61435
SDSH_Holetta_2015	1329523|F|0-25:A>T-25:A>T	4A	584408733	0.187538	0.261236	178	0.996096	1.86818
SDSH_Holetta_2015	2280416|F|0-6:T>C-6:T>C	7A	690377106	0.187616	0.0393258	178	0.996096	4.84216
SDSH_Holetta_2015	100631710|F|0-19:A>G-19:A>G	3A	627865071	0.188225	0.0393258	178	0.996096	-4.62713
SDSH_Holetta_2015	1280297|F|0-26:C>A-26:C>A	7A	698677701	0.18841	0.0730337	178	0.996096	3.22782
SDSH_Holetta_2015	1233894|F|0-27:C>A-27:C>A	22	96300158	0.188432	0.0589888	178	0.996096	3.29962
SDSH_Holetta_2015	1070486|F|0-10:A>G-10:A>G	1B	646450872	0.188844	0.0505618	178	0.996096	-3.07646
SDSH_Holetta_2015	1074862|F|0-65:C>A-65:C>A	6D	10683749	0.18892	0.168539	178	0.996096	-2.08806
SDSH_Holetta_2015	4989147|F|0-33:A>G-33:A>G	3B	25416478	0.189002	0.455056	178	0.996096	1.54795
SDSH_Holetta_2015	1280642|F|0-41:G>A-41:G>A	3A	509564298	0.18927	0.0449438	178	0.996096	-3.05272
SDSH_Holetta_2015	1053840|F|0-38:T>C-38:T>C	3A	532468640	0.189287	0.185393	178	0.996096	-1.77072
SDSH_Holetta_2015	986959|F|0-25:T>C-25:T>C	7A	148415833	0.189368	0.0926966	178	0.996096	-2.67142
SDSH_Holetta_2015	5359855|F|0-13:G>T-13:G>T	22	0	0.1894	0.0561798	178	0.996096	3.66932
SDSH_Holetta_2015	1244315|F|0-62:C>T-62:C>T	1D	21641587	0.189456	0.0533708	178	0.996096	2.85006
SDSH_Holetta_2015	992248|F|0-39:T>C-39:T>C	5B	208728682	0.189499	0.123596	178	0.996096	2.03177
SDSH_Holetta_2015	1020705|F|0-34:C>T-34:C>T	3A	730382107	0.189905	0.0477528	178	0.996096	-4.84753
SDSH_Holetta_2015	1098802|F|0-13:T>G-13:T>G	4A	708083352	0.190003	0.429775	178	0.996096	-1.46386
SDSH_Holetta_2015	3064831|F|0-56:A>C-56:A>C	3B	130186332	0.190072	0.308989	178	0.996096	1.46665
SDSH_Holetta_2015	1284180|F|0-31:G>C-31:G>C	3B	172704179	0.190302	0.199438	178	0.996096	1.76549
SDSH_Holetta_2015	1016261|F|0-62:G>A-62:G>A	2D	563787294	0.190349	0.216292	178	0.996096	2.38969
SDSH_Holetta_2015	9766407|F|0-34:T>G-34:T>G	2B	748982898	0.19041	0.297753	178	0.996096	1.66478
SDSH_Holetta_2015	1093901|F|0-44:G>T-44:G>T	1D	293607657	0.19062	0.0646067	178	0.996096	4.02042
SDSH_Holetta_2015	5412090|F|0-12:T>C-12:T>C	22	0	0.190689	0.308989	178	0.996096	1.6047
SDSH_Holetta_2015	3064584|F|0-45:T>C-45:T>C	7A	41468627	0.190739	0.202247	178	0.996096	1.77414
SDSH_Holetta_2015	1020028|F|0-46:G>C-46:G>C	2A	761282537	0.190842	0.0674157	178	0.996096	2.95322
SDSH_Holetta_2015	1068148|F|0-23:G>C-23:G>C	22	0	0.190915	0.0561798	178	0.996096	2.79439
SDSH_Holetta_2015	1201176|F|0-27:G>A-27:G>A	2A	102051868	0.191008	0.463483	178	0.996096	1.61577
SDSH_Holetta_2015	1071077|F|0-18:G>A-18:G>A	1B	592853021	0.191064	0.0561798	178	0.996096	-2.78784
SDSH_Holetta_2015	1307137|F|0-58:T>A-58:T>A	5B	391758397	0.191107	0.207865	178	0.996096	-1.61956
SDSH_Holetta_2015	1079791|F|0-41:G>A-41:G>A	7A	448594215	0.191281	0.303371	178	0.996096	1.8954
SDSH_Holetta_2015	1165350|F|0-26:G>C-26:G>C	22	0	0.191346	0.16573	178	0.996096	1.66443
SDSH_Holetta_2015	4909406|F|0-17:G>C-17:G>C	1B	33009312	0.191507	0.0702247	178	0.996096	3.06017
SDSH_Holetta_2015	19483833|F|0-31:T>G-31:T>G	3D	37373443	0.191523	0.0421348	178	0.996096	-3.88126
SDSH_Holetta_2015	2258325|F|0-14:G>A-14:G>A	5A	475599859	0.191545	0.300562	178	0.996096	2.0169
SDSH_Holetta_2015	1696559|F|0-49:C>A-49:C>A	7A	144168963	0.191579	0.120787	178	0.996096	-2.15766
SDSH_Holetta_2015	5578715|F|0-11:C>T-11:C>T	22	0	0.191733	0.126404	178	0.996096	2.3983
SDSH_Holetta_2015	999647|F|0-25:T>C-25:T>C	7D	591284678	0.191947	0.0533708	178	0.996096	-3.122
SDSH_Holetta_2015	3064849|F|0-37:G>A-37:G>A	7B	37846430	0.191965	0.213483	178	0.996096	1.94959
SDSH_Holetta_2015	1240574|F|0-16:C>T-16:C>T	22	263837344	0.192005	0.227528	178	0.996096	-1.64893
SDSH_Holetta_2015	2264790|F|0-19:G>A-19:G>A	6A	63109056	0.192124	0.0449438	178	0.996096	3.2796
SDSH_Holetta_2015	5325166|F|0-14:G>A-14:G>A	3B	737667588	0.192206	0.0308989	178	0.996096	-4.0976
SDSH_Holetta_2015	982036|F|0-43:A>C-43:A>C	6A	604539151	0.192365	0.460674	178	0.996096	-1.71126
SDSH_Holetta_2015	2258782|F|0-59:T>A-59:T>A	4A	649885889	0.192431	0.196629	178	0.996096	1.63412
SDSH_Holetta_2015	999289|F|0-58:T>C-58:T>C	7A	71144990	0.192707	0.171348	178	0.996096	-1.88046
SDSH_Holetta_2015	3937855|F|0-23:T>G-23:T>G	3D	597096465	0.19281	0.0393258	178	0.996096	-3.31688
SDSH_Holetta_2015	997675|F|0-16:A>G-16:A>G	3B	810415705	0.192845	0.171348	178	0.996096	1.85784
SDSH_Holetta_2015	1216361|F|0-33:C>T-33:C>T	6D	12435844	0.192862	0.0365169	178	0.996096	-3.51604
SDSH_Holetta_2015	3026250|F|0-48:C>T-48:C>T	1A	520420723	0.19307	0.0955056	178	0.996096	-2.38451
SDSH_Holetta_2015	2279707|F|0-54:T>G-54:T>G	3B	621935530	0.1934	0.115169	178	0.996096	-2.3084
SDSH_Holetta_2015	3222192|F|0-37:T>C-37:T>C	6A	600913158	0.193606	0.0477528	178	0.996096	-3.3202
SDSH_Holetta_2015	4988954|F|0-40:T>G-40:T>G	4B	610244192	0.19399	0.435393	178	0.996096	1.8611
SDSH_Holetta_2015	2252592|F|0-41:C>T-41:C>T	3D	66247370	0.193999	0.351124	178	0.996096	1.51834
SDSH_Holetta_2015	3945638|F|0-26:C>G-26:C>G	6D	456829572	0.194264	0.134831	178	0.996096	-1.9293
SDSH_Holetta_2015	1023836|F|0-42:T>C-42:T>C	6B	460540816	0.194583	0.41573	178	0.996096	-1.49986
SDSH_Holetta_2015	981564|F|0-54:T>A-54:T>A	5D	566056916	0.194651	0.0758427	178	0.996096	3.12649
SDSH_Holetta_2015	994240|F|0-43:G>A-43:G>A	6A	616029620	0.195052	0.384831	178	0.996096	2.00305
SDSH_Holetta_2015	1082841|F|0-62:A>C-62:A>C	3A	627917165	0.195092	0.0393258	178	0.996096	-3.31199
SDSH_Holetta_2015	1127110|F|0-20:C>T-20:C>T	3B	747622261	0.195568	0.404494	178	0.996096	-1.54665
SDSH_Holetta_2015	1112337|F|0-36:G>A-36:G>A	3D	585008189	0.195704	0.0477528	178	0.996096	-3.58942
SDSH_Holetta_2015	1097596|F|0-31:T>A-31:T>A	3B	823913888	0.196152	0.0393258	178	0.996096	3.52501
SDSH_Holetta_2015	1054004|F|0-25:G>A-25:G>A	5B	94270149	0.196291	0.0617978	178	0.996096	-3.335
SDSH_Holetta_2015	100379179|F|0-56:C>T-56:C>T	7A	704484878	0.196378	0.0926966	178	0.996096	2.23286
SDSH_Holetta_2015	4398100|F|0-21:A>G-21:A>G	22	0	0.196449	0.157303	178	0.996096	1.68531
SDSH_Holetta_2015	986149|F|0-27:T>C-27:T>C	7D	24928474	0.196558	0.0561798	178	0.996096	-3.80568
SDSH_Holetta_2015	1021498|F|0-8:C>T-8:C>T	2D	83823849	0.196681	0.154494	178	0.996096	2.48549
SDSH_Holetta_2015	987889|F|0-64:G>A-64:G>A	3B	719818144	0.196686	0.0730337	178	0.996096	-3.23808
SDSH_Holetta_2015	3955857|F|0-45:C>T-45:C>T	6B	680898261	0.196965	0.0730337	178	0.996096	2.43386
SDSH_Holetta_2015	1025958|F|0-22:A>G-22:A>G	2B	73990357	0.197112	0.421348	178	0.996096	1.48732
SDSH_Holetta_2015	1009223|F|0-37:A>C-37:A>C	7D	35596848	0.197185	0.0308989	178	0.996096	4.56741
SDSH_Holetta_2015	4412048|F|0-52:A>C-52:A>C	7B	523105332	0.197236	0.0505618	178	0.996096	-2.99994
SDSH_Holetta_2015	1168751|F|0-46:A>G-46:A>G	7D	449677848	0.197791	0.379213	178	0.996096	-1.53071
SDSH_Holetta_2015	10983750|F|0-21:A>G-21:A>G	22	0	0.197814	0.0786517	178	0.996096	-2.65442
SDSH_Holetta_2015	1093181|F|0-18:C>A-18:C>A	4B	20319587	0.197917	0.266854	178	0.996096	1.84388
SDSH_Holetta_2015	1862670|F|0-46:G>T-46:G>T	2B	38132859	0.198146	0.202247	178	0.996096	-1.9653
SDSH_Holetta_2015	993862|F|0-19:G>T-19:G>T	3B	47451050	0.198474	0.432584	178	0.996096	1.3888
SDSH_Holetta_2015	2277028|F|0-16:G>A-16:G>A	1B	10974878	0.198894	0.252809	178	0.996096	-1.57791
SDSH_Holetta_2015	989881|F|0-49:T>A-49:T>A	22	38671453	0.199035	0.466292	178	0.996096	1.45571
SDSH_Holetta_2015	1119825|F|0-16:A>G-16:A>G	2A	187305530	0.199191	0.0758427	178	0.996096	3.26398
SDSH_Holetta_2015	1129298|F|0-44:C>T-44:C>T	1B	420864193	0.199261	0.0814607	178	0.996096	2.63262
SDSH_Holetta_2015	1090554|F|0-36:C>A-36:C>A	2B	766527144	0.199927	0.160112	178	0.996096	2.18766
SDSH_Holetta_2015	1008243|F|0-31:C>A-31:C>A	1A	238211066	0.199973	0.0393258	178	0.996096	-4.99906
SDSH_Holetta_2015	1020241|F|0-28:A>G-28:A>G	2B	1510819	0.200301	0.325843	178	0.996096	-1.40799
SDSH_Holetta_2015	1117899|F|0-67:A>G-67:A>G	7A	603132571	0.200546	0.120787	178	0.996096	2.16497
SDSH_Holetta_2015	4542053|F|0-7:A>G-7:A>G	22	0	0.200759	0.289326	178	0.996096	-1.66344
SDSH_Holetta_2015	1070043|F|0-14:A>G-14:A>G	2B	778017329	0.200769	0.0449438	178	0.996096	3.70466
SDSH_Holetta_2015	3023396|F|0-21:C>G-21:C>G	6A	2263466	0.200838	0.129213	178	0.996096	2.01498
SDSH_Holetta_2015	3939551|F|0-15:C>G-15:C>G	22	0	0.200995	0.101124	178	0.996096	-2.97053
SDSH_Holetta_2015	3947441|F|0-8:A>C-8:A>C	22	0	0.201066	0.0505618	178	0.996096	3.30267
SDSH_Holetta_2015	1205825|F|0-50:T>A-50:T>A	5B	643459430	0.201076	0.0983146	178	0.996096	2.20009
SDSH_Holetta_2015	1133869|F|0-9:T>C-9:T>C	1B	416775773	0.201198	0.0758427	178	0.996096	2.6042
SDSH_Holetta_2015	3028740|F|0-24:T>C-24:T>C	22	0	0.201203	0.179775	178	0.996096	2.26387
SDSH_Holetta_2015	3027047|F|0-12:T>C-12:T>C	22	0	0.201221	0.300562	178	0.996096	-1.54175
SDSH_Holetta_2015	1217807|F|0-40:C>A-40:C>A	7B	106140066	0.201319	0.11236	178	0.996096	2.17289
SDSH_Holetta_2015	1696485|F|0-8:G>C-8:G>C	1A	10132748	0.201355	0.202247	178	0.996096	-1.67219
SDSH_Holetta_2015	5366907|F|0-5:C>G-5:C>G	22	0	0.201363	0.0421348	178	0.996096	-3.29905
SDSH_Holetta_2015	3949235|F|0-51:A>G-51:A>G	3B	542732072	0.201447	0.162921	178	0.996096	-1.81738
SDSH_Holetta_2015	1019639|F|0-61:G>A-61:G>A	1B	58553605	0.201505	0.0758427	178	0.996096	2.80145
SDSH_Holetta_2015	1164315|F|0-27:C>T-27:C>T	2D	35531494	0.201911	0.0449438	178	0.996096	3.15954
SDSH_Holetta_2015	991748|F|0-28:C>A-28:C>A	1B	151070627	0.202077	0.0365169	178	0.996096	-3.97404
SDSH_Holetta_2015	4992467|F|0-21:G>T-21:G>T	5A	575237635	0.202218	0.365169	178	0.996096	-1.54561
SDSH_Holetta_2015	5324890|F|0-7:G>T-7:G>T	22	0	0.202485	0.0365169	178	0.996096	3.42742
SDSH_Holetta_2015	5970367|F|0-44:C>G-44:C>G	1D	431704136	0.202599	0.0870787	178	0.996096	2.4193
SDSH_Holetta_2015	4404923|F|0-14:T>G-14:T>G	22	0	0.202611	0.13764	178	0.996096	1.9088
SDSH_Holetta_2015	1019020|F|0-16:A>G-16:A>G	7A	90450288	0.202643	0.0814607	178	0.996096	2.78377
SDSH_Holetta_2015	1095723|F|0-50:A>C-50:A>C	22	0	0.202838	0.191011	178	0.996096	-1.64616
SDSH_Holetta_2015	994318|F|0-30:C>T-30:C>T	22	322853924	0.202855	0.0449438	178	0.996096	3.15603
SDSH_Holetta_2015	1099834|F|0-39:T>A-39:T>A	3D	512380082	0.203084	0.0646067	178	0.996096	-3.03705
SDSH_Holetta_2015	1219059|F|0-66:T>C-66:T>C	7B	702176662	0.203165	0.0561798	178	0.996096	2.76527
SDSH_Holetta_2015	3064880|F|0-36:C>T-36:C>T	1A	474702375	0.20319	0.0646067	178	0.996096	2.6019
SDSH_Holetta_2015	1094714|F|0-41:A>G-41:A>G	5B	528222137	0.203218	0.283708	178	0.996096	-2.01178
SDSH_Holetta_2015	3960140|F|0-32:T>C-32:T>C	22	0	0.203544	0.286517	178	0.996096	1.86342
SDSH_Holetta_2015	1205781|F|0-19:T>C-19:T>C	5A	559748586	0.203581	0.188202	178	0.996096	1.8408
SDSH_Holetta_2015	3064381|F|0-17:T>C-17:T>C	2A	709730810	0.203731	0.13764	178	0.996096	-2.14494
SDSH_Holetta_2015	1091277|F|0-11:G>C-11:G>C	3A	534535521	0.203828	0.0702247	178	0.996096	-2.36247
SDSH_Holetta_2015	994673|F|0-35:G>C-35:G>C	2A	532867475	0.203976	0.0393258	178	0.996096	-3.05333
SDSH_Holetta_2015	1073875|F|0-28:G>A-28:G>A	7A	3542292	0.204218	0.407303	178	0.996096	-1.48967
SDSH_Holetta_2015	1090951|F|0-41:G>A-41:G>A	2B	769262952	0.204344	0.168539	178	0.996096	-1.73507
SDSH_Holetta_2015	987254|F|0-6:G>C-6:G>C	6B	96547784	0.20463	0.0702247	178	0.996096	-2.80332
SDSH_Holetta_2015	4261343|F|0-36:G>A-36:G>A	7B	597151997	0.204755	0.0730337	178	0.996096	3.41198
SDSH_Holetta_2015	1243402|F|0-26:C>T-26:C>T	5B	277806346	0.205067	0.126404	178	0.996096	1.97076
SDSH_Holetta_2015	3956491|F|0-25:G>C-25:G>C	1A	284905645	0.205082	0.0449438	178	0.996096	3.61783
SDSH_Holetta_2015	2256563|F|0-37:C>T-37:C>T	3A	729897788	0.205277	0.331461	178	0.996096	-1.58468
SDSH_Holetta_2015	2265301|F|0-23:T>C-23:T>C	3A	623298760	0.205328	0.140449	178	0.996096	2.00892
SDSH_Holetta_2015	1228099|F|0-46:C>T-46:C>T	7B	53645181	0.205444	0.143258	178	0.996096	-1.98287
SDSH_Holetta_2015	1102020|F|0-37:G>A-37:G>A	3D	593663750	0.205701	0.0477528	178	0.996096	4.22815
SDSH_Holetta_2015	1220556|F|0-51:C>T-51:C>T	3A	703907526	0.205712	0.0393258	178	0.996096	3.19965
SDSH_Holetta_2015	1089235|F|0-42:G>A-42:G>A	7A	638524854	0.205875	0.373596	178	0.996096	-1.54687
SDSH_Holetta_2015	1124509|F|0-33:C>T-33:C>T	1A	508202167	0.20602	0.356742	178	0.996096	-1.56819
SDSH_Holetta_2015	1864628|F|0-23:C>G-23:C>G	1A	580452752	0.2063	0.365169	178	0.996096	-1.43894
SDSH_Holetta_2015	1081264|F|0-20:C>A-20:C>A	22	38671387	0.20644	0.435393	178	0.996096	1.41524
SDSH_Holetta_2015	993975|F|0-68:A>C-68:A>C	6A	7223948	0.206527	0.449438	178	0.996096	-1.46699
SDSH_Holetta_2015	1070112|F|0-31:C>T-31:C>T	2B	709782072	0.20657	0.0589888	178	0.996096	-3.98222
SDSH_Holetta_2015	990916|F|0-11:C>G-11:C>G	1A	516079833	0.206599	0.441011	178	0.996096	-1.45259
SDSH_Holetta_2015	1098230|F|0-58:G>A-58:G>A	1A	570134003	0.206609	0.418539	178	0.996096	-1.56947
SDSH_Holetta_2015	1713611|F|0-58:G>A-58:G>A	6A	60167688	0.206824	0.0730337	178	0.996096	2.38703
SDSH_Holetta_2015	5340433|F|0-37:T>C-37:T>C	5A	441478599	0.206826	0.373596	178	0.996096	-1.59523
SDSH_Holetta_2015	1026973|F|0-64:C>G-64:C>G	6A	609479338	0.206922	0.157303	178	0.996096	1.83673
SDSH_Holetta_2015	1252314|F|0-30:G>A-30:G>A	1B	487657055	0.207001	0.272472	178	0.996096	-1.59211
SDSH_Holetta_2015	982854|F|0-31:C>T-31:C>T	2A	77942011	0.207023	0.373596	178	0.996096	1.65668
SDSH_Holetta_2015	1187752|F|0-59:A>T-59:A>T	2A	564983338	0.207034	0.106742	178	0.996096	2.27381
SDSH_Holetta_2015	3938793|F|0-20:C>T-20:C>T	22	0	0.207176	0.314607	178	0.996096	-1.56975
SDSH_Holetta_2015	2249255|F|0-57:A>C-57:A>C	2D	2593141	0.207199	0.424157	178	0.996096	-1.7549
SDSH_Holetta_2015	5324305|F|0-47:G>A-47:G>A	1B	545163522	0.207546	0.0393258	178	0.996096	-3.44284
SDSH_Holetta_2015	1108688|F|0-18:G>C-18:G>C	22	0	0.207894	0.292135	178	0.996096	1.54167
SDSH_Holetta_2015	4262242|F|0-12:T>C-12:T>C	3B	752301746	0.208234	0.331461	178	0.996096	-1.4498
SDSH_Holetta_2015	1068887|F|0-8:A>T-8:A>T	3D	26229906	0.208327	0.0393258	178	0.996096	-3.27247
SDSH_Holetta_2015	997476|F|0-42:G>T-42:G>T	2B	147408667	0.20855	0.0477528	178	0.996096	3.0035
SDSH_Holetta_2015	4991969|F|0-16:T>C-16:T>C	6B	476032032	0.208733	0.0758427	178	0.996096	-2.40993
SDSH_Holetta_2015	1377054|F|0-43:C>G-43:C>G	2D	545245010	0.209282	0.0870787	178	0.996096	-2.23073
SDSH_Holetta_2015	1142612|F|0-60:C>A-60:C>A	2B	476719449	0.209283	0.0898876	178	0.996096	-2.27589
SDSH_Holetta_2015	5050437|F|0-31:C>T-31:C>T	5B	530710370	0.209418	0.283708	178	0.996096	-1.83768
SDSH_Holetta_2015	4910869|F|0-15:A>T-15:A>T	7B	54788582	0.209593	0.188202	178	0.996096	1.7191
SDSH_Holetta_2015	1228919|F|0-16:A>T-16:A>T	2B	729766661	0.209765	0.188202	178	0.996096	2.08502
SDSH_Holetta_2015	1035093|F|0-53:G>A-53:G>A	3A	470831880	0.209816	0.0308989	178	0.996096	4.24301
SDSH_Holetta_2015	1041871|F|0-48:C>T-48:C>T	2B	1329109	0.209862	0.0674157	178	0.996096	-2.74506
SDSH_Holetta_2015	1082965|F|0-11:G>T-11:G>T	2B	161719106	0.20991	0.323034	178	0.996096	2.68827
SDSH_Holetta_2015	2254638|F|0-46:C>A-46:C>A	3B	796008896	0.209968	0.0842697	178	0.996096	2.28055
SDSH_Holetta_2015	1073606|F|0-22:T>C-22:T>C	2B	772063440	0.210183	0.0477528	178	0.996096	3.01813
SDSH_Holetta_2015	996835|F|0-6:T>C-6:T>C	5B	698048748	0.210251	0.384831	178	0.996096	-1.48825
SDSH_Holetta_2015	1109315|F|0-64:T>C-64:T>C	22	0	0.210323	0.390449	178	0.996096	1.54305
SDSH_Holetta_2015	3023415|F|0-29:C>T-29:C>T	2A	47826068	0.210461	0.115169	178	0.996096	2.18788
SDSH_Holetta_2015	3946531|F|0-13:C>G-13:C>G	22	0	0.210632	0.0589888	178	0.996096	-3.2333
SDSH_Holetta_2015	1082745|F|0-33:A>G-33:A>G	6A	7327060	0.210779	0.460674	178	0.996096	1.54327
SDSH_Holetta_2015	1213915|F|0-12:A>C-12:A>C	7B	642273695	0.211145	0.36236	178	0.996096	-1.48526
SDSH_Holetta_2015	1126902|F|0-6:T>C-6:T>C	3B	723992285	0.211181	0.109551	178	0.996096	-2.25736
SDSH_Holetta_2015	3064475|F|0-8:G>A-8:G>A	4B	669910281	0.21174	0.0477528	178	0.996096	-2.80157
SDSH_Holetta_2015	1218776|F|0-51:C>T-51:C>T	7A	175866745	0.211818	0.0561798	178	0.996096	3.19772
SDSH_Holetta_2015	2277885|F|0-8:T>C-8:T>C	5B	657437087	0.211912	0.0842697	178	0.996096	-2.32038
SDSH_Holetta_2015	5970341|F|0-19:A>G-19:A>G	6B	12731270	0.212144	0.0589888	178	0.996096	3.25568
SDSH_Holetta_2015	1049781|F|0-16:C>T-16:C>T	2D	647626248	0.212228	0.101124	178	0.996096	2.31703
SDSH_Holetta_2015	1008410|F|0-30:G>T-30:G>T	1B	657283562	0.212346	0.0730337	178	0.996096	-2.27811
SDSH_Holetta_2015	2278980|F|0-57:A>G-57:A>G	4A	717628906	0.212702	0.174157	178	0.996096	1.86429
SDSH_Holetta_2015	3025929|F|0-27:A>G-27:A>G	5D	536342985	0.212741	0.0617978	178	0.996096	-3.63542
SDSH_Holetta_2015	2247123|F|0-28:A>G-28:A>G	3B	684390179	0.212859	0.0926966	178	0.996096	-2.54575
SDSH_Holetta_2015	1097630|F|0-16:C>G-16:C>G	2B	689777442	0.212921	0.474719	178	0.996096	-1.44493
SDSH_Holetta_2015	1054627|F|0-10:T>C-10:T>C	5A	55341971	0.213051	0.11236	178	0.996096	-2.08986
SDSH_Holetta_2015	1103391|F|0-19:A>T-19:A>T	7D	73368633	0.213407	0.132022	178	0.996096	2.03833
SDSH_Holetta_2015	1087473|F|0-33:T>C-33:T>C	7A	538313651	0.213418	0.176966	178	0.996096	-1.73245
SDSH_Holetta_2015	5324626|F|0-50:C>T-50:C>T	7D	593638420	0.213542	0.0393258	178	0.996096	3.91933
SDSH_Holetta_2015	1395281|F|0-38:A>G-38:A>G	2A	738204145	0.213572	0.103933	178	0.996096	2.07724
SDSH_Holetta_2015	2257090|F|0-53:A>G-53:A>G	2B	182512821	0.213641	0.474719	178	0.996096	1.4159
SDSH_Holetta_2015	3064691|F|0-15:A>T-15:A>T	22	235956432	0.213897	0.438202	178	0.996096	-1.47699
SDSH_Holetta_2015	4910027|F|0-36:G>C-36:G>C	1B	632863799	0.213977	0.384831	178	0.996096	-1.45261
SDSH_Holetta_2015	982253|F|0-14:G>A-14:G>A	7A	699092314	0.214024	0.345506	178	0.996096	-1.53467
SDSH_Holetta_2015	1095115|F|0-59:G>A-59:G>A	2A	768676643	0.214183	0.393258	178	0.996096	-1.70888
SDSH_Holetta_2015	1129545|F|0-10:G>A-10:G>A	5B	47286882	0.214244	0.314607	178	0.996096	1.6686
SDSH_Holetta_2015	12420033|F|0-25:C>T-25:C>T	1B	16216969	0.214571	0.171348	178	0.996096	-2.2159
SDSH_Holetta_2015	4407366|F|0-6:T>C-6:T>C	22	0	0.214815	0.109551	178	0.996096	2.60205
SDSH_Holetta_2015	986581|F|0-7:T>G-7:T>G	2B	174831753	0.214947	0.435393	178	0.996096	1.56433
SDSH_Holetta_2015	989746|F|0-5:T>G-5:T>G	3B	15808845	0.2152	0.370787	178	0.996096	1.49585
SDSH_Holetta_2015	7169197|F|0-19:A>G-19:A>G	4D	502054937	0.21533	0.0533708	178	0.996096	-4.53552
SDSH_Holetta_2015	986620|F|0-31:T>A-31:T>A	5B	326575231	0.215545	0.323034	178	0.996096	1.43895
SDSH_Holetta_2015	1030239|F|0-17:C>T-17:C>T	4A	619375783	0.215752	0.0533708	178	0.996096	3.44942
SDSH_Holetta_2015	1125397|F|0-26:A>G-26:A>G	5B	517571310	0.215877	0.213483	178	0.996096	-2.21127
SDSH_Holetta_2015	3021697|F|0-7:A>C-7:A>C	3D	584997928	0.216088	0.157303	178	0.996096	2.35668
SDSH_Holetta_2015	1186291|F|0-12:C>G-12:C>G	4A	612439308	0.216173	0.353933	178	0.996096	1.5177
SDSH_Holetta_2015	1215475|F|0-35:T>G-35:T>G	2B	510796274	0.216249	0.101124	178	0.996096	-2.04163
SDSH_Holetta_2015	2330197|F|0-20:G>C-20:G>C	3B	781533443	0.216681	0.0955056	178	0.996096	2.29391
SDSH_Holetta_2015	1298706|F|0-34:C>G-34:C>G	3B	578814645	0.216681	0.106742	178	0.996096	-1.91962
SDSH_Holetta_2015	2244530|F|0-34:A>T-34:A>T	1D	375956648	0.216982	0.0393258	178	0.996096	3.88563
SDSH_Holetta_2015	2263768|F|0-40:T>G-40:T>G	6B	10756645	0.21709	0.373596	178	0.996096	-1.52673
SDSH_Holetta_2015	1173915|F|0-11:G>T-11:G>T	2B	91596926	0.217103	0.275281	178	0.996096	-1.6127
SDSH_Holetta_2015	4989860|F|0-41:C>T-41:C>T	4D	328559907	0.217313	0.120787	178	0.996096	2.50605
SDSH_Holetta_2015	985169|F|0-24:T>C-24:T>C	4B	594693866	0.217451	0.432584	178	0.996096	1.71666
SDSH_Holetta_2015	1102826|F|0-7:T>C-7:T>C	5B	697994411	0.217854	0.0505618	178	0.996096	3.79644
SDSH_Holetta_2015	1118319|F|0-54:A>C-54:A>C	6B	679285376	0.218004	0.16573	178	0.996096	1.775
SDSH_Holetta_2015	1087209|F|0-54:T>C-54:T>C	5B	455980608	0.21823	0.345506	178	0.996096	-1.69627
SDSH_Holetta_2015	1229538|F|0-11:C>T-11:C>T	6B	704751911	0.218515	0.120787	178	0.996096	1.91467
SDSH_Holetta_2015	1202862|F|0-20:A>G-20:A>G	7D	154399548	0.218706	0.0786517	178	0.996096	3.16433
SDSH_Holetta_2015	2296614|F|0-50:A>G-50:A>G	5B	63260261	0.218732	0.109551	178	0.996096	2.10258
SDSH_Holetta_2015	4991641|F|0-21:A>T-21:A>T	6A	24030276	0.218746	0.300562	178	0.996096	-1.48248
SDSH_Holetta_2015	1360344|F|0-25:C>T-25:C>T	5B	35298928	0.218777	0.0898876	178	0.996096	2.33435
SDSH_Holetta_2015	1074106|F|0-16:A>C-16:A>C	6A	614388664	0.218788	0.393258	178	0.996096	-1.35261
SDSH_Holetta_2015	2291442|F|0-37:C>T-37:C>T	22	0	0.219026	0.376404	178	0.996096	-1.50849
SDSH_Holetta_2015	3952194|F|0-6:C>G-6:C>G	1D	141899927	0.219097	0.0505618	178	0.996096	3.25251
SDSH_Holetta_2015	1090137|F|0-37:C>A-37:C>A	3B	788195824	0.219164	0.0646067	178	0.996096	2.62761
SDSH_Holetta_2015	3022343|F|0-16:C>G-16:C>G	6A	609149744	0.219218	0.115169	178	0.996096	-1.89181
SDSH_Holetta_2015	1696345|F|0-16:A>T-16:A>T	1D	423927982	0.219267	0.0421348	178	0.996096	3.75816
SDSH_Holetta_2015	1279305|F|0-5:T>A-5:T>A	6A	606353524	0.219481	0.0561798	178	0.996096	-2.77859
SDSH_Holetta_2015	3222540|F|0-10:G>A-10:G>A	7A	29482742	0.219487	0.353933	178	0.996096	-1.45098
SDSH_Holetta_2015	6048363|F|0-45:A>G-45:A>G	3B	20554765	0.219577	0.0477528	178	0.996096	-3.44517
SDSH_Holetta_2015	987393|F|0-21:G>A-21:G>A	2B	775455051	0.219606	0.0449438	178	0.996096	3.0135
SDSH_Holetta_2015	988433|F|0-60:T>C-60:T>C	3B	512864029	0.219704	0.106742	178	0.996096	-2.20914
SDSH_Holetta_2015	1115924|F|0-27:G>C-27:G>C	2A	74554125	0.219726	0.33427	178	0.996096	1.54579
SDSH_Holetta_2015	1216028|F|0-25:A>G-25:A>G	6B	616311748	0.219772	0.22191	178	0.996096	-1.62621
SDSH_Holetta_2015	9724050|F|0-29:G>A-29:G>A	3B	780625758	0.219936	0.115169	178	0.996096	1.91021
SDSH_Holetta_2015	1017116|F|0-62:G>T-62:G>T	2B	26497203	0.220005	0.0758427	178	0.996096	2.61887
SDSH_Holetta_2015	3033806|F|0-22:A>C-22:A>C	22	346227510	0.220116	0.0870787	178	0.996096	-2.33885
SDSH_Holetta_2015	1120870|F|0-16:A>C-16:A>C	4B	536895426	0.220337	0.185393	178	0.996096	2.14278
SDSH_Holetta_2015	1202459|F|0-8:G>T-8:G>T	6B	708721041	0.220529	0.120787	178	0.996096	2.34579
SDSH_Holetta_2015	1113740|F|0-37:C>G-37:C>G	5A	219642946	0.220698	0.0898876	178	0.996096	2.57421
SDSH_Holetta_2015	3021687|F|0-19:A>G-19:A>G	3A	88190174	0.220714	0.0365169	178	0.996096	3.81381
SDSH_Holetta_2015	5324801|F|0-46:T>C-46:T>C	4A	143445913	0.220723	0.0477528	178	0.996096	3.6178
SDSH_Holetta_2015	4440398|F|0-8:A>G-8:A>G	7A	54865086	0.220769	0.140449	178	0.996096	1.80087
SDSH_Holetta_2015	1033660|F|0-8:A>C-8:A>C	1D	42486022	0.221156	0.148876	178	0.996096	1.66483
SDSH_Holetta_2015	4911015|F|0-39:T>A-39:T>A	2D	21002472	0.221296	0.140449	178	0.996096	1.78782
SDSH_Holetta_2015	4909544|F|0-44:C>T-44:C>T	4A	609462195	0.221343	0.280899	178	0.996096	1.42552
SDSH_Holetta_2015	1022414|F|0-43:A>G-43:A>G	2B	708346816	0.221356	0.0421348	178	0.996096	4.43137
SDSH_Holetta_2015	989496|F|0-51:G>A-51:G>A	22	358597215	0.221382	0.0393258	178	0.996096	-3.5639
SDSH_Holetta_2015	100565362|F|0-8:G>A-8:G>A	7B	3807745	0.221501	0.0561798	178	0.996096	-2.85189
SDSH_Holetta_2015	1217143|F|0-13:T>C-13:T>C	6B	706972287	0.221808	0.426966	178	0.996096	2.34936
SDSH_Holetta_2015	3937513|F|0-44:A>C-44:A>C	1B	72712433	0.221884	0.0702247	178	0.996096	2.61855
SDSH_Holetta_2015	4406109|F|0-9:T>A-9:T>A	22	0	0.222486	0.393258	178	0.996096	-1.43557
SDSH_Holetta_2015	1163710|F|0-46:C>A-46:C>A	2D	367227248	0.222562	0.0533708	178	0.996096	-3.60549
SDSH_Holetta_2015	5580974|F|0-33:T>C-33:T>C	2A	625787839	0.222725	0.0646067	178	0.996096	2.77813
SDSH_Holetta_2015	1023475|F|0-62:C>G-62:C>G	2B	640340888	0.222746	0.0589888	178	0.996096	-2.85847
SDSH_Holetta_2015	1101137|F|0-19:G>A-19:G>A	4A	118634585	0.222954	0.258427	178	0.996096	-1.60653
SDSH_Holetta_2015	1005662|F|0-61:A>G-61:A>G	2D	593032041	0.223048	0.0814607	178	0.996096	2.78503
SDSH_Holetta_2015	1204659|F|0-58:C>A-58:C>A	2A	737386512	0.223217	0.106742	178	0.996096	1.98513
SDSH_Holetta_2015	1770736|F|0-14:A>G-14:A>G	3B	13808455	0.223753	0.328652	178	0.996096	1.59012
SDSH_Holetta_2015	3384876|F|0-21:G>A-21:G>A	22	0	0.223977	0.129213	178	0.996096	2.75633
SDSH_Holetta_2015	1089532|F|0-30:G>A-30:G>A	1D	43145259	0.224118	0.146067	178	0.996096	1.6549
SDSH_Holetta_2015	1070859|F|0-51:C>T-51:C>T	2A	759149001	0.224393	0.300562	178	0.996096	1.50948
SDSH_Holetta_2015	996630|F|0-33:A>C-33:A>C	1B	526570289	0.224494	0.0702247	178	0.996096	-2.76868
SDSH_Holetta_2015	1077602|F|0-29:G>T-29:G>T	6D	11324959	0.224631	0.0702247	178	0.996096	2.708
SDSH_Holetta_2015	3938624|F|0-32:G>T-32:G>T	6A	609106939	0.224667	0.106742	178	0.996096	-1.94133
SDSH_Holetta_2015	1036369|F|0-6:T>A-6:T>A	6D	2274103	0.22468	0.0561798	178	0.996096	3.2078
SDSH_Holetta_2015	5579674|F|0-23:A>C-23:A>C	1D	491804176	0.224776	0.0589888	178	0.996096	2.4756
SDSH_Holetta_2015	993866|F|0-66:T>C-66:T>C	6B	26195828	0.225057	0.134831	178	0.996096	1.80602
SDSH_Holetta_2015	4536566|F|0-5:T>C-5:T>C	22	0	0.225388	0.407303	178	0.996096	1.38646
SDSH_Holetta_2015	1129518|F|0-18:A>C-18:A>C	7D	85282255	0.225649	0.0786517	178	0.996096	-2.43429
SDSH_Holetta_2015	3934591|F|0-8:G>C-8:G>C	22	0	0.225701	0.441011	178	0.996096	-1.59482
SDSH_Holetta_2015	3532972|F|0-57:C>T-57:C>T	2B	765297108	0.225765	0.179775	178	0.996096	1.75513
SDSH_Holetta_2015	1020061|F|0-19:C>G-19:C>G	6D	385786422	0.225924	0.401685	178	0.996096	1.4962
SDSH_Holetta_2015	1166068|F|0-54:T>C-54:T>C	7B	720577189	0.226022	0.185393	178	0.996096	1.6706
SDSH_Holetta_2015	1100651|F|0-7:C>G-7:C>G	3B	579440525	0.226087	0.115169	178	0.996096	-1.87248
SDSH_Holetta_2015	1060973|F|0-32:G>A-32:G>A	2B	68756048	0.226548	0.367978	178	0.996096	1.25038
SDSH_Holetta_2015	1110201|F|0-42:T>C-42:T>C	2B	140846317	0.226719	0.129213	178	0.996096	1.90928
SDSH_Holetta_2015	1246695|F|0-6:T>C-6:T>C	7B	672400921	0.227138	0.0533708	178	0.996096	2.82561
SDSH_Holetta_2015	984726|F|0-14:G>T-14:G>T	2B	596091441	0.227347	0.0449438	178	0.996096	3.61306
SDSH_Holetta_2015	1112547|F|0-52:C>G-52:C>G	2B	626087891	0.227819	0.168539	178	0.996096	2.39874
SDSH_Holetta_2015	3934093|F|0-8:A>G-8:A>G	3B	773565604	0.227831	0.0617978	178	0.996096	-2.9554
SDSH_Holetta_2015	1025662|F|0-47:C>G-47:C>G	2B	19415866	0.227962	0.432584	178	0.996096	-1.34875
SDSH_Holetta_2015	2252411|F|0-24:T>A-24:T>A	6A	14307757	0.228008	0.117978	178	0.996096	2.17807
SDSH_Holetta_2015	1145956|F|0-9:A>G-9:A>G	5A	581137862	0.228049	0.0393258	178	0.996096	3.14768
SDSH_Holetta_2015	3935857|F|0-8:G>A-8:G>A	6A	611313740	0.22822	0.41573	178	0.996096	-1.32701
SDSH_Holetta_2015	1216772|F|0-34:A>G-34:A>G	5A	568234271	0.228479	0.0505618	178	0.996096	3.01318
SDSH_Holetta_2015	981431|F|0-20:G>A-20:G>A	4A	663141060	0.228481	0.162921	178	0.996096	1.64443
SDSH_Holetta_2015	4910973|F|0-29:C>A-29:C>A	7A	13928165	0.22852	0.0477528	178	0.996096	2.58919
SDSH_Holetta_2015	1362925|F|0-38:C>T-38:C>T	6B	614586878	0.228663	0.0589888	178	0.996096	-3.28736
SDSH_Holetta_2015	993598|F|0-68:T>G-68:T>G	7A	126777072	0.228669	0.0365169	178	0.996096	-3.20984
SDSH_Holetta_2015	1066568|F|0-14:A>G-14:A>G	22	0	0.228769	0.438202	178	0.996096	1.37703
SDSH_Holetta_2015	1127049|F|0-20:T>C-20:T>C	2B	698102969	0.228832	0.30618	178	0.996096	-1.56033
SDSH_Holetta_2015	1093032|F|0-42:T>C-42:T>C	5B	689115815	0.229249	0.457865	178	0.996096	-1.50181
SDSH_Holetta_2015	1142528|F|0-5:A>G-5:A>G	7B	408566385	0.229276	0.0533708	178	0.996096	2.838
SDSH_Holetta_2015	100631222|F|0-14:G>C-14:G>C	4D	5233586	0.229435	0.19382	178	0.996096	1.58557
SDSH_Holetta_2015	2253992|F|0-16:G>A-16:G>A	5B	383155097	0.229577	0.457865	178	0.996096	-1.55215
SDSH_Holetta_2015	1203054|F|0-21:A>C-21:A>C	7A	722330269	0.229833	0.0449438	178	0.996096	-3.11438
SDSH_Holetta_2015	1100428|F|0-6:A>C-6:A>C	7B	693865059	0.229993	0.339888	178	0.996096	-1.54091
SDSH_Holetta_2015	1126576|F|0-38:A>G-38:A>G	4B	653446105	0.230111	0.345506	178	0.996096	1.42818
SDSH_Holetta_2015	994917|F|0-29:G>C-29:G>C	6A	574526055	0.230227	0.410112	178	0.996096	1.4978
SDSH_Holetta_2015	1132165|F|0-25:G>C-25:G>C	3A	1003275	0.230232	0.0814607	178	0.996096	-2.54717
SDSH_Holetta_2015	1312026|F|0-23:C>T-23:C>T	2B	704116789	0.230355	0.38764	178	0.996096	-1.53359
SDSH_Holetta_2015	1692267|F|0-40:C>G-40:C>G	6D	86013961	0.230376	0.435393	178	0.996096	-1.48943
SDSH_Holetta_2015	3222265|F|0-11:T>G-11:T>G	4B	559855519	0.230415	0.0983146	178	0.996096	2.09315
SDSH_Holetta_2015	1203350|F|0-51:T>C-51:T>C	5A	417256691	0.230645	0.466292	178	0.996096	1.34032
SDSH_Holetta_2015	1401578|F|0-9:G>T-9:G>T	7A	663529636	0.230734	0.0449438	178	0.996096	2.99035
SDSH_Holetta_2015	1012604|F|0-36:C>T-36:C>T	4B	553915738	0.230915	0.275281	178	0.996096	-2.00684
SDSH_Holetta_2015	3028801|F|0-43:C>A-43:C>A	7A	83158962	0.231087	0.407303	178	0.996096	-1.27076
SDSH_Holetta_2015	2261126|F|0-39:C>A-39:C>A	3A	743545211	0.231119	0.328652	178	0.996096	1.38966
SDSH_Holetta_2015	3024105|F|0-22:A>C-22:A>C	6D	8572376	0.231202	0.101124	178	0.996096	2.48792
SDSH_Holetta_2015	990427|F|0-26:G>A-26:G>A	5B	513713158	0.231303	0.345506	178	0.996096	-1.63445
SDSH_Holetta_2015	1092206|F|0-17:C>G-17:C>G	6A	549174340	0.231388	0.13764	178	0.996096	1.87142
SDSH_Holetta_2015	1124237|F|0-34:A>G-34:A>G	3B	672397660	0.231604	0.0561798	178	0.996096	-2.90785
SDSH_Holetta_2015	1087118|F|0-11:G>A-11:G>A	2B	116411394	0.231618	0.132022	178	0.996096	1.79277
SDSH_Holetta_2015	1069962|F|0-17:T>C-17:T>C	22	253327528	0.231748	0.174157	178	0.996096	-1.61974
SDSH_Holetta_2015	994241|F|0-28:G>A-28:G>A	5B	372168583	0.232027	0.0758427	178	0.996096	3.06685
SDSH_Holetta_2015	1238996|F|0-22:T>A-22:T>A	6B	35592134	0.232256	0.0533708	178	0.996096	-3.10079
SDSH_Holetta_2015	1668152|F|0-57:T>C-57:T>C	7B	560802404	0.232406	0.0842697	178	0.996096	2.13553
SDSH_Holetta_2015	1088511|F|0-16:C>T-16:C>T	2A	16730048	0.232422	0.438202	178	0.996096	-1.68421
SDSH_Holetta_2015	1243139|F|0-9:T>C-9:T>C	4A	435043526	0.232626	0.0561798	178	0.996096	2.57801
SDSH_Holetta_2015	1217285|F|0-10:G>C-10:G>C	5A	565398435	0.23273	0.213483	178	0.996096	1.73771
SDSH_Holetta_2015	2262955|F|0-39:T>A-39:T>A	7A	680346627	0.23276	0.0926966	178	0.996096	-2.32297
SDSH_Holetta_2015	5573492|F|0-8:C>T-8:C>T	22	0	0.232812	0.0646067	178	0.996096	-3.08236
SDSH_Holetta_2015	1218160|F|0-22:A>G-22:A>G	3D	578925720	0.232892	0.0533708	178	0.996096	-3.264
SDSH_Holetta_2015	1062598|F|0-51:C>T-51:C>T	3A	35421181	0.233075	0.292135	178	0.996096	-1.44839
SDSH_Holetta_2015	2283869|F|0-60:G>C-60:G>C	6B	624024609	0.23311	0.227528	178	0.996096	-1.6161
SDSH_Holetta_2015	1089700|F|0-54:A>T-54:A>T	3B	589458224	0.23314	0.286517	178	0.996096	-1.4635
SDSH_Holetta_2015	4440277|F|0-18:T>C-18:T>C	22	0	0.233224	0.244382	178	0.996096	-1.81327
SDSH_Holetta_2015	4262772|F|0-35:G>C-35:G>C	6D	472897480	0.23361	0.168539	178	0.996096	2.3886
SDSH_Holetta_2015	1107303|F|0-31:T>C-31:T>C	2B	662373609	0.233651	0.418539	178	0.996096	-1.58554
SDSH_Holetta_2015	3029331|F|0-29:A>C-29:A>C	5B	503323823	0.233827	0.342697	178	0.996096	-1.62909
SDSH_Holetta_2015	2282254|F|0-22:C>A-22:C>A	2A	770210166	0.233892	0.337079	178	0.996096	1.63108
SDSH_Holetta_2015	1130823|F|0-17:G>C-17:G>C	5A	471711764	0.233935	0.0730337	178	0.996096	2.39613
SDSH_Holetta_2015	1671307|F|0-45:G>A-45:G>A	5B	696715879	0.233959	0.0533708	178	0.996096	4.83498
SDSH_Holetta_2015	2265227|F|0-14:G>A-14:G>A	6B	643863993	0.233979	0.22191	178	0.996096	1.58022
SDSH_Holetta_2015	3064445|F|0-43:C>T-43:C>T	5A	706705058	0.233995	0.0505618	178	0.996096	-2.9693
SDSH_Holetta_2015	1229683|F|0-19:G>A-19:G>A	1D	430982326	0.234133	0.0898876	178	0.996096	2.21725
SDSH_Holetta_2015	3947899|F|0-18:G>C-18:G>C	22	0	0.234489	0.286517	178	0.996096	-1.44926
SDSH_Holetta_2015	2261720|F|0-15:A>G-15:A>G	3B	82368980	0.23453	0.401685	178	0.996096	-1.28405
SDSH_Holetta_2015	3022075|F|0-30:A>C-30:A>C	6B	85711724	0.235092	0.103933	178	0.996096	-2.34066
SDSH_Holetta_2015	1105692|F|0-48:G>A-48:G>A	6A	596744179	0.235276	0.176966	178	0.996096	-1.55251
SDSH_Holetta_2015	1058378|F|0-29:C>G-29:C>G	5D	542623024	0.235286	0.117978	178	0.996096	-1.9617
SDSH_Holetta_2015	1370640|F|0-13:T>C-13:T>C	6B	670214791	0.235306	0.0842697	178	0.996096	-2.07401
SDSH_Holetta_2015	7352871|F|0-18:T>C-18:T>C	7B	61769327	0.235353	0.0449438	178	0.996096	-3.26368
SDSH_Holetta_2015	1064152|F|0-35:G>C-35:G>C	7A	127293948	0.235402	0.171348	178	0.996096	-1.57213
SDSH_Holetta_2015	988501|F|0-65:G>A-65:G>A	3A	511756357	0.235594	0.205056	178	0.996096	1.67378
SDSH_Holetta_2015	9724803|F|0-50:T>C-50:T>C	1B	421097105	0.235662	0.0842697	178	0.996096	2.31404
SDSH_Holetta_2015	988964|F|0-19:C>T-19:C>T	22	310562498	0.235802	0.0646067	178	0.996096	-2.39671
SDSH_Holetta_2015	1202861|F|0-10:A>C-10:A>C	7A	698688615	0.235818	0.109551	178	0.996096	2.02698
SDSH_Holetta_2015	1001398|F|0-25:T>G-25:T>G	1A	578299651	0.23592	0.452247	178	0.996096	1.25629
SDSH_Holetta_2015	1207286|F|0-34:G>A-34:G>A	5B	455977408	0.236137	0.345506	178	0.996096	-1.4779
SDSH_Holetta_2015	1005586|F|0-41:G>C-41:G>C	7D	522809724	0.236423	0.0758427	178	0.996096	2.62137
SDSH_Holetta_2015	4397891|F|0-16:C>T-16:C>T	22	0	0.236523	0.33427	178	0.996096	1.52039
SDSH_Holetta_2015	5579771|F|0-30:A>C-30:A>C	4A	612532237	0.236567	0.376404	178	0.996096	1.36208
SDSH_Holetta_2015	1233512|F|0-30:G>C-30:G>C	22	0	0.236794	0.390449	178	0.996096	1.52546
SDSH_Holetta_2015	3023884|F|0-40:G>A-40:G>A	2A	620712022	0.236867	0.0533708	178	0.996096	3.02392
SDSH_Holetta_2015	985106|F|0-56:T>C-56:T>C	4A	620940719	0.237082	0.47191	178	0.996096	1.38171
SDSH_Holetta_2015	1101071|F|0-6:T>A-6:T>A	6A	606760487	0.237478	0.463483	178	0.996096	-1.38918
SDSH_Holetta_2015	2255201|F|0-18:T>C-18:T>C	4D	490404763	0.237559	0.0983146	178	0.996096	2.49507
SDSH_Holetta_2015	5411854|F|0-19:C>G-19:C>G	22	0	0.237577	0.0786517	178	0.996096	2.9087
SDSH_Holetta_2015	5050457|F|0-9:C>G-9:C>G	1B	577038099	0.237617	0.348315	178	0.996096	-1.49814
SDSH_Holetta_2015	1694766|F|0-60:T>G-60:T>G	1B	180217094	0.237636	0.379213	178	0.996096	1.28103
SDSH_Holetta_2015	986459|F|0-60:A>G-60:A>G	2A	718622032	0.237724	0.174157	178	0.996096	-1.70062
SDSH_Holetta_2015	1033336|F|0-67:G>C-67:G>C	7A	63873940	0.237725	0.38764	178	0.996096	1.58901
SDSH_Holetta_2015	2268548|F|0-62:A>G-62:A>G	4A	583426882	0.237794	0.325843	178	0.996096	1.66481
SDSH_Holetta_2015	1023034|F|0-7:T>C-7:T>C	2B	693041722	0.238002	0.0758427	178	0.996096	-3.02275
SDSH_Holetta_2015	1326740|F|0-15:T>G-15:T>G	4A	663673100	0.238064	0.396067	178	0.996096	1.30238
SDSH_Holetta_2015	3021078|F|0-6:T>A-6:T>A	7D	6800425	0.238477	0.337079	178	0.996096	1.41303
SDSH_Holetta_2015	3021975|F|0-33:C>T-33:C>T	2A	16830467	0.238707	0.488764	178	0.996096	-1.38344
SDSH_Holetta_2015	3064693|F|0-22:G>T-22:G>T	7A	15605856	0.238748	0.356742	178	0.996096	-1.46257
SDSH_Holetta_2015	2259418|F|0-8:T>C-8:T>C	5A	18572611	0.238771	0.466292	178	0.996096	1.35212
SDSH_Holetta_2015	19484216|F|0-11:G>A-11:G>A	5D	520262663	0.238793	0.0758427	178	0.996096	2.33096
SDSH_Holetta_2015	1089421|F|0-68:C>G-68:C>G	7A	48062009	0.238877	0.106742	178	0.996096	-1.99268
SDSH_Holetta_2015	4993868|F|0-43:C>G-43:C>G	22	0	0.239059	0.0505618	178	0.996096	-2.93149
SDSH_Holetta_2015	1099708|F|0-21:G>C-21:G>C	5D	412192635	0.23916	0.0393258	178	0.996096	-3.09602
SDSH_Holetta_2015	6042857|F|0-39:A>G-39:A>G	1B	399336171	0.239242	0.0702247	178	0.996096	2.61036
SDSH_Holetta_2015	1050234|F|0-5:T>A-5:T>A	5A	65359578	0.239358	0.126404	178	0.996096	-1.99095
SDSH_Holetta_2015	1127723|F|0-9:T>G-9:T>G	3B	595269475	0.239585	0.0477528	178	0.996096	-3.0086
SDSH_Holetta_2015	3026864|F|0-10:C>T-10:C>T	5A	413429931	0.239659	0.0421348	178	0.996096	3.52405
SDSH_Holetta_2015	996128|F|0-18:A>C-18:A>C	7B	712775972	0.239847	0.438202	178	0.996096	1.3334
SDSH_Holetta_2015	1129660|F|0-23:C>G-23:C>G	3D	177038809	0.239864	0.455056	178	0.996096	1.33115
SDSH_Holetta_2015	9724490|F|0-37:T>C-37:T>C	2B	690968252	0.23996	0.426966	178	0.996096	-1.48576
SDSH_Holetta_2015	1242275|F|0-50:G>A-50:G>A	3A	707169405	0.2401	0.280899	178	0.996096	-1.66518
SDSH_Holetta_2015	4910841|F|0-17:C>T-17:C>T	3A	707908120	0.240199	0.123596	178	0.996096	-1.8762
SDSH_Holetta_2015	1014363|F|0-17:C>A-17:C>A	3A	708320731	0.240288	0.0926966	178	0.996096	-2.04571
SDSH_Holetta_2015	977335|F|0-19:C>A-19:C>A	7B	611339700	0.240632	0.351124	178	0.996096	-1.44672
SDSH_Holetta_2015	1034802|F|0-21:T>C-21:T>C	3A	18155871	0.240676	0.441011	178	0.996096	1.29269
SDSH_Holetta_2015	1113547|F|0-58:A>C-58:A>C	3A	20335431	0.24077	0.247191	178	0.996096	-1.58884
SDSH_Holetta_2015	9723439|F|0-27:T>G-27:T>G	7B	634169297	0.240886	0.0758427	178	0.996096	2.53965
SDSH_Holetta_2015	1694782|F|0-16:C>T-16:C>T	3B	630398506	0.240999	0.213483	178	0.996096	-1.35611
SDSH_Holetta_2015	2264601|F|0-38:G>A-38:G>A	5B	586531738	0.241	0.0561798	178	0.996096	-2.81925
SDSH_Holetta_2015	1020705|F|0-26:G>A-26:G>A	3D	600549293	0.241002	0.0814607	178	0.996096	-2.96078
SDSH_Holetta_2015	1093781|F|0-43:C>T-43:C>T	1B	394858638	0.241309	0.115169	178	0.996096	2.0546
SDSH_Holetta_2015	3025235|F|0-5:C>G-5:C>G	2B	672746933	0.241435	0.446629	178	0.996096	1.59627
SDSH_Holetta_2015	3940927|F|0-16:C>T-16:C>T	7B	40088841	0.241438	0.16573	178	0.996096	-1.79762
SDSH_Holetta_2015	1084505|F|0-19:A>G-19:A>G	1A	539427287	0.241441	0.202247	178	0.996096	1.52567
SDSH_Holetta_2015	1072740|F|0-54:G>C-54:G>C	7B	500789093	0.241468	0.0421348	178	0.996096	3.08984
SDSH_Holetta_2015	4408248|F|0-5:T>C-5:T>C	22	0	0.241529	0.33427	178	0.996096	1.5409
SDSH_Holetta_2015	996888|F|0-37:T>G-37:T>G	3B	414366969	0.241622	0.331461	178	0.996096	1.35014
SDSH_Holetta_2015	985884|F|0-45:C>T-45:C>T	5D	520948335	0.24163	0.404494	178	0.996096	1.51136
SDSH_Holetta_2015	7350379|F|0-13:A>C-13:A>C	22	0	0.241962	0.0505618	178	0.996096	2.96824
SDSH_Holetta_2015	1046963|F|0-39:G>A-39:G>A	7B	601776139	0.242045	0.0505618	178	0.996096	3.04937
SDSH_Holetta_2015	1056400|F|0-7:G>C-7:G>C	6A	617805780	0.242104	0.300562	178	0.996096	-1.4288
SDSH_Holetta_2015	3025153|F|0-31:A>T-31:A>T	4B	637622767	0.242231	0.474719	178	0.996096	1.40073
SDSH_Holetta_2015	2254786|F|0-16:T>A-16:T>A	7B	716395824	0.242239	0.0477528	178	0.996096	2.88476
SDSH_Holetta_2015	4989045|F|0-6:A>G-6:A>G	22	0	0.242832	0.320225	178	0.996096	1.60671
SDSH_Holetta_2015	7487530|F|0-7:T>C-7:T>C	1A	536294527	0.24304	0.196629	178	0.996096	-1.45417
SDSH_Holetta_2015	5970715|F|0-54:A>G-54:A>G	2B	28874468	0.243065	0.345506	178	0.996096	1.35291
SDSH_Holetta_2015	1102287|F|0-54:T>A-54:T>A	3A	726993854	0.243139	0.233146	178	0.996096	1.51365
SDSH_Holetta_2015	1092395|F|0-38:C>G-38:C>G	1B	342643756	0.243358	0.129213	178	0.996096	1.89452
SDSH_Holetta_2015	1092216|F|0-10:C>G-10:C>G	4B	13088435	0.243594	0.435393	178	0.996096	1.37902
SDSH_Holetta_2015	1204615|F|0-32:G>T-32:G>T	22	163004364	0.243623	0.0646067	178	0.996096	-2.58562
SDSH_Holetta_2015	3942750|F|0-9:G>A-9:G>A	22	0	0.243634	0.0870787	178	0.996096	2.65893
SDSH_Holetta_2015	995051|F|0-46:T>A-46:T>A	2D	617097464	0.243663	0.264045	178	0.996096	1.97701
SDSH_Holetta_2015	3064595|F|0-11:G>A-11:G>A	4A	4240767	0.243973	0.466292	178	0.996096	-1.28486
SDSH_Holetta_2015	1069812|F|0-11:C>G-11:C>G	7B	553815931	0.244219	0.132022	178	0.996096	1.76653
SDSH_Holetta_2015	3064862|F|0-10:T>A-10:T>A	4A	691314081	0.244514	0.412921	178	0.996096	1.43245
SDSH_Holetta_2015	1220325|F|0-41:G>A-41:G>A	7B	720705864	0.244584	0.157303	178	0.996096	-1.86794
SDSH_Holetta_2015	1202981|F|0-8:T>C-8:T>C	6A	595918169	0.24462	0.311798	178	0.996096	1.4833
SDSH_Holetta_2015	985935|F|0-47:G>C-47:G>C	7B	730808942	0.244702	0.441011	178	0.996096	1.43509
SDSH_Holetta_2015	3957216|F|0-17:C>G-17:C>G	5B	466433943	0.244709	0.325843	178	0.996096	-1.57987
SDSH_Holetta_2015	1079319|F|0-36:T>C-36:T>C	7B	12830456	0.244741	0.27809	178	0.996096	-1.61308
SDSH_Holetta_2015	1103018|F|0-6:C>G-6:C>G	6B	33331836	0.244803	0.117978	178	0.996096	1.93392
SDSH_Holetta_2015	992529|F|0-13:G>C-13:G>C	5A	608344313	0.245008	0.323034	178	0.996096	1.58327
SDSH_Holetta_2015	1145310|F|0-9:G>T-9:G>T	7A	606938594	0.245244	0.106742	178	0.996096	1.96137
SDSH_Holetta_2015	1066071|F|0-52:C>G-52:C>G	22	310259598	0.245432	0.0786517	178	0.996096	2.10022
SDSH_Holetta_2015	986207|F|0-28:C>T-28:C>T	2A	59378895	0.245924	0.452247	178	0.996096	1.3446
SDSH_Holetta_2015	1678182|F|0-59:C>T-59:C>T	3B	782179683	0.246005	0.0730337	178	0.996096	2.41787
SDSH_Holetta_2015	4397845|F|0-33:T>C-33:T>C	6A	2409514	0.24601	0.44382	178	0.996096	1.62145
SDSH_Holetta_2015	977790|F|0-22:G>A-22:G>A	2D	512687802	0.246219	0.0926966	178	0.996096	-3.11532
SDSH_Holetta_2015	2265694|F|0-14:G>C-14:G>C	1A	520354064	0.246303	0.379213	178	0.996096	-1.45845
SDSH_Holetta_2015	1050133|F|0-53:C>T-53:C>T	5A	1243651	0.246361	0.123596	178	0.996096	1.68447
SDSH_Holetta_2015	2253132|F|0-25:G>A-25:G>A	6B	21144090	0.246414	0.101124	178	0.996096	2.21747
SDSH_Holetta_2015	4989724|F|0-17:C>G-17:C>G	22	0	0.246491	0.379213	178	0.996096	-1.34079
SDSH_Holetta_2015	7343174|F|0-44:C>T-44:C>T	1D	84727596	0.246494	0.16573	178	0.996096	-1.75571
SDSH_Holetta_2015	3023800|F|0-23:C>T-23:C>T	22	0	0.246514	0.294944	178	0.996096	-1.54434
SDSH_Holetta_2015	1091605|F|0-41:A>G-41:A>G	1B	546252431	0.246679	0.410112	178	0.996096	-1.42817
SDSH_Holetta_2015	2258438|F|0-32:C>A-32:C>A	1B	160486808	0.246916	0.0955056	178	0.996096	1.93126
SDSH_Holetta_2015	1045294|F|0-57:G>A-57:G>A	7A	67677503	0.246963	0.191011	178	0.996096	-1.62598
SDSH_Holetta_2015	988704|F|0-51:C>A-51:C>A	4A	649432920	0.247062	0.213483	178	0.996096	1.40344
SDSH_Holetta_2015	2261714|F|0-36:A>G-36:A>G	7A	540872088	0.247141	0.384831	178	0.996096	1.39534
SDSH_Holetta_2015	2253908|F|0-9:C>T-9:C>T	4A	45140360	0.247237	0.134831	178	0.996096	1.81002
SDSH_Holetta_2015	1080914|F|0-31:A>G-31:A>G	6B	63310258	0.247413	0.146067	178	0.996096	1.6744
SDSH_Holetta_2015	3934789|F|0-19:G>A-19:G>A	7D	34137545	0.247449	0.0730337	178	0.996096	2.86188
SDSH_Holetta_2015	1142258|F|0-56:A>G-56:A>G	6A	583269069	0.24754	0.157303	178	0.996096	1.74161
SDSH_Holetta_2015	1118816|F|0-9:T>C-9:T>C	7A	85601206	0.247669	0.151685	178	0.996096	-1.64339
SDSH_Holetta_2015	1125624|F|0-6:T>C-6:T>C	1A	495283620	0.247834	0.345506	178	0.996096	-1.44847
SDSH_Holetta_2015	979640|F|0-16:A>G-16:A>G	7A	116530515	0.247926	0.205056	178	0.996096	-1.48049
SDSH_Holetta_2015	1024149|F|0-15:T>C-15:T>C	5B	695136034	0.248662	0.0646067	178	0.996096	-3.00543
SDSH_Holetta_2015	979184|F|0-40:G>T-40:G>T	1B	594654791	0.248708	0.0814607	178	0.996096	-2.37785
SDSH_Holetta_2015	1069017|F|0-47:A>C-47:A>C	2A	768998137	0.24883	0.106742	178	0.996096	2.31123
SDSH_Holetta_2015	1060290|F|0-19:C>G-19:C>G	22	0	0.249023	0.0786517	178	0.996096	2.7605
SDSH_Holetta_2015	1202871|F|0-53:A>G-53:A>G	3A	511758469	0.249052	0.286517	178	0.996096	-1.49704
SDSH_Holetta_2015	1242814|F|0-5:T>C-5:T>C	22	0	0.249061	0.328652	178	0.996096	1.30592
SDSH_Holetta_2015	1084457|F|0-35:C>G-35:C>G	3B	625709712	0.249174	0.103933	178	0.996096	-2.35634
SDSH_Holetta_2015	3953123|F|0-13:T>G-13:T>G	22	0	0.249328	0.0674157	178	0.996096	-3.15688
SDSH_Holetta_2015	1023429|F|0-37:C>T-37:C>T	7B	690948923	0.249331	0.289326	178	0.996096	-1.6026
SDSH_Holetta_2015	1713765|F|0-41:G>A-41:G>A	7B	638491957	0.24959	0.0983146	178	0.996096	1.91686
SDSH_Holetta_2015	2259277|F|0-11:C>T-11:C>T	5B	508038433	0.249646	0.317416	178	0.996096	-1.67772
SDSH_Holetta_2015	11313550|F|0-22:G>C-22:G>C	22	0	0.249684	0.0337079	178	0.996096	-3.27298
SDSH_Holetta_2015	1864498|F|0-67:A>G-67:A>G	1A	46442568	0.249749	0.0730337	178	0.996096	2.34168
SDSH_Holetta_2015	1245096|F|0-13:C>G-13:C>G	1D	431828083	0.249895	0.0561798	178	0.996096	3.35932
SDSH_Holetta_2015	1099759|F|0-6:G>A-6:G>A	2B	799384357	0.249905	0.401685	178	0.996096	1.58133
SDSH_Holetta_2015	1128830|F|0-35:C>A-35:C>A	7B	679626699	0.249919	0.373596	178	0.996096	-1.65338
SDSH_Holetta_2015	2254535|F|0-50:C>T-50:C>T	22	0	0.250012	0.0617978	178	0.996096	-2.79127
SDSH_Holetta_2015	3064412|F|0-41:A>G-41:A>G	6A	79088277	0.250172	0.157303	178	0.996096	-1.66605
SDSH_Holetta_2015	4910417|F|0-42:A>G-42:A>G	3B	657781800	0.250307	0.0589888	178	0.996096	-2.53431
SDSH_Holetta_2015	1005421|F|0-13:A>G-13:A>G	3B	44857093	0.250419	0.0477528	178	0.996096	3.58045
SDSH_Holetta_2015	3022122|F|0-22:T>A-22:T>A	5A	552747794	0.250538	0.376404	178	0.996096	-1.35973
SDSH_Holetta_2015	1135724|F|0-66:G>C-66:G>C	5B	478372444	0.250633	0.0421348	178	0.996096	3.56503
SDSH_Holetta_2015	1045184|F|0-14:G>A-14:G>A	5D	170386873	0.250711	0.0730337	178	0.996096	2.71496
SDSH_Holetta_2015	1143388|F|0-45:A>C-45:A>C	22	0	0.250891	0.342697	178	0.996096	-1.35984
SDSH_Holetta_2015	2244390|F|0-51:C>T-51:C>T	7D	56880421	0.251374	0.0337079	178	0.996096	3.75101
SDSH_Holetta_2015	1678075|F|0-14:T>G-14:T>G	5B	334205608	0.251568	0.0449438	178	0.996096	2.9812
SDSH_Holetta_2015	2249474|F|0-6:A>G-6:A>G	1B	561151613	0.251568	0.0449438	178	0.996096	2.9812
SDSH_Holetta_2015	1018538|F|0-9:T>G-9:T>G	7A	55158914	0.251753	0.0955056	178	0.996096	-2.40709
SDSH_Holetta_2015	1014655|F|0-67:G>C-67:G>C	1A	532211670	0.251765	0.103933	178	0.996096	-1.93236
SDSH_Holetta_2015	1218434|F|0-58:G>A-58:G>A	7B	70880591	0.252268	0.129213	178	0.996096	1.84947
SDSH_Holetta_2015	1045722|F|0-57:G>A-57:G>A	3B	605027123	0.25251	0.303371	178	0.996096	-1.43089
SDSH_Holetta_2015	2261959|F|0-45:G>C-45:G>C	1B	529996256	0.252939	0.0842697	178	0.996096	-2.14756
SDSH_Holetta_2015	4992045|F|0-21:C>G-21:C>G	5B	239258742	0.253019	0.0561798	178	0.996096	-3.55
SDSH_Holetta_2015	1205775|F|0-46:G>A-46:G>A	1B	367840480	0.253061	0.109551	178	0.996096	2.10423
SDSH_Holetta_2015	4993199|F|0-14:G>A-14:G>A	5B	545943414	0.253327	0.0983146	178	0.996096	-1.93564
SDSH_Holetta_2015	1098887|F|0-7:C>T-7:C>T	1B	531867322	0.25385	0.115169	178	0.996096	-1.87812
SDSH_Holetta_2015	988747|F|0-7:A>G-7:A>G	5A	512599884	0.25388	0.0674157	178	0.996096	2.15242
SDSH_Holetta_2015	1137719|F|0-14:T>G-14:T>G	5A	596027503	0.253959	0.280899	178	0.996096	1.68347
SDSH_Holetta_2015	4910770|F|0-15:C>T-15:C>T	22	0	0.254135	0.0505618	178	0.996096	-2.54066
SDSH_Holetta_2015	989190|F|0-11:C>A-11:C>A	7A	575267423	0.254183	0.345506	178	0.996096	1.54743
SDSH_Holetta_2015	2281250|F|0-17:A>G-17:A>G	7B	678662856	0.25462	0.0365169	178	0.996096	-3.88348
SDSH_Holetta_2015	4992745|F|0-40:A>G-40:A>G	2B	682193316	0.254707	0.376404	178	0.996096	-1.42336
SDSH_Holetta_2015	1130811|F|0-8:G>C-8:G>C	7B	45052045	0.254775	0.0646067	178	0.996096	-2.37047
SDSH_Holetta_2015	3945228|F|0-10:G>A-10:G>A	6B	558500389	0.254881	0.22191	178	0.996096	-1.62444
SDSH_Holetta_2015	1057945|F|0-61:C>G-61:C>G	1D	42037018	0.254925	0.143258	178	0.996096	1.58186
SDSH_Holetta_2015	1228649|F|0-6:C>T-6:C>T	2B	704118285	0.255025	0.171348	178	0.996096	2.06162
SDSH_Holetta_2015	1110860|F|0-43:T>C-43:T>C	4A	22219271	0.255136	0.103933	178	0.996096	-1.98635
SDSH_Holetta_2015	1202295|F|0-24:G>A-24:G>A	3D	557641679	0.255231	0.0477528	178	0.996096	-3.29598
SDSH_Holetta_2015	1181149|F|0-28:G>A-28:G>A	2A	513828726	0.255411	0.339888	178	0.996096	1.64702
SDSH_Holetta_2015	7351658|F|0-64:T>C-64:T>C	3B	2491291	0.255434	0.0505618	178	0.996096	-3.1724
SDSH_Holetta_2015	2261832|F|0-47:C>G-47:C>G	1D	412504446	0.255438	0.0786517	178	0.996096	-2.53022
SDSH_Holetta_2015	1058939|F|0-62:G>A-62:G>A	1A	530232673	0.255645	0.328652	178	0.996096	1.46856
SDSH_Holetta_2015	991682|F|0-11:C>G-11:C>G	6B	563122366	0.255929	0.485955	178	0.996096	1.36079
SDSH_Holetta_2015	5579494|F|0-27:G>A-27:G>A	1B	394858704	0.256105	0.0646067	178	0.996096	3.17976
SDSH_Holetta_2015	1109765|F|0-10:T>C-10:T>C	7A	132628794	0.25667	0.0617978	178	0.996096	-2.39136
SDSH_Holetta_2015	1164356|F|0-20:C>T-20:C>T	22	124972475	0.256728	0.317416	178	0.996096	-1.62034
SDSH_Holetta_2015	2281586|F|0-67:A>G-67:A>G	5B	491070543	0.256979	0.382022	178	0.996096	-1.46195
SDSH_Holetta_2015	1203468|F|0-54:T>A-54:T>A	2A	628737701	0.25706	0.0617978	178	0.996096	2.56788
SDSH_Holetta_2015	978845|F|0-59:G>A-59:G>A	6B	597558242	0.257069	0.280899	178	0.996096	-1.49268
SDSH_Holetta_2015	1121610|F|0-17:A>C-17:A>C	5D	553072577	0.257189	0.103933	178	0.996096	1.99931
SDSH_Holetta_2015	5371122|F|0-24:G>C-24:G>C	2A	733216778	0.257559	0.123596	178	0.996096	2.51019
SDSH_Holetta_2015	3024971|F|0-31:A>C-31:A>C	7B	106140132	0.257902	0.13764	178	0.996096	1.77021
SDSH_Holetta_2015	100564384|F|0-27:G>A-27:G>A	2D	54517825	0.257902	0.0477528	178	0.996096	3.44934
SDSH_Holetta_2015	1049869|F|0-60:G>A-60:G>A	5D	1884306	0.257948	0.0505618	178	0.996096	-3.44164
SDSH_Holetta_2015	5412026|F|0-37:T>C-37:T>C	4A	407888135	0.258075	0.0561798	178	0.996096	2.47353
SDSH_Holetta_2015	2265183|F|0-37:T>C-37:T>C	7B	150561117	0.258136	0.0674157	178	0.996096	-2.17637
SDSH_Holetta_2015	2257379|F|0-28:G>A-28:G>A	5A	437216753	0.258267	0.359551	178	0.996096	1.41441
SDSH_Holetta_2015	991507|F|0-64:T>G-64:T>G	7A	713801987	0.258378	0.376404	178	0.996096	-1.3216
SDSH_Holetta_2015	1008083|F|0-38:G>A-38:G>A	7D	21667638	0.258389	0.16573	178	0.996096	1.99148
SDSH_Holetta_2015	2268407|F|0-50:C>A-50:C>A	6B	631843941	0.258417	0.373596	178	0.996096	-1.58969
SDSH_Holetta_2015	1047668|F|0-51:G>A-51:G>A	7A	130782815	0.258568	0.0842697	178	0.996096	-2.05936
SDSH_Holetta_2015	4910299|F|0-22:A>G-22:A>G	2A	694155014	0.25871	0.0786517	178	0.996096	-2.43001
SDSH_Holetta_2015	1020044|F|0-10:C>T-10:C>T	6D	1414317	0.258752	0.101124	178	0.996096	1.90177
SDSH_Holetta_2015	2256631|F|0-14:C>T-14:C>T	2A	711956886	0.258831	0.151685	178	0.996096	1.77632
SDSH_Holetta_2015	1298706|F|0-18:A>G-18:A>G	3B	578814645	0.258906	0.0814607	178	0.996096	-2.19631
SDSH_Holetta_2015	1063567|F|0-15:C>A-15:C>A	7B	597251943	0.259008	0.441011	178	0.996096	-1.26942
SDSH_Holetta_2015	1211829|F|0-28:T>G-28:T>G	2B	793517532	0.259329	0.0674157	178	0.996096	2.30223
SDSH_Holetta_2015	1094656|F|0-48:G>A-48:G>A	5D	425470918	0.259376	0.0646067	178	0.996096	-2.44839
SDSH_Holetta_2015	1078850|F|0-9:G>T-9:G>T	7B	103576566	0.259546	0.157303	178	0.996096	-2.06541
SDSH_Holetta_2015	1204183|F|0-19:C>T-19:C>T	2B	75832494	0.259556	0.396067	178	0.996096	-1.28518
SDSH_Holetta_2015	4989086|F|0-30:C>T-30:C>T	22	0	0.259718	0.0561798	178	0.996096	-3.32664
SDSH_Holetta_2015	1086563|F|0-10:C>T-10:C>T	6D	12018140	0.259778	0.0393258	178	0.996096	-2.9067
SDSH_Holetta_2015	1082094|F|0-41:A>G-41:A>G	6A	423671482	0.259787	0.140449	178	0.996096	-1.9993
SDSH_Holetta_2015	1089033|F|0-35:G>A-35:G>A	2D	430441557	0.259928	0.0561798	178	0.996096	2.92123
SDSH_Holetta_2015	1093322|F|0-57:A>G-57:A>G	5B	531600851	0.260003	0.0870787	178	0.996096	-2.15492
SDSH_Holetta_2015	1025731|F|0-28:C>T-28:C>T	22	231626691	0.260105	0.0842697	178	0.996096	-2.15907
SDSH_Holetta_2015	1104972|F|0-42:C>G-42:C>G	1D	203867637	0.260382	0.0533708	178	0.996096	2.88616
SDSH_Holetta_2015	1091858|F|0-45:C>T-45:C>T	1B	604020735	0.260498	0.101124	178	0.996096	2.02376
SDSH_Holetta_2015	1092511|F|0-38:G>A-38:G>A	1D	34010984	0.260523	0.157303	178	0.996096	1.58148
SDSH_Holetta_2015	2259241|F|0-50:G>A-50:G>A	22	0	0.260901	0.151685	178	0.996096	-1.71866
SDSH_Holetta_2015	979398|F|0-54:A>C-54:A>C	7A	411531355	0.260999	0.0589888	178	0.996096	-2.95226
SDSH_Holetta_2015	3956057|F|0-11:C>G-11:C>G	3D	590123901	0.261136	0.106742	178	0.996096	-2.79569
SDSH_Holetta_2015	1079850|F|0-33:A>T-33:A>T	3A	579339022	0.261418	0.0898876	178	0.996096	1.94314
SDSH_Holetta_2015	1213892|F|0-11:T>C-11:T>C	3A	521302936	0.261541	0.154494	178	0.996096	-1.54959
SDSH_Holetta_2015	5579749|F|0-35:A>G-35:A>G	22	41853390	0.261587	0.0449438	178	0.996096	3.25505
SDSH_Holetta_2015	1218704|F|0-19:T>C-19:T>C	7A	719497049	0.261774	0.202247	178	0.996096	-1.49177
SDSH_Holetta_2015	992531|F|0-43:A>C-43:A>C	6B	126632667	0.262063	0.320225	178	0.996096	-1.40346
SDSH_Holetta_2015	5324627|F|0-45:G>C-45:G>C	2D	595557034	0.262296	0.0505618	178	0.996096	-2.80717
SDSH_Holetta_2015	1089051|F|0-28:G>A-28:G>A	2B	29730283	0.262353	0.0870787	178	0.996096	1.97149
SDSH_Holetta_2015	3026936|F|0-16:C>T-16:C>T	22	0	0.262484	0.0393258	178	0.996096	-4.0478
SDSH_Holetta_2015	4909964|F|0-10:T>A-10:T>A	6A	480774711	0.262638	0.0702247	178	0.996096	-2.42265
SDSH_Holetta_2015	2256937|F|0-24:A>C-24:A>C	3B	64414808	0.262654	0.179775	178	0.996096	1.4601
SDSH_Holetta_2015	6038256|F|0-6:A>G-6:A>G	22	0	0.262864	0.0730337	178	0.996096	-2.19582
SDSH_Holetta_2015	1023951|F|0-68:A>G-68:A>G	6A	467044012	0.263363	0.0337079	178	0.996096	-2.95723
SDSH_Holetta_2015	1068228|F|0-10:T>C-10:T>C	6D	470544254	0.263409	0.289326	178	0.996096	-1.52041
SDSH_Holetta_2015	1207605|F|0-10:C>G-10:C>G	3D	589401702	0.263415	0.0955056	178	0.996096	-2.80072
SDSH_Holetta_2015	1338467|F|0-7:C>A-7:C>A	3B	694784995	0.263781	0.0337079	178	0.996096	3.29214
SDSH_Holetta_2015	3020579|F|0-33:T>C-33:T>C	7A	64554044	0.264074	0.196629	178	0.996096	1.81398
SDSH_Holetta_2015	1266478|F|0-10:T>C-10:T>C	1A	49245372	0.264138	0.323034	178	0.996096	-1.45316
SDSH_Holetta_2015	987949|F|0-19:G>T-19:G>T	2A	171083474	0.26417	0.0393258	178	0.996096	2.93522
SDSH_Holetta_2015	1093410|F|0-45:A>G-45:A>G	7B	670771027	0.264241	0.0646067	178	0.996096	-2.3437
SDSH_Holetta_2015	1125589|F|0-42:C>T-42:C>T	2B	744186437	0.264244	0.0449438	178	0.996096	-2.70477
SDSH_Holetta_2015	1002101|F|0-39:C>T-39:C>T	1A	339927631	0.26441	0.0533708	178	0.996096	2.67262
SDSH_Holetta_2015	2261151|F|0-17:A>T-17:A>T	3A	747736156	0.264485	0.382022	178	0.996096	-1.34409
SDSH_Holetta_2015	1393593|F|0-66:A>G-66:A>G	3D	111961784	0.264939	0.0589888	178	0.996096	-2.7687
SDSH_Holetta_2015	7151394|F|0-9:G>A-9:G>A	4D	9717073	0.264976	0.0449438	178	0.996096	-4.83703
SDSH_Holetta_2015	1124649|F|0-13:G>C-13:G>C	22	122393050	0.264978	0.300562	178	0.996096	1.48202
SDSH_Holetta_2015	1863926|F|0-19:C>G-19:C>G	5A	531244279	0.265041	0.0646067	178	0.996096	2.13661
SDSH_Holetta_2015	3023286|F|0-11:C>G-11:C>G	5B	664683778	0.265153	0.0449438	178	0.996096	2.74237
SDSH_Holetta_2015	4993217|F|0-6:T>C-6:T>C	22	0	0.265287	0.143258	178	0.996096	1.65951
SDSH_Holetta_2015	1181699|F|0-49:A>C-49:A>C	4A	330719329	0.265403	0.0561798	178	0.996096	2.30913
SDSH_Holetta_2015	1099369|F|0-26:C>T-26:C>T	5D	548685020	0.26549	0.140449	178	0.996096	-1.67701
SDSH_Holetta_2015	1071713|F|0-50:A>G-50:A>G	3A	643546998	0.265682	0.0477528	178	0.996096	2.91558
SDSH_Holetta_2015	1220570|F|0-61:C>T-61:C>T	3B	214558590	0.265728	0.176966	178	0.996096	1.4702
SDSH_Holetta_2015	1129001|F|0-22:T>C-22:T>C	1D	466606051	0.265811	0.435393	178	0.996096	-1.22099
SDSH_Holetta_2015	1304796|F|0-11:T>G-11:T>G	5B	476001779	0.265872	0.435393	178	0.996096	-1.24585
SDSH_Holetta_2015	1214765|F|0-48:G>C-48:G>C	1B	624703786	0.265882	0.0533708	178	0.996096	-2.5554
SDSH_Holetta_2015	2258419|F|0-9:G>A-9:G>A	1A	396237333	0.266057	0.115169	178	0.996096	1.99022
SDSH_Holetta_2015	2282155|F|0-18:A>G-18:A>G	2A	768257986	0.266089	0.384831	178	0.996096	1.69492
SDSH_Holetta_2015	3953387|F|0-6:T>C-6:T>C	22	0	0.26609	0.0617978	178	0.996096	3.05962
SDSH_Holetta_2015	5373622|F|0-7:T>C-7:T>C	3A	52209608	0.266284	0.202247	178	0.996096	1.46599
SDSH_Holetta_2015	1695432|F|0-7:G>A-7:G>A	3D	559919860	0.266303	0.148876	178	0.996096	-1.8927
SDSH_Holetta_2015	1092530|F|0-7:T>C-7:T>C	7D	60459406	0.266561	0.0842697	178	0.996096	-2.18743
SDSH_Holetta_2015	2261992|F|0-67:A>G-67:A>G	3A	657234533	0.266586	0.0730337	178	0.996096	2.40993
SDSH_Holetta_2015	1217318|F|0-25:G>A-25:G>A	1A	508184592	0.266651	0.455056	178	0.996096	-1.33185
SDSH_Holetta_2015	1051615|F|0-62:G>A-62:G>A	7B	381512895	0.26716	0.0561798	178	0.996096	2.72201
SDSH_Holetta_2015	1205259|F|0-50:G>T-50:G>T	3D	29861477	0.267253	0.0814607	178	0.996096	2.28968
SDSH_Holetta_2015	1018563|F|0-26:A>C-26:A>C	1B	572257678	0.267391	0.0926966	178	0.996096	2.2702
SDSH_Holetta_2015	993664|F|0-38:T>C-38:T>C	5B	438017304	0.267427	0.469101	178	0.996096	-1.28747
SDSH_Holetta_2015	992116|F|0-65:C>T-65:C>T	2B	216469247	0.267629	0.123596	178	0.996096	2.19752
SDSH_Holetta_2015	1097808|F|0-60:G>A-60:G>A	2B	2522696	0.267787	0.0477528	178	0.996096	-2.66737
SDSH_Holetta_2015	1063669|F|0-19:T>C-19:T>C	3A	20170818	0.268168	0.0365169	178	0.996096	-3.33747
SDSH_Holetta_2015	1179890|F|0-57:G>C-57:G>C	3B	573497360	0.268359	0.19382	178	0.996096	-1.43459
SDSH_Holetta_2015	998651|F|0-29:G>C-29:G>C	2D	615503378	0.268365	0.272472	178	0.996096	1.76217
SDSH_Holetta_2015	1089780|F|0-20:C>T-20:C>T	2B	40893976	0.268438	0.323034	178	0.996096	-1.36887
SDSH_Holetta_2015	1101743|F|0-42:T>C-42:T>C	3D	333008366	0.268524	0.0421348	178	0.996096	-3.43224
SDSH_Holetta_2015	1108305|F|0-65:A>G-65:A>G	2B	706703330	0.268603	0.182584	178	0.996096	-1.64247
SDSH_Holetta_2015	1177153|F|0-11:T>C-11:T>C	22	0	0.26891	0.345506	178	0.996096	1.46742
SDSH_Holetta_2015	1200710|F|0-35:C>A-35:C>A	4D	1663783	0.268938	0.308989	178	0.996096	1.29405
SDSH_Holetta_2015	1103554|F|0-7:C>A-7:C>A	6A	5124270	0.268947	0.0617978	178	0.996096	-2.72671
SDSH_Holetta_2015	1125934|F|0-8:G>A-8:G>A	7B	616469435	0.269162	0.0730337	178	0.996096	-2.06577
SDSH_Holetta_2015	987187|F|0-28:C>G-28:C>G	1B	561269842	0.269287	0.146067	178	0.996096	-1.63407
SDSH_Holetta_2015	12692696|F|0-10:T>C-10:T>C	2A	770013470	0.269325	0.0786517	178	0.996096	-2.47611
SDSH_Holetta_2015	1020809|F|0-40:C>T-40:C>T	2B	666399692	0.269567	0.373596	178	0.996096	-1.45859
SDSH_Holetta_2015	986016|F|0-43:A>G-43:A>G	7D	386563036	0.26963	0.0646067	178	0.996096	2.70039
SDSH_Holetta_2015	1075301|F|0-43:G>A-43:G>A	2A	767310246	0.269783	0.376404	178	0.996096	1.52755
SDSH_Holetta_2015	4404200|F|0-17:A>G-17:A>G	1B	531206119	0.269933	0.0955056	178	0.996096	-1.91408
SDSH_Holetta_2015	1139870|F|0-44:C>T-44:C>T	7A	36656425	0.269961	0.0589888	178	0.996096	-2.25004
SDSH_Holetta_2015	1079678|F|0-48:C>G-48:C>G	5A	476666695	0.270048	0.0870787	178	0.996096	-2.02377
SDSH_Holetta_2015	1215142|F|0-55:G>A-55:G>A	6A	77889849	0.270174	0.160112	178	0.996096	-1.64083
SDSH_Holetta_2015	1076760|F|0-51:T>C-51:T>C	6A	584954409	0.270322	0.120787	178	0.996096	1.72593
SDSH_Holetta_2015	3955207|F|0-15:C>T-15:C>T	4A	4015756	0.270346	0.0926966	178	0.996096	1.94496
SDSH_Holetta_2015	4989175|F|0-29:A>G-29:A>G	22	0	0.27035	0.294944	178	0.996096	1.57653
SDSH_Holetta_2015	1131447|F|0-18:A>G-18:A>G	2A	36718948	0.270563	0.171348	178	0.996096	-1.54143
SDSH_Holetta_2015	1089585|F|0-35:C>G-35:C>G	7B	123765018	0.270686	0.148876	178	0.996096	1.67171
SDSH_Holetta_2015	1075438|F|0-21:G>A-21:G>A	2A	558529439	0.270742	0.0870787	178	0.996096	2.12972
SDSH_Holetta_2015	3957715|F|0-12:G>A-12:G>A	22	0	0.270829	0.0505618	178	0.996096	-2.48832
SDSH_Holetta_2015	2258137|F|0-12:A>G-12:A>G	7B	85150808	0.270834	0.0421348	178	0.996096	-2.80665
SDSH_Holetta_2015	1143229|F|0-5:G>C-5:G>C	1D	433371388	0.271245	0.0842697	178	0.996096	2.18586
SDSH_Holetta_2015	1081883|F|0-51:G>A-51:G>A	7D	58633270	0.271276	0.382022	178	0.996096	-1.25682
SDSH_Holetta_2015	6045687|F|0-22:A>C-22:A>C	22	0	0.271342	0.0505618	178	0.996096	3.35205
SDSH_Holetta_2015	1126218|F|0-36:T>C-36:T>C	1B	634243022	0.271343	0.123596	178	0.996096	1.70467
SDSH_Holetta_2015	1090098|F|0-31:A>G-31:A>G	7B	329792040	0.27147	0.0505618	178	0.996096	-2.71511
SDSH_Holetta_2015	3943123|F|0-21:T>C-21:T>C	3D	583272454	0.271489	0.0561798	178	0.996096	-3.17239
SDSH_Holetta_2015	2279242|F|0-19:G>A-19:G>A	2B	195530321	0.271556	0.106742	178	0.996096	1.71206
SDSH_Holetta_2015	1063329|F|0-24:A>G-24:A>G	3D	609921764	0.271703	0.11236	178	0.996096	-1.69407
SDSH_Holetta_2015	980997|F|0-54:T>C-54:T>C	7A	730917022	0.271734	0.0702247	178	0.996096	-2.7218
SDSH_Holetta_2015	4909699|F|0-50:G>A-50:G>A	2D	575686540	0.271867	0.154494	178	0.996096	-1.87448
SDSH_Holetta_2015	1237069|F|0-58:A>G-58:A>G	22	0	0.272083	0.258427	178	0.996096	-1.3319
SDSH_Holetta_2015	982332|F|0-61:A>C-61:A>C	3B	815282731	0.272318	0.11236	178	0.996096	1.93096
SDSH_Holetta_2015	1230080|F|0-10:C>G-10:C>G	7B	41637734	0.27249	0.16573	178	0.996096	1.7077
SDSH_Holetta_2015	6027376|F|0-28:A>G-28:A>G	2D	552191407	0.272569	0.0646067	178	0.996096	2.90287
SDSH_Holetta_2015	3025480|F|0-18:G>A-18:G>A	7B	44575313	0.272793	0.103933	178	0.996096	-1.82484
SDSH_Holetta_2015	2262130|F|0-27:G>A-27:G>A	5A	552523215	0.272913	0.38764	178	0.996096	-1.37721
[truncated: 67,986 more rows]

## Sheet: Significant SDS associations
Trait	SNP	Chromosome	Position	P.value	maf	nobs	Rsquare.of.Model.without.SNP	Rsquare.of.Model.with.SNP	FDR_Adjusted_P-values	effect	AlleleID	AlleleSequence	TrimmedSequence	Pos	AlnCnt_Wheat_IWGSC_V1.0	AlnEvalue_Wheat_IWGSC_V1.0	SNP	SnpPosition	AA	BB	AB	A%	B%	He	PIC	High allele	Low allele	R2
SDSH_Holetta_2015	2431	3A	710771071	7.23126e-07	0.129213	178	NA	NA	0.00351765	8.05725	1016309|F|0-30:A>T-30:A>T	TGCAGCACGTTGTTGGGGTCCTTCCACGCCAGCCTTTGCGAGTAGAGGATGTCACCTTCGGTGTTGCCG	TGCAGCACGTTGTTGGGGTCCTTCCACGCCAGCCTTTGCGAGTAGAGGATGTCACCTTCGGTGTTGCCG	710771071	1	1.21e-27	30:A>T	30	0.785714	0.0873016	0.126984	0.849206	0.150794	0.25611	0.223314	A	T	0.110849
SDSH_Holetta_2015	1062	2A	514858369	9.86576e-07	0.205056	178	NA	NA	0.00351765	6.77662	2333359|F|0-32:G>C-32:G>C	TGCAGTTCAGCAGTTGACCATTCCGCGAGCGAGCCATCTCTCTTTTTTTTGAGACAATTTTTTCCTTTT	TGCAGTTCAGCAGTTGACCATTCCGCGAGCGAGCCATCTCTCTTTTTTTTGAGACAATTTTTTCCTTTT	514858369	1	1.21e-27	32:G>C	32	0.793103	0.206897	0	0.793103	0.206897	0.328181	0.274329	G	C	0.106305
SDSH_Holetta_2015	6720	7D	531439751	1.74911e-06	0.0646067	178	NA	NA	0.00351765	11.2007	1087857|F|0-41:T>C-41:T>C	TGCAGCAGCAGCGCCCGCACAAAATCATCGTTAACTATTCATCAAGAACTGGCACAAAAACTTGAGCAT	TGCAGCAGCAGCGCCCGCACAAAATCATCGTTAACTATTCATCAAGAACTGGCACAAAAACTTGAGCAT	531439751	1	1.21e-27	41:T>C	41	0.890625	0.0390625	0.0703125	0.925781	0.0742188	0.137421	0.127978	T	C	0.110854
SDSH_Holetta_2015	3171	3D	593664469	1.80949e-06	0.132022	178	NA	NA	0.00351765	8.04911	3023856|F|0-37:A>T-37:A>T	TGCAGTTTCAGTGACTTTGGATTTGGATTCGACGGGCAAGACACCGAGATCGGAAGAGCGGTTCAGCAG	TGCAGTTTCAGTGACTTTGGATTTGGATTCGACGGGCAAGACACCG	593664469	1	3.41e-15	37:A>T	37	0.842105	0.144737	0.0131579	0.848684	0.151316	0.256839	0.223856	A	T	0.10434
SDSH_Holetta_2015	4075	5A	688359748	1.51731e-05	0.401685	178	NA	NA	0.0235973	5.57231	2351081|F|0-57:A>G-57:A>G	TGCAGCCGTTGACGTCGGCGGAGTCGATCAATCCAGATCGGTCCTGGTGGCGTGTGTAGCAAACCCTAG	TGCAGCCGTTGACGTCGGCGGAGTCGATCAATCCAGATCGGTCCTGGTGGCGTGTGTAGCAAACCCTAG	688359748	1	5.61e-26	57:A>G	57	0.608333	0.366667	0.025	0.620833	0.379167	0.470799	0.359973	A	G	0.104357
SDSH_Holetta_2015	856	1D	463434850	3.32604e-05	0.320225	178	NA	NA	0.0431055	-5.14122	1085095|F|0-25:G>C-25:G>C	TGCAGTTTTAGGGTGGCTTCCATCTGTCCACCTGTTTTGGCTCCATGGTCCTGGCTGTTCTTTGGTGAA	TGCAGTTTTAGGGTGGCTTCCATCTGTCCACCTGTTTTGGCTCCATGGTCCTGGCTGTTCTTTGGTGAA	463434850	1	1.21e-27	25:G>C	25	0.274194	0.709677	0.016129	0.282258	0.717742	0.405177	0.323093	C	G	0.104437
SDSH_Bekoji_2016	2992	3D	42679365	2.48155e-06	0.101124	178	NA	NA	0.00977402	5.13451	1217828|F|0-18:G>C-18:G>C	TGCAGTCAAGGTGCACGTGATATTGTATATACATTGATCCGCTAGAGCAGATTGGAGAATGATTATGGA	TGCAGTCAAGGTGCACGTGATATTGTATATACATTGATCCGCTAGAGCAGATTGGAGAATGATTATGGA	42679365	1	1.21e-27	18:G>C	18	0.911565	0.0816327	0.00680272	0.914966	0.085034	0.155606	0.1435	G	C	0.0347934
SDSH_Bekoji_2016	7237	22	0	2.51389e-06	0.19382	178	NA	NA	0.00977402	-3.15428	1095723|F|0-50:A>C-50:A>C	TGCAGCAGCAGTAAGCAGCAAGGCAGAGCAATGGCAGCAGCAGTAAGGGGAGGCAGCGGCAGCGCCGAG	TGCAGCAGCAGTAAGCAGCAAGGCAGAGCAATGGCAGCAGCAGTAAGGGGAGGCAGCGGCAGCGCCGAG	0	0	999	50:A>C	50	0.227273	0.75	0.0227273	0.238636	0.761364	0.363378	0.297356	C	A	0.0294793
SDSH_Bekoji_2016	5984	7A	691722567	1.07882e-05	0.205056	178	NA	NA	0.0276212	3.18658	1361071|F|0-37:T>G-37:T>G	TGCAGGTCTACTGATGGATGGGCGGCGAGGATGGATATATGGTTGGGAGGTTGGAAAGCTGTCAGGGAA	TGCAGGTCTACTGATGGATGGGCGGCGAGGATGGATATATGGTTGGGAGGTTGGAAAGCTGTCAGGGAA	691722567	1	1.21e-27	37:T>G	37	0.827586	0.155172	0.0172414	0.836207	0.163793	0.27393	0.236411	T	G	0.0302084
SDSH_Bekoji_2016	2270	3A	203418249	1.42084e-05	0.244382	178	NA	NA	0.0276212	-2.66844	1195254|F|0-31:C>T-31:C>T	TGCAGCTTCCGCCATTGTCGTCATGCCGCGTCGTAGCACCCGTTGCCGCCGATGGAGCTTCGGTGGGGG	TGCAGCTTCCGCCATTGTCGTCATGCCGCGTCGTAGCACCCGTTGCCGCCGATGGAGCTTCGGTGGGGG	203418249	1	1.21e-27	31:C>T	31	0.764228	0.211382	0.0243902	0.776423	0.223577	0.347181	0.286914	C	T	0.0292167
SDSMM_Holetta_2015	539	1B	587138312	8.08841e-14	0.311798	178	NA	NA	6.28955e-10	-10.7844	1082842|F|0-8:A>G-8:A>G	TGCAGCTCAGAGAAGTGCATGATGGCGACGTACCCTGGCGACGGGTCATTGGGCTGGGGCCTCCGAGAT	TGCAGCTCAGAGAAGTGCATGATGGCGACGTACCCTGGCGACGGGTCATTGGGCTGGGGCCTCCGAGAT	587138312	1	2.02e-25	8:A>G	8	0.69403	0.276119	0.0298507	0.708955	0.291045	0.412675	0.327525	A	G	0.0867616
SDSMM_Holeta_2015	3171	3D	593664469	1.79414e-08	0.132022	178	NA	NA	6.97562e-05	9.84056	3023856|F|0-37:A>T-37:A>T	TGCAGTTTCAGTGACTTTGGATTTGGATTCGACGGGCAAGACACCGAGATCGGAAGAGCGGTTCAGCAG	TGCAGTTTCAGTGACTTTGGATTTGGATTCGACGGGCAAGACACCG	593664469	1	3.41e-15	37:A>T	37	0.842105	0.144737	0.0131579	0.848684	0.151316	0.256839	0.223856	A	T	0.130135
SDSMM_Holeta_2015	6449	7B	686989852	3.23959e-06	0.41573	178	NA	NA	0.00839702	5.52847	982125|F|0-45:T>A-45:T>A	TGCAGCTCGCTTCTTTTTTGGCTTAATTTTTCTGCGTTGCCCGCCTGCGAACGAAGTAATGCTGGGCCG	TGCAGCTCGCTTCTTTTTTGGCTTAATTTTTCTGCGTTGCCCGCCTGCGAACGAAGTAATGCTGGGCCG	686989852	1	5.61e-26	45:T>A	45	0.557252	0.40458	0.0381679	0.576336	0.423664	0.488346	0.369105	T	A	0.0871022
SDSMM_Holeta_2015	7236	22	0	9.87767e-06	0.16573	178	NA	NA	0.0192022	-6.21832	1164032|F|0-20:G>C-20:G>C	TGCAGTTACTTTTATTCCCTGTACAGTTGCATTATCTAAAGTTCAGTAGCTGTATTACAAGATTTCCCC	TGCAGTTACTTTTATTCCCTGTACAGTTGCATTATCTAAAGTTCAGTAGCTGTATTACAAGATTTCCCC	0	0	999	20:G>C	20	0.228814	0.762712	0.00847458	0.233051	0.766949	0.357476	0.293582	C	G	0.107512
SDSM_Bekoji_2016	5044	6A	609480220	8.31e-07	0.196629	178	NA	NA	0.00646456	3.79811	980448|F|0-68:G>C-68:G>C	TGCAGGAACTTCTGCGTGGGGAAGGTGAGCGCGAGCGAGAACATCTGCGGGAGGATGCGGAGCGTGAAG	TGCAGGAACTTCTGCGTGGGGAAGGTGAGCGCGAGCGAGAACATCTGCGGGAGGATGCGGAGCGTGAAG	609480220	1	1.21e-27	68:G>C	68	0.706667	0.106667	0.186667	0.8	0.2	0.32	0.2688	G	C	0.0271604
SDSM_Bekoji_2016	3389	4A	619375783	2.59e-06	0.0758427	178	NA	NA	0.0100827	-5.53839	1030239|F|0-17:C>T-17:C>T	TGCAGGTAGAAGCCGTGCAGGACGGTATCGCCCGTGGACACTGAGCATTGATGATTGGCCACGCCATTG	TGCAGGTAGAAGCCGTGCAGGACGGTATCGCCCGTGGACACTGAGCATTGATGATTGGCCACGCCATTG	619375783	1	1.21e-27	17:C>T	17	0.927152	0.0331126	0.0397351	0.94702	0.0529801	0.100346	0.0953118	C	T	0.0269596
SDSM_Bekoji_2016	677	1D	3324483	7.95e-06	0.390449	178	NA	NA	0.0206193	2.95246	2249152|F|0-50:C>A-50:C>A	TGCAGTAGCTATCGATGGAGAAGAGTGGGATGACTGCTTGGCTTCGGAGTCAGAGTCGAGCATCGCTGA	TGCAGTAGCTATCGATGGAGAAGAGTGGGATGACTGCTTGGCTTCGGAGTCAGAGTCGAGCATCGCTGA	3324483	1	1.21e-27	50:C>A	50	0.689655	0.301724	0.00862069	0.693966	0.306034	0.424755	0.334546	C	A	0.0272923
SDSM_Bekoji_2016	6544	7D	21667638	2.69e-05	0.199438	178	NA	NA	0.0522122	3.19628	1008083|F|0-38:G>A-38:G>A	TGCAGGTGTCGGCCCTGTGCAGGGACCAGATGCACGTCGTACTGGCGGAGGAGCTGGCCGAGATCGGAA	TGCAGGTGTCGGCCCTGTGCAGGGACCAGATGCACGTCGTACTGGCGGAGGAGCTGGCCG	21667638	1	9.48e-23	38:G>A	38	0.727891	0.108844	0.163265	0.809524	0.190476	0.30839	0.260838	G	A	0.0266732
SPC_Holetta_2015	3171	3D	593664469	2.01244e-07	0.132022	178	NA	NA	0.00139676	0.0873788	3023856|F|0-37:A>T-37:A>T	TGCAGTTTCAGTGACTTTGGATTTGGATTCGACGGGCAAGACACCGAGATCGGAAGAGCGGTTCAGCAG	TGCAGTTTCAGTGACTTTGGATTTGGATTCGACGGGCAAGACACCG	593664469	1	3.41e-15	37:A>T	37	0.842105	0.144737	0.0131579	0.848684	0.151316	0.256839	0.223856	A	T	0.107955
SPC_Holetta_2015	539	1B	587138312	4.22745e-07	0.311798	178	NA	NA	0.00139676	-0.0574911	1082842|F|0-8:A>G-8:A>G	TGCAGCTCAGAGAAGTGCATGATGGCGACGTACCCTGGCGACGGGTCATTGGGCTGGGGCCTCCGAGAT	TGCAGCTCAGAGAAGTGCATGATGGCGACGTACCCTGGCGACGGGTCATTGGGCTGGGGCCTCCGAGAT	587138312	1	2.02e-25	8:A>G	8	0.69403	0.276119	0.0298507	0.708955	0.291045	0.412675	0.327525	A	G	0.0966921
SPC_Holetta_2015	6449	7B	686989852	5.38875e-07	0.41573	178	NA	NA	0.00139676	0.0558277	982125|F|0-45:T>A-45:T>A	TGCAGCTCGCTTCTTTTTTGGCTTAATTTTTCTGCGTTGCCCGCCTGCGAACGAAGTAATGCTGGGCCG	TGCAGCTCGCTTCTTTTTTGGCTTAATTTTTCTGCGTTGCCCGCCTGCGAACGAAGTAATGCTGGGCCG	686989852	1	5.61e-26	45:T>A	45	0.557252	0.40458	0.0381679	0.576336	0.423664	0.488346	0.369105	T	A	0.0971338
SPC_Holetta_2015	773	1D	375956648	3.0165e-06	0.0393258	178	NA	NA	0.00586408	0.131707	2244530|F|0-34:A>T-34:A>T	TGCAGGTACTGCCGCAACTTCTCTCGATTCGCTAACTCCTATCGCGCTCTGATCTGCGAGTGGGAGAAG	TGCAGGTACTGCCGCAACTTCTCTCGATTCGCTAACTCCTATCGCGCTCTGATCTGCGAGTGGGAGAAG	375956648	1	1.21e-27	34:A>T	34	0.923611	0.0138889	0.0625	0.954861	0.0451389	0.0862027	0.0824873	A	T	0.0966213
SPC_Holetta_2015	2431	3A	710771071	9.46999e-06	0.129213	178	NA	NA	0.0147277	0.0713603	1016309|F|0-30:A>T-30:A>T	TGCAGCACGTTGTTGGGGTCCTTCCACGCCAGCCTTTGCGAGTAGAGGATGTCACCTTCGGTGTTGCCG	TGCAGCACGTTGTTGGGGTCCTTCCACGCCAGCCTTTGCGAGTAGAGGATGTCACCTTCGGTGTTGCCG	710771071	1	1.21e-27	30:A>T	30	0.785714	0.0873016	0.126984	0.849206	0.150794	0.25611	0.223314	A	T	0.0991556
SPC_Holetta_2015	1703	2B	700740191	3.27457e-05	0.30618	178	NA	NA	0.0424384	-0.0479626	1058879|F|0-41:C>T-41:C>T	TGCAGTTGGGTAATGCACTTGTGATCATTTTTCTTACTCTGCTGTCAGTATCACCGAGATCGGAAGAGC	TGCAGTTGGGTAATGCACTTGTGATCATTTTTCTTACTCTGCTGTCAGTATCACCG	700740191	1	1.39e-20	41:C>T	41	0.721805	0.270677	0.0075188	0.725564	0.274436	0.398242	0.318944	C	T	0.0984234
SPC_Kulumsa_2015	3171	3D	593664469	9.29438e-08	0.132022	178	NA	NA	0.000722731	0.0864326	3023856|F|0-37:A>T-37:A>T	TGCAGTTTCAGTGACTTTGGATTTGGATTCGACGGGCAAGACACCGAGATCGGAAGAGCGGTTCAGCAG	TGCAGTTTCAGTGACTTTGGATTTGGATTCGACGGGCAAGACACCG	593664469	1	3.41e-15	37:A>T	37	0.842105	0.144737	0.0131579	0.848684	0.151316	0.256839	0.223856	A	T	0.102042
SPC_Kulumsa_2015	102	1A	474702375	1.00061e-05	0.0646067	178	NA	NA	0.0389038	0.0783345	3064880|F|0-36:C>T-36:C>T	TGCAGGTACTGCCGCAACTTCTCTCGATTCGCTATCCTCTATCGCGCTCTGATCTGCGAGTGGGAGAAG	TGCAGGTACTGCCGCAACTTCTCTCGATTCGCTATCCTCTATCGCGCTCTGATCTGCGAGTGGGAGAAG	474702375	1	5.61e-26	36:C>T	36	0.0680272	0.92517	0.00680272	0.0714286	0.928571	0.132653	0.123855	T	C	0.0921282
SPC_Kulumsa_2015	6449	7B	686989852	1.58505e-05	0.41573	178	NA	NA	0.0410846	0.0426349	982125|F|0-45:T>A-45:T>A	TGCAGCTCGCTTCTTTTTTGGCTTAATTTTTCTGCGTTGCCCGCCTGCGAACGAAGTAATGCTGGGCCG	TGCAGCTCGCTTCTTTTTTGGCTTAATTTTTCTGCGTTGCCCGCCTGCGAACGAAGTAATGCTGGGCCG	686989852	1	5.61e-26	45:T>A	45	0.557252	0.40458	0.0381679	0.576336	0.423664	0.488346	0.369105	T	A	0.0917514
SPC_Bekoji_2016	6716	7D	528900507	9.08e-12	0.0449438	178	NA	NA	7.06e-08	0.104787	4009281|F|0-26:A>G-26:A>G	TGCAGATGCGGTTGCTGCTCTGGCGGACGAGGGGGAGTTCGAGCTGCCGAGATCGGAAGAGCGGTTCAG	TGCAGATGCGGTTGCTGCTCTGGCGGACGAGGGGGAGTTCGAGCTGCCG	528900507	1	3.77e-15	26:A>G	26	0.0428571	0.928571	0.0285714	0.0571429	0.942857	0.107755	0.10195	G	A	0.0663456
SPC_Bekoji_2016	6588	7D	63471279	8.34e-08	0.120787	178	NA	NA	0.000324444	-0.0566012	2244141|F|0-19:G>C-19:G>C	TGCAGATCGGGAGCGAATTGAAAGCTGACGGAGATGCGACCAACCGCACTACCTGTGATGATCGCATGC	TGCAGATCGGGAGCGAATTGAAAGCTGACGGAGATGCGACCAACCGCACTACCTGTGATGATCGCATGC	63471279	1	1.21e-27	19:G>C	19	0.951613	0.0483871	0	0.0571429	0.942857	0.0920916	0.0878511	C	G	0.0601816
SPC_Bekoji_2016	5980	7A	690377106	1.06e-06	0.126404	178	NA	NA	0.00275429	0.0498535	2280416|F|0-6:T>C-6:T>C	TGCAGCTCTCCACAATGCTTTGACATATTTGCATCGAAAAAAGAAGTGACCTCCATCTTCAAAATAACC	TGCAGCTCTCCACAATGCTTTGACATATTTGCATCGAAAAAAGAAGTGACCTCCATCTTCAAAATAACC	690377106	1	1.21e-27	6:T>C	6	0.948276	0.0431034	0.00862069	0.951613	0.0483871	0.0903315	0.0862516	T	C	0.0725963
SPC_Bekoji_2016	2082	2D	593032041	1.5e-06	0.0926966	178	NA	NA	0.00290785	0.0668702	1005662|F|0-23:C>T-23:C>T	TGCAGGTATGTAACATATACAAGCGCATCACGTGCCTAGCAATGGCAGCGGCGGCGTTGTAGCTTGATC	TGCAGGTATGTAACATATACAAGCGCATCACGTGCCTAGCAATGGCAGCGGCGGCGTTGTAGCTTGATC	593032041	2	1.21e-27	23:C>T	23	0.927632	0.0657895	0.00657895	0.952586	0.0474138	0.128614	0.120343	C	T	0.0601345
SPC_Bekoji_2016	4392	5B	538706298	2.95e-06	0.353933	178	NA	NA	0.0039071	-0.034024	1058162|F|0-27:C>T-27:C>T	TGCAGAATTTTTACAAGGACTTTCCAACGCATCACCGCATACACCTTTGGAAATGCCTAACGTTGTGAC	TGCAGAATTTTTACAAGGACTTTCCAACGCATCACCGCATACACCTTTGGAAATGCCTAACGTTGTGAC	538706298	1	1.21e-27	27:C>T	27	0.344371	0.629139	0.0264901	0.930921	0.0690789	0.459454	0.353905	C	T	0.0692337
SPC_Bekoji_2016	2001	2D	450991087	3.01e-06	0.0898876	178	NA	NA	0.0039071	-0.0638159	2369156|F|0-8:G>A-8:G>A	TGCAGGAGGTCATCGGCGTGGCGCTGCCGTCCGTCGAGATGCGCGACCGAGATCGGAAGAGCGGTTCAG	TGCAGGAGGTCATCGGCGTGGCGCTGCCGTCCGTCGAGATGCGCGACCG	450991087	1	8.11e-17	8:G>A	8	0.902098	0.00699301	0.0909091	0.357616	0.642384	0.0993936	0.0944541	A	G	0.0734964
SPC_Bekoji_2016	5426	6B	708272196	3.05e-05	0.0533708	178	NA	NA	0.0332047	-0.0438781	1351797|F|0-16:C>G-16:C>G	TGCAGGCCATGCAGGCCATGCTGTTCCGCTCCAACCGCCTCGTCGGCGTGCCGCTCGCCAGGCTGCTCC	TGCAGGCCATGCAGGCCATGCTGTTCCGCTCCAACCGCCTCGTCGGCGTGCCGCTCGCCAGGCTGCTCC	708272196	1	2.61e-24	16:C>G	16	0.0564516	0.935484	0.00806452	0.947552	0.0524476	0.113651	0.107193	C	G	0.0612606
SPC_Bekoji_2016	498	1B	558551443	3.42e-05	0.129213	178	NA	NA	0.0332047	0.0420217	100688619|F|0-22:A>G-22:A>G	TGCAGATCGGGTTCAGATTTAGACCGAAATAGCACTCACTGGAGGCGTACATAGTGCACGCCAGAGGCA	TGCAGATCGGGTTCAGATTTAGACCGAAATAGCACTCACTGGAGGCGTACATAGTGCACGCCAGAGGCA	558551443	1	1.21e-27	22:A>G	22	0.875	0.0367647	0.0882353	0.0604839	0.939516	0.148681	0.137628	G		0.059823
SPC_Kulumsa_2016	1546	2B	243083729	2.13467e-10	0.16573	178	NA	NA	1.65992e-06	-0.0353524	1002704|F|0-50:T>C-50:T>C	TGCAGCCACGATTTTTTGAGATTTATAGTATAGAAATACTCCCTCCGTTCTAAAATAGATGACCTCTAA	TGCAGCCACGATTTTTTGAGATTTATAGTATAGAAATACTCCCTCCGTTCTAAAATAGATGACCTCTAA	243083729	1	5.61e-26	50:T>C	50	0.806897	0.186207	0.00689655	0.810345	0.189655	0.307372	0.260133	T	C	0.0663456
SPC_Kulumsa_2016	7438	22	0	1.08336e-07	0.331461	178	NA	NA	0.000421212	-0.0321876	4540934|F|0-13:T>C-13:T>C	TGCAGGTGTTTGATGATGGCAACGGCTGCCGAGATCGGAAGAGCGGTTCAGCAGGAATGCCGAGACCGA	TGCAGGTGTTTGATGATGGCAACGGCTGCCG	0	0	999	13:T>C	13	0.680672	0.302521	0.0168067	0.689076	0.310924	0.428501	0.336694	T	C	0.0601816
SPC_Kulumsa_2016	5757	7A	116530515	3.24633e-06	0.205056	178	NA	NA	0.0084145	-0.0243607	979640|F|0-16:A>G-16:A>G	TGCAGTGCAAGCTCTCACAGCAGGGCGCTTGCCAAAATACATTAGTCAACCAACAGAGAACAAGGTGAG	TGCAGTGCAAGCTCTCACAGCAGGGCGCTTGCCAAAATACATTAGTCAACCAACAGAGAACAAGGTGAG	116530515	1	1.21e-27	16:A>G	16	0.753333	0.2	0.0466667	0.776667	0.223333	0.346911	0.286737	A	G	0.0725963
SPC_Kulumsa_2016	5034	6A	607427728	9.59162e-06	0.115169	178	NA	NA	0.0179981	-0.0271936	1090518|F|0-44:T>A-44:T>A	TGCAGGAGATGCGCGTGGCATCACAAGTCCAGAACAAGGCTGCGTGGGTGACGCGCAAAGGCTACTTTT	TGCAGGAGATGCGCGTGGCATCACAAGTCCAGAACAAGGCTGCGTGGGTGACGCGCAAAGGCTACTTTT	607427728	1	1.21e-27	44:T>A	44	0.865248	0.12766	0.0070922	0.868794	0.131206	0.227981	0.201994	T	A	0.0601345
SPC_Kulumsa_2016	4298	5B	487460716	1.5048e-05	0.115169	178	NA	NA	0.0179981	0.030996	989092|F|0-5:A>G-5:A>G	TGCAGACCTACGGGGTGGGGGCCGAAGGGTGGCGAAGGCGCTGGATGGGACTTGGTGCAGGTCTCCGAG	TGCAGACCTACGGGGTGGGGGCCGAAGGGTGGCGAAGGCGCTGGATGGGACTTGGTGCAGGTCTCCGAG	487460716	1	1.56e-26	5:A>G	5	0.853846	0.138462	0.00769231	0.857692	0.142308	0.244112	0.214317	A	G	0.0692337
SPC_Kulumsa_2016	2087	2D	598728762	1.5181e-05	0.207865	178	NA	NA	0.0179981	0.0295782	2252418|F|0-22:C>G-22:C>G	TGCAGGCCGTATGCAAGGAGGCCATGCGCCTCCACCCCTCGACCCCGCTAAGCATCCCGCACTTCTCCG	TGCAGGCCGTATGCAAGGAGGCCATGCGCCTCCACCCCTCGACCCCGCTAAGCATCCCGCACTTCTCCG	598728762	1	1.21e-27	22:C>G	22	0.785124	0.206612	0.00826446	0.789256	0.210744	0.332662	0.27733	C	G	0.0734964
SPC_Kulumsa_2016	4723	5D	541603929	1.6202e-05	0.0589888	178	NA	NA	0.0179981	0.0412043	1233107|F|0-31:A>G-31:A>G	TGCAGCTCTAAAGTAAAAAATATATCTTTTGATCCGCGCTCTAGTACGCCTCGCCTGGGACAACACAGC	TGCAGCTCTAAAGTAAAAAATATATCTTTTGATCCGCGCTCTAGTACGCCTCGCCTGGGACAACACAGC	541603929	1	1.21e-27	31:A>G	31	0.924242	0.0757576	0	0.924242	0.0757576	0.140037	0.130232	A	G	0.0612606
SPC_Kulumsa_2016	227	1A	566369413	1.99585e-05	0.205056	178	NA	NA	0.0193997	-0.0238139	1091861|F|0-32:A>G-32:A>G	TGCAGACACACAGACAGCCTGGTCGGAACGGGACGGCGTCGGTTGGTCAAGATTTCGCCCCGAGATCGG	TGCAGACACACAGACAGCCTGGTCGGAACGGGACGGCGTCGGTTGGTCAAGATTTCGCCCCG	566369413	1	3.62e-22	32:A>G	32	0.787402	0.204724	0.00787402	0.791339	0.208661	0.330244	0.275713	A	G	0.059823
SPC_Kulumsa_2016	2536	3B	17785833	3.32577e-05	0.0589888	178	NA	NA	0.0287347	-0.0386082	1000905|F|0-46:A>G-46:A>G	TGCAGTTTGACGGTTTTGAATTTGGACCGCCGACTTTTTCCACAGCAGGGCATATCCCGAGATCGGAAG	TGCAGTTTGACGGTTTTGAATTTGGACCGCCGACTTTTTCCACAGCAGGGCATATCCCG	17785833	1	1.54e-20	46:A>G	46	0.057554	0.928058	0.0143885	0.0647482	0.935252	0.121112	0.113778	G	A	0.0606581
SPC_Kulumsa_2016	79	1A	366278319	5.12788e-05	0.103933	178	NA	NA	0.0398744	-0.0335469	4393733|F|0-28:G>C-28:G>C	TGCAGTCATGGCTTTGGACGGAGAGTTTGAGGCAAGGCTTCGAGAGAATCCTCCCTGTACTTCGCGGCC	TGCAGTCATGGCTTTGGACGGAGAGTTTGAGGCAAGGCTTCGAGAGAATCCTCCCTGTACTTCGCGGCC	366278319	1	1.21e-27	28:G>C	28	0.805556	0.0555556	0.138889	0.875	0.125	0.21875	0.194824	G	C	0.069089
SPC_Combined	3171	3D	593664469	3.12303e-09	0.132022	178	NA	NA	2.42847e-05	0.0430939	3023856|F|0-37:A>T-37:A>T	TGCAGTTTCAGTGACTTTGGATTTGGATTCGACGGGCAAGACACCGAGATCGGAAGAGCGGTTCAGCAG	TGCAGTTTCAGTGACTTTGGATTTGGATTCGACGGGCAAGACACCG	593664469	1	3.41e-15	37:A>T	37	0.842105	0.144737	0.0131579	0.848684	0.151316	0.256839	0.223856	A	T	0.106742
SPC_Combined	6449	7B	686989852	3.49093e-07	0.41573	178	NA	NA	0.00135727	0.0262816	982125|F|0-45:T>A-45:T>A	TGCAGCTCGCTTCTTTTTTGGCTTAATTTTTCTGCGTTGCCCGCCTGCGAACGAAGTAATGCTGGGCCG	TGCAGCTCGCTTCTTTTTTGGCTTAATTTTTCTGCGTTGCCCGCCTGCGAACGAAGTAATGCTGGGCCG	686989852	1	5.61e-26	45:T>A	45	0.557252	0.40458	0.0381679	0.576336	0.423664	0.488346	0.369105	T	A	0.0966218
SPC_Combined	539	1B	587138312	8.84724e-07	0.311798	178	NA	NA	0.0022932	-0.0289578	1082842|F|0-8:A>G-8:A>G	TGCAGCTCAGAGAAGTGCATGATGGCGACGTACCCTGGCGACGGGTCATTGGGCTGGGGCCTCCGAGAT	TGCAGCTCAGAGAAGTGCATGATGGCGACGTACCCTGGCGACGGGTCATTGGGCTGGGGCCTCCGAGAT	587138312	1	2.02e-25	8:A>G	8	0.69403	0.276119	0.0298507	0.708955	0.291045	0.412675	0.327525	A	G	0.0965035
SPC_Combined	2168	3A	8862385	1.826e-06	0.449438	178	NA	NA	0.00354974	-0.0213518	1090511|F|0-27:C>G-27:C>G	TGCAGAAACAGGGATTAAATCTTTGCTCATCCCTTATCTAACGGCGAGCAATCTAACGATGAAGGGAAA	TGCAGAAACAGGGATTAAATCTTTGCTCATCCCTTATCTAACGGCGAGCAATCTAACGATGAAGGGAAA	8862385	1	5.61e-26	27:C>G	27	0.552846	0.439024	0.00813008	0.556911	0.443089	0.493522	0.37174	C	G	0.0982273
SPC_Combined	1967	2D	288602370	4.89872e-06	0.0589888	178	NA	NA	0.0076185	-0.0464756	1058892|F|0-53:C>G-53:C>G	TGCAGTTGAAAACTGAGATCAAGGTAGATGGTTATTCCCTGAGTTTGGAGCTACGTGTTGTGGATTTGT	TGCAGTTGAAAACTGAGATCAAGGTAGATGGTTATTCCCTGAGTTTGGAGCTACGTGTTGTGGATTTGT	288602370	1	1.21e-27	53:C>G	53	0.9	0.0235294	0.0764706	0.938235	0.0617647	0.1159	0.109183	C	G	0.0968139
SPC_Combined	6554	7D	28074523	2.91679e-05	0.0589888	178	NA	NA	0.0378015	-0.0503861	1009941|F|0-45:A>T-45:A>T	TGCAGCCGTAGTTGCGGCCGAAGCCGCCGAGCAGCCTGTGGGCCGACTCCCTGACCTGGCTCGTCTCCT	TGCAGCCGTAGTTGCGGCCGAAGCCGCCGAGCAGCCTGTGGGCCGACTCCCTGACCTGGCTCGTCTCCT	28074523	1	1.21e-27	45:A>T	45	0.913793	0.0862069	0	0.913793	0.0862069	0.157551	0.145139	A	T	0.107886
SPC_Combined	5373	6B	675620421	3.57642e-05	0.196629	178	NA	NA	0.0397289	0.0269794	3022065|F|0-21:G>C-21:G>C	TGCAGTTAGGGCATCTTCAAGGAAAACCCGCAAATATCTCCGAGATCGGAAGAGCGGTTCAGCAGGAAT	TGCAGTTAGGGCATCTTCAAGGAAAACCCGCAAATATCTCCG	675620421	1	4.51e-13	21:G>C	21	0.776923	0.207692	0.0153846	0.784615	0.215385	0.337988	0.28087	G	C	0.0991059
SPC_Combined	2606	3B	59645976	6.85164e-05	0.115169	178	NA	NA	0.0665979	-0.0347039	2262270|F|0-28:C>G-28:C>G	TGCAGGTTTCATGGAGCTGCTCAAAGTCCTCAGTGGCCCTCACGGCAGCGTATACGTCTGGATTCGACG	TGCAGGTTTCATGGAGCTGCTCAAAGTCCTCAGTGGCCCTCACGGCAGCGTATACGTCTGGATTCGACG	59645976	1	5.61e-26	28:C>G	28	0.878049	0.105691	0.0162602	0.886179	0.113821	0.201732	0.181384	C	G	0.0975068

## Sheet: Sheet1
Supplementary Table 4. Summary of individual Marker-Trait Associations for STB resistance. The table reports SDS traits, Allele ID, Chromosome, phyiscal position, significance value (p. value and FDR), addative effect, MAF= Minor allele frequency, SNP position, and "R2" value = proportion of phenotypic variation explained by marker. “Chromosome =0” reports chromosomes for unmapped.
Trait	Allele ID	Chromosome	Position	Allele	P.value	FDR_Adjusted_P-values	Add effect	R2 (%)
SDSH_Holetta_2015	1016309|F|0-30:A>T-30:A>T	3A	710771071	30:A>T	7.23126e-07	0.00351765	8.06	11.08
SDSH_Holetta_2015	2333359|F|0-32:G>C-32:G>C	2A	514858369	32:G>C	9.86576e-07	0.00351765	6.78	10.63
SDSH_Holetta_2015	1087857|F|0-41:T>C-41:T>C	7D	531439751	41:T>C	1.74911e-06	0.00351765	11.2	11.09
SDSH_Holetta_2015	3023856|F|0-37:A>T-37:A>T	3D	593664469	37:A>T	1.80949e-06	0.00351765	8.05	10.43
SDSH_Holetta_2015	2351081|F|0-57:A>G-57:A>G	5A	688359748	57:A>G	1.51731e-05	0.0235973	5.57	10.44
SDSH_Holetta_2015	1085095|F|0-25:G>C-25:G>C	1D	463434850	25:G>C	3.32604e-05	0.0431055	-5.14	10.44
SDSH_Bekoji_2016	1217828|F|0-18:G>C-18:G>C	3D	42679365	18:G>C	2.48155e-06	0.00977402	5.13	3.48
SDSH_Bekoji_2016	1095723|F|0-50:A>C-50:A>C	0	0	50:A>C	2.51389e-06	0.00977402	-3.15	2.95
SDSH_Bekoji_2016	1361071|F|0-37:T>G-37:T>G	7A	691722567	37:T>G	1.07882e-05	0.0276212	3.19	3.02
SDSH_Bekoji_2016	1195254|F|0-31:C>T-31:C>T	3A	203418249	31:C>T	1.42084e-05	0.0276212	-2.67	2.92
SDSMM_Holetta_2015	1082842|F|0-8:A>G-8:A>G	1B	587138312	8:A>G	8.08841e-14	6.28955e-10	-10.78	8.68
SDSMM_Holeta_2015	3023856|F|0-37:A>T-37:A>T	3D	593664469	37:A>T	1.79414e-08	6.97562e-05	9.84	13.01
SDSMM_Holeta_2015	982125|F|0-45:T>A-45:T>A	7B	686989852	45:T>A	3.23959e-06	0.00839702	5.53	8.71
SDSMM_Holeta_2015	1164032|F|0-20:G>C-20:G>C	0	0	20:G>C	9.87767e-06	0.0192022	-6.22	10.75
SDSM_Bekoji_2016	980448|F|0-68:G>C-68:G>C	6A	609480220	68:G>C	8.31e-07	0.00646456	3.8	2.72
SDSM_Bekoji_2016	1030239|F|0-17:C>T-17:C>T	4A	619375783	17:C>T	2.59e-06	0.0100827	-5.54	2.7
SDSM_Bekoji_2016	2249152|F|0-50:C>A-50:C>A	1D	3324483	50:C>A	7.95e-06	0.0206193	2.95	2.73
SDSM_Bekoji_2016	1008083|F|0-38:G>A-38:G>A	7D	21667638	38:G>A	2.69e-05	0.0522122	3.2	2.67
SPC_Holetta_2015	3023856|F|0-37:A>T-37:A>T	3D	593664469	37:A>T	2.01244e-07	0.00139676	0.09	10.8
SPC_Holetta_2015	1082842|F|0-8:A>G-8:A>G	1B	587138312	8:A>G	4.22745e-07	0.00139676	-0.06	9.67
SPC_Holetta_2015	982125|F|0-45:T>A-45:T>A	7B	686989852	45:T>A	5.38875e-07	0.00139676	0.06	9.71
SPC_Holetta_2015	2244530|F|0-34:A>T-34:A>T	1D	375956648	34:A>T	3.0165e-06	0.00586408	0.13	9.66
SPC_Holetta_2015	1016309|F|0-30:A>T-30:A>T	3A	710771071	30:A>T	9.46999e-06	0.0147277	0.07	9.92
SPC_Holetta_2015	1058879|F|0-41:C>T-41:C>T	2B	700740191	41:C>T	3.27457e-05	0.0424384	-0.05	9.84
SPC_Kulumsa_2015	3023856|F|0-37:A>T-37:A>T	3D	593664469	37:A>T	9.29438e-08	0.000722731	0.09	10.2
SPC_Kulumsa_2015	3064880|F|0-36:C>T-36:C>T	1A	474702375	36:C>T	1.00061e-05	0.0389038	0.08	9.21
SPC_Kulumsa_2015	982125|F|0-45:T>A-45:T>A	7B	686989852	45:T>A	1.58505e-05	0.0410846	0.04	9.18
SPC_Bekoji_2016	4009281|F|0-26:A>G-26:A>G	7D	528900507	26:A>G	9.08e-12	7.06e-08	0.1	6.63
SPC_Bekoji_2016	2244141|F|0-19:G>C-19:G>C	7D	63471279	19:G>C	8.34e-08	0.000324444	-0.06	6.02
SPC_Bekoji_2016	2280416|F|0-6:T>C-6:T>C	7A	690377106	6:T>C	1.06e-06	0.00275429	0.05	7.26
SPC_Bekoji_2016	1005662|F|0-23:C>T-23:C>T	2D	593032041	23:C>T	1.5e-06	0.00290785	0.07	6.01
SPC_Bekoji_2016	1058162|F|0-27:C>T-27:C>T	5B	538706298	27:C>T	2.95e-06	0.0039071	-0.03	6.92
SPC_Bekoji_2016	2369156|F|0-8:G>A-8:G>A	2D	450991087	8:G>A	3.01e-06	0.0039071	-0.06	7.35
SPC_Bekoji_2016	1351797|F|0-16:C>G-16:C>G	6B	708272196	16:C>G	3.05e-05	0.0332047	-0.04	6.13
SPC_Bekoji_2016	100688619|F|0-22:A>G-22:A>G	1B	558551443	22:A>G	3.42e-05	0.0332047	0.04	5.98
SPC_Kulumsa_2016	1002704|F|0-50:T>C-50:T>C	2B	243083729	50:T>C	2.13467e-10	1.65992e-06	-0.04	6.63
SPC_Kulumsa_2016	4540934|F|0-13:T>C-13:T>C	0	0	13:T>C	1.08336e-07	0.000421212	-0.03	6.02
SPC_Kulumsa_2016	979640|F|0-16:A>G-16:A>G	7A	116530515	16:A>G	3.24633e-06	0.0084145	-0.02	7.26
SPC_Kulumsa_2016	1090518|F|0-44:T>A-44:T>A	6A	607427728	44:T>A	9.59162e-06	0.0179981	-0.03	6.01
SPC_Kulumsa_2016	989092|F|0-5:A>G-5:A>G	5B	487460716	5:A>G	1.5048e-05	0.0179981	0.03	6.92
SPC_Kulumsa_2016	2252418|F|0-22:C>G-22:C>G	2D	598728762	22:C>G	1.5181e-05	0.0179981	0.03	7.35
SPC_Kulumsa_2016	1233107|F|0-31:A>G-31:A>G	5D	541603929	31:A>G	1.6202e-05	0.0179981	0.04	6.13
SPC_Kulumsa_2016	1091861|F|0-32:A>G-32:A>G	1A	566369413	32:A>G	1.99585e-05	0.0193997	-0.02	5.98
SPC_Kulumsa_2016	1000905|F|0-46:A>G-46:A>G	3B	17785833	46:A>G	3.32577e-05	0.0287347	-0.04	6.07
SPC_Kulumsa_2016	4393733|F|0-28:G>C-28:G>C	1A	366278319	28:G>C	5.12788e-05	0.0398744	-0.03	6.91
SPC_Combined	3023856|F|0-37:A>T-37:A>T	3D	593664469	37:A>T	3.12303e-09	2.42847e-05	0.04	10.67
SPC_Combined	982125|F|0-45:T>A-45:T>A	7B	686989852	45:T>A	3.49093e-07	0.00135727	0.03	9.66
SPC_Combined	1082842|F|0-8:A>G-8:A>G	1B	587138312	8:A>G	8.84724e-07	0.0022932	-0.03	9.65
SPC_Combined	1090511|F|0-27:C>G-27:C>G	3A	8862385	27:C>G	1.826e-06	0.00354974	-0.02	9.82
SPC_Combined	1058892|F|0-53:C>G-53:C>G	2D	288602370	53:C>G	4.89872e-06	0.0076185	-0.05	9.68
SPC_Combined	1009941|F|0-45:A>T-45:A>T	7D	28074523	45:A>T	2.91679e-05	0.0378015	-0.05	10.79
SPC_Combined	3022065|F|0-21:G>C-21:G>C	6B	675620421	21:G>C	3.57642e-05	0.0397289	0.03	9.91
SPC_Combined	2262270|F|0-28:C>G-28:C>G	3B	59645976	28:C>G	6.85164e-05	0.0665979	-0.03	9.75

## Sheet: Sheet2
1A	366278319
1A	474702375
1A	566369413
1B	558551443
1B	587138312
1B	587138312
1B	587138312
1D	3324483
1D	375956648
1D	463434850
2A	514858369
2B	243083729
2B	700740191
2D	288602370
2D	450991087
2D	593032041
2D	598728762
3A	8862385
3A	203418249
3A	710771071
3A	710771071
3B	17785833
3B	59645976
3D	42679365
3D	593664469
3D	593664469
3D	593664469
3D	593664469
3D	593664469
4A	619375783
5A	688359748
5B	487460716
5B	538706298
5D	541603929
6A	607427728
6A	609480220
6B	675620421
6B	708272196
7A	116530515
7A	690377106
7A	691722567
7B	686989852
7B	686989852
7B	686989852
7B	686989852
7D	21667638	Q1
7D	28074523	Q1
7D	63471279	Q1
7D	528900507	Q2
7D	531439751	Q3
