# Supplementary material for: Genome-Wide Association Study Reveals Novel Genetic Loci for Quantitative Resistance to Septoria Tritici Blotch in Wheat (Triticum aestivum L.)
Source: Front Plant Sci. 2021 Sep 24;12:671323. doi: 10.3389/fpls.2021.671323 (PMC8500178; doi:10.3389/fpls.2021.671323)
Supplement: Supplementary file 5 [file Table_5.xlsx]

## Sheet: LD decay information
Supplementary Table 5. For each chromosome, physical distance at which mean LD calculated in rolling windows on pairwise data drops below r2 = 0.2.
Chromosome	Dist_bp	Mbp
1A	18289767	18.29
1B	96181598	96.19
1D	34801332	34.81
2A	22585488	22.59
2B	14734203	14.74
2D	1260605	1.26
3A	16767098	10.37
3B	2250448	2.26
3D	24495183	24.5
4A	5152895	5.15
4B	4016183	4.02
4D	29499474	29.5
5A	59438391	59.44
5B	15781567	15.79
5D	2953194	2.96
6A	4074779	4.08
6B	89313712	89.32
6D	23050239	23.06
7A	53261067	53.27
7B	36793383	36.8
7D	105610385	105.61
Mean	3.14434e+07	31.44
