# Supplementary material for: Genome-Wide Association Study Reveals Novel Genetic Loci for Quantitative Resistance to Septoria Tritici Blotch in Wheat (Triticum aestivum L.)
Source: Front Plant Sci. 2021 Sep 24;12:671323. doi: 10.3389/fpls.2021.671323 (PMC8500178; doi:10.3389/fpls.2021.671323)
Supplement: Supplementary file 6 [file Table_6.xlsx]

## Sheet: Sheet9
Supplementary Table 6. GWAS result for Marker-Trait Associations for selected agronmic traits. The table reports SDS traits, Allele ID, Chromosome, phyiscal position, significance value (p. value, FDR and Bonferroni P.value), addative effect, MAF= Minor allele frequency, SNP position, and "R2" value = proportion of phenotypic variation explained by marker.
Trait_Location_Year	AlleleID	Chromosome	Position	P.value	maf	FDR_Adjusted_P-values	Bonferroni P.value (-log(p value)	Add effect	R2 (%)	Agronomic Trait
HD_Holetta_2015	1145956|F|0-9:A>G-9:A>G	5A	581137862	1.15413e-07	0.0393258	0.000897454	6.94	-1.97	23.06	Days to heading
HD_Holetta_2015	1006311|F|0-25:C>T-25:C>T	6A	574281672	1.19828e-06	0.339888	0.0046589	5.92	-0.79	23.01	Days to heading
HD_Holetta_2015	977335|F|0-19:C>A-19:C>A	7B	611339700	2.62192e-06	0.351124	0.00671565	5.58	0.8	23.04	Days to heading
HD_Holetta_2015	1204551|F|0-57:C>T-57:C>T	1A	499840813	3.45455e-06	0.370787	0.00671565	5.46	-0.7	24.07	Days to heading
HD_Holetta_2015	1000134|F|0-15:T>C-15:T>C	6B	153400491	9.09681e-06	0.418539	0.0141474	5.04	0.59	22.82	Days to heading
HD_Holetta_2015	7940358|F|0-58:A>T-58:A>T	5B	419518765	1.46451e-05	0.311798	0.0189801	4.83	0.65	22.86	Days to heading
HD_Kulumsa_2016	987806|F|0-16:A>G-16:A>G	5D	77015512	8.01492e-07	0.179775	0.0062324	6.1	-1.28	8.54	Days to heading
HD_Kulumsa_2016	1251525|F|0-49:G>A-49:G>A	6A	474328140	1.27443e-05	0.0308989	0.0495498	4.89	-2.88	8.97	Days to heading
HD_Kulumsa_2016	1163416|F|0-7:A>G-7:A>G	2B	749403577	2.23689e-05	0.351124	0.0579802	4.65	-0.91	8.77	Days to heading
FD_Holetta_2015	1145956|F|0-9:A>G-9:A>G	5A	581137862	1.15413e-07	0.0393258	0.000897454	6.94	-1.97	23.06	Days to Flowering
FD_Holetta_2015	1006311|F|0-25:C>T-25:C>T	6A	574281672	1.19828e-06	0.339888	0.0046589	5.92	-0.79	23.01	Days to Flowering
FD_Holetta_2015	977335|F|0-19:C>A-19:C>A	7B	611339700	2.62192e-06	0.351124	0.00671565	5.58	0.8	23.04	Days to Flowering
FD_Holetta_2015	1204551|F|0-57:C>T-57:C>T	1A	499840813	3.45455e-06	0.370787	0.00671565	5.46	-0.7	24.07	Days to Flowering
FD_Holetta_2015	1000134|F|0-15:T>C-15:T>C	6B	153400491	9.09681e-06	0.418539	0.0141474	5.04	0.59	22.82	Days to Flowering
FD_Holetta_2015	7940358|F|0-58:A>T-58:A>T	5B	419518765	1.46451e-05	0.311798	0.0189801	4.83	0.65	22.86	Days to Flowering
MD_Bekoji_2016	7332831|F|0-9:T>C-9:T>C	1A	220176471	3.71951e-06	0.0449438	0.0229949	5.43	-2.39	15.86	Days to Maturity
MD_Bekoji_2016	4537441|F|0-8:A>G-8:A>G	0	0	7.95641e-06	0.0477528	0.0229949	5.1	-2.165	14.95	Days to Maturity
MD_Bekoji_2016	5324623|F|0-26:C>T-26:C>T	6D	1372781	8.87149e-06	0.0786517	0.0229949	5.05	-1.7	14.82	Days to Maturity
MD_Bekoji_2016	3026844|F|0-5:C>G-5:C>G	1A	221795897	1.26346e-05	0.0365169	0.0245616	4.9	-2.46	14.39	Days to Maturity
MD_Bekoji_2016	1020044|F|0-10:C>T-10:C>T	6D	1414317	1.95139e-05	0.101124	0.0279307	4.71	-1.47	13.88	Days to Maturity
MD_Bekoji_2016	1062638|F|0-63:G>A-63:G>A	1A	512496605	2.15515e-05	0.0421348	0.0279307	4.67	-2.13	13.76	Days to Maturity
MD_Bekoji_2016	3936661|F|0-23:T>C-23:T>C	0	0	4.52314e-05	0.0477528	0.0499619	4.34	2.57	14.76	Days to Maturity
MD_Bekoji_2016	3954380|F|0-34:T>C-34:T>C	3A	737685688	5.14012e-05	0.0983146	0.0499619	4.29	-1.76	12.74	Days to Maturity
MD_Bekoji_2016	5971568|F|0-8:C>A-8:C>A	0	0	6.84656e-05	0.0365169	0.0513464	4.16	2.34	13.74	Days to Maturity
MD_Bekoji_2016	1094246|F|0-48:A>G-48:A>G	1A	337947849	7.26683e-05	0.0561798	0.0513464	4.14	-1.79	12.34	Days to Maturity
MD_Bekoji_2016	1218776|F|0-51:C>T-51:C>T	7A	175866745	8.30004e-05	0.0561798	0.0513464	4.08	-1.96	12.19	Days to Maturity
MD_Bekoji_2016	1077671|F|0-25:C>T-25:C>T	3B	810974343	8.50239e-05	0.0365169	0.0513464	4.07	-2.76	12.16	Days to Maturity
MD_Bekoji_2016	1003602|F|0-66:T>C-66:T>C	5B	638408729	8.58415e-05	0.0421348	0.0513464	4.07	-1.96	12.15	Days to Maturity
MD_Bekoji_2016	1092581|F|0-53:C>T-53:C>T	7A	171438913	0.000113166	0.0365169	0.0628554	3.95	-2.1	11.83	Days to Maturity
MD_Bekoji_2016	2278215|F|0-18:A>G-18:A>G	2A	690962390	0.000141627	0.0870787	0.0734196	3.85	-1.41	11.57	Days to Maturity
GFD_Holetta_2016	1126869|F|0-21:A>G-21:A>G	1B	433646191	8.2037e-12	0.0449438	6.3792e-08	11.09	-5.14	4.38	Grain filling duration
GFD_Holetta_2016	1012066|F|0-21:C>A-21:C>A	7D	42519818	7.54945e-11	0.0730337	2.93523e-07	10.12	-3.43	4.69	Grain filling duration
GFD_Holetta_2016	2262270|F|0-28:C>G-28:C>G	3B	59645976	2.17071e-10	0.115169	5.62649e-07	9.66	3.33	4.41	Grain filling duration
GFD_Holetta_2016	2279882|F|0-54:G>A-54:G>A	0	60288624	4.24153e-08	0.0702247	8.24553e-05	7.37	-3.19	3.99	Grain filling duration
GFD_Holetta_2016	2257595|F|0-52:T>C-52:T>C	6D	9054221	1.08529e-07	0.0337079	0.000168785	6.96	3.58	4.11	Grain filling duration
GFD_Holetta_2016	987584|F|0-22:C>T-22:C>T	2B	7648615	1.83998e-07	0.0421348	0.000234186	6.74	-3.32	4.01	Grain filling duration
GFD_Holetta_2016	1087828|F|0-8:G>C-8:G>C	3B	553098587	2.49957e-07	0.0505618	0.000234186	6.6	3.58	4.54	Grain filling duration
GFD_Holetta_2016	1059250|F|0-13:A>G-13:A>G	3B	764300770	2.65872e-07	0.0870787	0.000234186	6.58	2.51	4.32	Grain filling duration
GFD_Holetta_2016	1073870|F|0-52:G>T-52:G>T	3A	250818410	2.71048e-07	0.117978	0.000234186	6.57	2.46	7.89	Grain filling duration
GFD_Holetta_2016	1107243|F|0-40:C>T-40:C>T	1B	38225318	1.10274e-06	0.0505618	0.000857489	5.96	3.25	4.01	Grain filling duration
GFD_Holetta_2016	1186401|F|0-34:C>G-34:C>G	2B	147496778	1.40091e-06	0.398876	0.000990316	5.85	1.53	3.94	Grain filling duration
GFD_Kulumsa_2016	5583042|F|0-5:T>C-5:T>C	0	0	1.84566e-07	0.0702247	0.00143518	6.73	3.3	1.12	Grain filling duration
GFD_Kulumsa_2016	2255872|F|0-45:T>G-45:T>G	5B	28386599	3.83333e-06	0.0730337	0.0114443	5.42	2.99	1.08	Grain filling duration
GFD_Kulumsa_2016	1079882|F|0-51:C>T-51:C>T	2B	183013137	4.41524e-06	0.182584	0.0114443	5.36	-1.72	1.44	Grain filling duration
GFD_Kulumsa_2016	5325155|F|0-26:G>T-26:G>T	3B	463202357	2.03976e-05	0.0449438	0.0396529	4.69	3.84	0.49	Grain filling duration
PH_Bekoji_2015	2253061|F|0-65:C>G-65:C>G	7B	706277402	4.91731e-07	0.0421348	0.0038237	6.31	-4.47	8.88	Plant height
PH_Bekoji_2015	1051311|F|0-7:T>C-7:T>C	5A	529809803	7.57676e-06	0.0449438	0.0294584	5.12	-3.36	8.69	Plant height
PH_Bekoji_2015	3222186|F|0-13:A>G-13:A>G	7A	514434830	1.54028e-05	0.300562	0.0386315	4.81	1.56	9	Plant height
PH_Bekoji_2015	1100955|F|0-33:C>T-33:C>T	1A	13860047	1.98722e-05	0.41573	0.0386315	4.7	1.17	10.24	Plant height
PH_Combined	3222186|F|0-13:A>G-13:A>G	7A	514434830	1.01976e-06	0.300562	0.00792967	5.99	0.9	3.29	Plant height
PH_Kulumsa_2015	2257474|F|0-58:C>T-58:C>T	1B	328813757	1.17399e-13	0.0646067	9.12895e-10	12.93	-5.53	10.64	Plant height
PH_Kulumsa_2015	2259716|F|0-19:G>A-19:G>A	4A	59371930	4.02001e-09	0.182584	1.56298e-05	8.4	-1.48	10.05	Plant height
PH_Kulumsa_2015	1062366|F|0-9:C>T-9:C>T	1B	366877298	2.55601e-07	0.132022	0.000553148	6.59	2.51	10.52	Plant height
PH_Kulumsa_2015	1050317|F|0-58:C>T-58:C>T	7D	386663613	2.84541e-07	0.0702247	0.000553148	6.55	2.95	9.69	Plant height
PH_Kulumsa_2015	1081594|F|0-26:C>A-26:C>A	2A	753699115	6.87267e-07	0.0814607	0.00106884	6.16	-2.46	9.95	Plant height
PH_Kulumsa_2015	2276919|F|0-10:G>T-10:G>T	6B	521993957	1.08184e-06	0.474719	0.00140206	5.97	1.13	12.32	Plant height
PH_Kulumsa_2015	2260283|F|0-23:A>G-23:A>G	5D	380840282	4.37568e-06	0.196629	0.00486075	5.36	-1.72	10.74	Plant height
PH_Kulumsa_2015	1204683|F|0-30:T>C-30:T>C	7D	34297014	1.25997e-05	0.0477528	0.0122469	4.9	-2.22	9.81	Plant height
PH_Kulumsa_2015	3064914|F|0-34:A>G-34:A>G	5B	603881976	2.46501e-05	0.0758427	0.0212977	4.61	1.49	9.7	Plant height
PH_Kulumsa_2015	1079734|F|0-46:G>C-46:G>C	2A	684122564	6.37295e-05	0.311798	0.049556	4.2	-1.15	9.99	Plant height
PH_Kulumsa_2016	1068423|F|0-44:C>T-44:C>T	5B	426586899	2.66439e-07	0.174157	0.00102879	6.57	-2.67	9.86	Plant height
PH_Kulumsa_2016	4993093|F|0-35:A>G-35:A>G	2A	473407864	3.04268e-07	0.179775	0.00102879	6.52	-2.03	9.77	Plant height
PH_Kulumsa_2016	991424|F|0-8:A>C-8:A>C	6B	643641495	3.9691e-07	0.390449	0.00102879	6.4	-1.62	11.36	Plant height
PH_Kulumsa_2016	1862541|F|0-21:G>C-21:G>C	5A	519892061	9.15408e-07	0.370787	0.00177955	6.04	-1.85	11.54	Plant height
PH_Kulumsa_2016	1234768|F|0-5:T>C-5:T>C	3B	24929087	1.49102e-06	0.0926966	0.00231883	5.83	2.99	9.9	Plant height
PH_Kulumsa_2016	1125248|F|0-66:C>T-66:C>T	3B	597479273	4.00652e-06	0.297753	0.00519245	5.4	1.54	9.73	Plant height
PH_Kulumsa_2016	1221660|F|0-37:A>G-37:A>G	0	82177106	5.53035e-06	0.109551	0.00614343	5.26	2.16	9.7	Plant height
PH_Kulumsa_2016	9721834|F|0-58:G>T-58:G>T	7D	29796264	2.25886e-05	0.365169	0.0219561	4.65	1.41	9.97	Plant height
PH_Kulumsa_2016	1101947|F|0-8:A>G-8:A>G	6D	458029907	4.12224e-05	0.0758427	0.0356161	4.38	2.84	11.87	Plant height
PH_Kulumsa_2016	1165350|F|0-26:G>C-26:G>C	0	0	6.39646e-05	0.16573	0.0497389	4.19	1.39	9.7	Plant height
Yield_Kulumsa_2015	3064595|F|0-11:G>A-11:G>A	4A	4240767	1.14325e-07	0.466292	0.000888987	6.94	168.02	1.83	Grain yield
Yield_Kulumsa_2015	987784|F|0-55:T>G-55:T>G	7D	392823861	6.34437e-07	0.449438	0.00246669	6.2	171.02	0.57	Grain yield
Yield_Kulumsa_2015	1711331|F|0-12:A>T-12:A>T	3A	478166064	1.14624e-06	0.300562	0.00297104	5.94	177.82	0.53	Grain yield
Yield_Kulumsa_2015	1112465|F|0-25:G>T-25:G>T	0	0	1.97691e-06	0.123596	0.00384311	5.7	244.94	1.21	Grain yield
Yield_Kulumsa_2015	1135154|F|0-9:G>A-9:G>A	5A	584712084	5.59106e-06	0.0646067	0.00827548	5.25	-312.81	3.34	Grain yield
Yield_Kulumsa_2015	996906|F|0-56:G>A-56:G>A	3A	633055334	6.3854e-06	0.294944	0.00827548	5.19	160.75	0.53	Grain yield
Yield_Kulumsa_2015	1166094|F|0-38:G>A-38:G>A	1A	540414573	9.32796e-06	0.33427	0.010362	5.03	-127.68	0.79	Grain yield
Yield_Kulumsa_2015	1703104|F|0-27:T>C-27:T>C	5A	436890364	1.64907e-05	0.342697	0.0160289	4.78	143.96	4.3	Grain yield
Yield_Kulumsa_2015	1045011|F|0-60:T>A-60:T>A	3D	481067173	3.50973e-05	0.0730337	0.0303241	4.45	206.77	0.52	Grain yield
Yield_Kulumsa_2015	1074542|F|0-12:G>C-12:G>C	5D	558054443	6.00938e-05	0.0561798	0.0467289	4.22	252.67	0.86	Grain yield
TKW_Kulumsa_2016	4262368|F|0-28:A>G-28:A>G	7D	79520808	4e-06	0.0533708	0.0310725	5.4	3.03	0	Thousad Kernels Weight

## Sheet: Sheet2
MD_Bekoji_2016	4537441|F|0-8:A>G-8:A>G	22	0	7.95641e-06	0.0477528	0.0229949	-2.16987	5.1	8:A>G	14.95	Days to 90% Maturity
MD_Bekoji_2016	5971568|F|0-8:C>A-8:C>A	22	0	6.84656e-05	0.0365169	0.0513464	-2.33857	4.16	8:C>A	12.41	Days to 90% Maturity
GFD_Holetta_2016	2279882|F|0-54:G>A-54:G>A	22	60288624	4.24153e-08	0.0702247	8.24553e-05	-3.19315	7.37	54:G>A	3.99	Grain filling suration
GFD_Kulumsa_2016	5583042|F|0-5:T>C-5:T>C	22	0	1.84566e-07	0.0702247	0.00143518	3.30368	6.73	5:T>C	1.12	Grain filling suration
PH_Kulumsa_2016	1221660|F|0-37:A>G-37:A>G	22	82177106	5.53035e-06	0.109551	0.00614343	2.16401	5.26	37:A>G	9.7	Plant height
PH_Kulumsa_2016	1165350|F|0-26:G>C-26:G>C	22	0	6.39646e-05	0.16573	0.0497389	1.38653	4.19	26:G>C	9.7	Plant height
Yield_Kulumsa_2015	1112465|F|0-25:G>T-25:G>T	22	0	1.97691e-06	0.123596	0.00384311	244.942	5.7	25:G>T	1.21	Grain yield
MD_Bekoji_2016	3936661|F|0-23:T>C-23:T>C	22	0	4.52314e-05	0.0477528	0.0499619	-2.56854	4.34	23:T>C	12.89	Days to 90% Maturity
